# Supplementary material for: Transcriptional Landscape of Waddlia chondrophila Aberrant Bodies Induced by Iron Starvation
Source: Microorganisms. 2020 Nov 24;8(12):1848. doi: 10.3390/microorganisms8121848 (PMC7760296; doi:10.3390/microorganisms8121848)
Supplement: Supplementary file 1 [file microorganisms-08-01848-s001.zip]

Archive with 4 entries (4 files):
- Supplementary Material.docx
- Table S1 RNA-seq.xlsx
- Table_S2_Downregulated.xlsx
- Table_S3_Upregulated.xlsx
