# Supplementary material for: Transcriptional Landscape of Waddlia chondrophila Aberrant Bodies Induced by Iron Starvation
Source: Microorganisms. 2020 Nov 24;8(12):1848. doi: 10.3390/microorganisms8121848 (PMC7760296; doi:10.3390/microorganisms8121848)
Supplement: Supplementary file 1 [file microorganisms-08-01848-s001.zip › Table S1 RNA-seq.xlsx]

## Sheet: Sheet1
	Sample	Reads mapping to W. chondrophila genome	Percentage of total reads mapping to W. chondrophila genome
AOZQ.2	24h-1	6173844	0.3008
AOZQ.3	24h-2	5769942	0.2924
AOZQ.4	24h-3	6196094	0.3089
AOZQ.5	72h-1	8513619	0.3852
AOZQ.6	72h-2	8442442	0.4219
AOZQ.7	72h-3	7929476	0.3718
AOZQ.8	BDPL-1	255532	0.0121
AOZQ.9	BDPL-2	2229697	0.1066
AOZQ.9b	BDPL-2b	9659817	0.1085
AOZQ.10	BDPL-3	1220620	0.0604
AOZQ.10b	BDPL-3b	5400243	0.0614
Samples BPDL-1, BPDL-2 and BPDL-3 were not included in the analysis

## Sheet: BPDL_vs_24h_counts
locus_tag	seqid	start	end	score	strand	Name	product	COG	COG_description	KO	KO_description	orthogroup	orthogroup_freq	logFC	logCPM	PValue	FDR
wcw_0001	CP001928.1	143	283	NA	-	wcw_0001	transposase	-	-	-	-	group_521	12	-1.05785	4.12193	2.64706e-05	0.000136777
wcw_0003	CP001928.1	1888	2121	NA	+	wcw_0003	conserved hypothetical protein	-	-	-	-	group_3558	10	1.00077	7.828	1.84147e-07	1.65381e-06
wcw_0004	CP001928.1	2118	2399	NA	+	doc	putative death on curing protein	COG3654	Prophage maintenance system killer protein	doc	death on curing protein	group_2737	9	0.535516	5.08825	0.00749511	0.0188981
wcw_0005	CP001928.1	2303	2884	NA	-	wcw_0005	hypothetical protein	-	-	-	-	group_18870	1	0.486647	7.24412	0.000282908	0.00112329
wcw_0006	CP001928.1	2909	3142	NA	-	wcw_0006	hypothetical protein	-	-	-	-	group_12510	1	1.03766	2.75128	0.000425872	0.00159048
wcw_0007	CP001928.1	3258	3467	NA	-	wcw_0007	hypothetical protein	-	-	-	-	group_12511	1	0.373771	1.94391	0.527742	0.627963
wcw_0008	CP001928.1	3700	4164	NA	-	wcw_0008	hypothetical protein	-	-	-	-	group_2296	12	-0.201336	2.99867	0.57699	0.66843
wcw_0011	CP001928.1	6247	6552	NA	-	wcw_0011	hypothetical protein	-	-	-	-	group_12512	1	0.134494	7.11415	0.348766	0.448075
wcw_0012	CP001928.1	6560	7507	NA	-	ispA	putative geranyltranstransferase	COG0142	Geranylgeranyl pyrophosphate synthase	-	-	group_64	45	0.26056	9.20283	0.0303183	0.0623558
wcw_0013	CP001928.1	7441	8103	NA	-	glmU1	UDP-GlcNAc pyrophosphorylase	COG0663	Carbonic anhydrase or acetyltransferase isoleucine patch superfamily	-	-	group_412	43	0.290629	8.61771	0.0264625	0.0555152
wcw_0014	CP001928.1	8163	8297	NA	-	wcw_0014	hypothetical protein	-	-	-	-	group_18871	1	-1.31797	1.44371	0.0592913	0.109464
wcw_0015	CP001928.1	8347	10524	NA	-	opgH	putative Glucans biosynthesis glucosyltransferase H	COG2943	Membrane glycosyltransferase	mdoH	membrane glycosyltransferase [EC:2.4.1.-]	group_4130	1	-0.137924	9.17075	0.286771	0.387151
wcw_0016	CP001928.1	10542	12140	NA	-	opgG	putative Glucans biosynthesis protein G precursor	COG3131	Periplasmic glucans biosynthesis protein	mdoG	periplasmic glucans biosynthesis protein	group_3812	1	-1.17086	8.0066	4.16996e-15	1.91818e-13
wcw_0017	CP001928.1	12285	14213	NA	-	ddlA1	conserved hypothetical protein	-	-	ddl	D-alanine-D-alanine ligase [EC:6.3.2.4]	group_2666	1	-0.0819677	8.54706	0.548803	0.644485
wcw_0018	CP001928.1	14467	14577	NA	+	wcw_0018	hypothetical protein	-	-	-	-	group_18872	1	0.520406	2.52413	0.193516	0.283804
wcw_0019	CP001928.1	14776	15099	NA	-	wcw_0019	hypothetical protein	COG3502	Uncharacterized conserved protein DUF952 family	-	-	group_3408	9	-0.633476	3.50929	0.035582	0.0713153
wcw_0020	CP001928.1	15274	16170	NA	-	tatC	putative Sec-independent protein translocase	COG0805	Sec-independent protein secretion pathway component TatC	tatC	sec-independent protein translocase protein TatC	group_1187	12	-0.326385	6.49666	0.0577575	0.1069
wcw_0021	CP001928.1	16130	16294	NA	-	tatA	Sec-independent protein translocase	-	-	tatA	sec-independent protein translocase protein TatA	group_1048	12	0.0434418	4.67285	0.800079	0.857264
wcw_0022	CP001928.1	16291	17697	NA	-	purB	Adenylosuccinate lyase	COG0015	Adenylosuccinate lyase	purB ADSL	adenylosuccinate lyase [EC:4.3.2.2]	group_1105	14	-0.19423	8.97522	0.123857	0.201028
wcw_0023	CP001928.1	17682	18431	NA	-	wcw_0023	Virulence plasmid protein pGP6-D-related protein	-	-	-	-	group_601	43	-0.0232788	8.50526	0.857644	0.89912
wcw_0024	CP001928.1	18479	19246	NA	-	minD	MinD/ParA chromosome partioning protein	COG1192	Cellulose biosynthesis protein BcsQ	parA soj	chromosome partitioning protein	group_59	45	-0.13955	8.87831	0.320003	0.419407
wcw_0025	CP001928.1	19248	21176	NA	-	thrS	Threonyl-tRNA synthetase	COG0441	Threonyl-tRNA synthetase	TARS thrS	threonyl-tRNA synthetase [EC:6.1.1.3]	group_120	45	0.128898	9.84485	0.336778	0.437742
wcw_0026	CP001928.1	21300	24254	NA	+	wcw_0026	conserved hypothetical protein	-	-	-	-	group_638	41	-0.0885207	10.2356	0.446428	0.551745
wcw_0027	CP001928.1	24900	25868	NA	+	wcw_0027	hypothetical protein	-	-	-	-	group_4673	6	-0.0219656	7.19231	0.893967	0.927555
wcw_0028	CP001928.1	25865	26779	NA	+	mip1	putative peptidyl-prolyl cis-trans isomerase Mip precursor	COG0545	FKBP-type peptidyl-prolyl cis-trans isomerase	-	-	group_68	45	-0.213386	5.28926	0.262627	0.363934
wcw_0029	CP001928.1	26863	27012	NA	+	wcw_0029	hypothetical protein	-	-	-	-	group_638	41	-0.454111	4.40257	0.0205158	0.0448669
wcw_0030	CP001928.1	27009	28403	NA	+	manC	mannose-1-phosphate guanylyltransferase/mannose- 6-phosphate isomerase	COG0836	Mannose-1-phosphate guanylyltransferase	manC cpsB	mannose-1-phosphate guanylyltransferase [EC:2.7.7.13]	group_1161	14	-0.0353059	6.88395	0.818564	0.869561
wcw_0031	CP001928.1	28514	30286	NA	+	wcw_0031	putative membrane protein	-	-	-	-	group_173	44	-0.0481786	8.73072	0.765279	0.830325
wcw_0032	CP001928.1	30283	33603	NA	+	recC	exodeoxyribonuclease V gamma chain	COG1330	Exonuclease V gamma subunit	recC	exodeoxyribonuclease V gamma subunit [EC:3.1.11.5]	group_522	46	-0.366056	9.54325	0.00353158	0.0101224
wcw_0033	CP001928.1	33537	36899	NA	+	recB	exodeoxyribonuclease V beta chain	COG1074	ATP-dependent exoDNAse (exonuclease V) beta subunit (contains helicase and exonuclease domains)	recB	exodeoxyribonuclease V beta subunit [EC:3.1.11.5]	group_534	44	-0.667814	9.52861	1.46377e-07	1.34667e-06
wcw_0034	CP001928.1	36859	38589	NA	+	recD1	exodeoxyribonuclease V alpha chain	COG0507	ATP-dependent exoDNAse (exonuclease V) alpha subunit helicase superfamily I	recD	exodeoxyribonuclease V alpha subunit [EC:3.1.11.5]	group_569	45	-0.52381	8.02778	0.000151841	0.00064644
wcw_0035	CP001928.1	38619	39800	NA	-	wcw_0035	conserved hypothetical protein	-	-	-	-	group_5236	3	-0.161323	7.29413	0.356611	0.455362
wcw_0036	CP001928.1	39814	40980	NA	-	wcw_0036	conserved hypothetical protein	-	-	-	-	group_5236	3	0.109915	7.67898	0.510732	0.612749
wcw_0037	CP001928.1	41026	43209	NA	+	wcw_0037	conserved hypothetical protein	-	-	-	-	group_1620	25	0.525235	7.95157	0.000145409	0.000623274
wcw_0038	CP001928.1	43199	44221	NA	-	hemB	Delta-aminolevulinic acid dehydratase	COG0113	Delta-aminolevulinic acid dehydratase porphobilinogen synthase	hemB ALAD	porphobilinogen synthase [EC:4.2.1.24]	group_435	39	0.437535	7.89092	0.00102494	0.00349554
wcw_0039	CP001928.1	44313	44930	NA	+	wcw_0039	putative peroxiredoxin 1	COG1225	Peroxiredoxin	BCP PRXQ DOT5	peroxiredoxin Q/BCP [EC:1.11.1.15]	group_79	42	-1.02189	9.11939	6.36975e-12	1.46504e-10
wcw_0040	CP001928.1	44920	45942	NA	-	wcw_0040	hypothetical protein	-	-	-	-	group_4948	4	0.166371	6.18041	0.345587	0.446729
wcw_0041	CP001928.1	46077	48368	NA	+	wcw_0041	hypothetical protein	-	-	-	-	group_12513	1	0.800573	7.99742	3.25417e-09	4.58013e-08
wcw_0042	CP001928.1	48382	49152	NA	+	wcw_0042	glycosyl transferase family 2	COG0463	Glycosyltransferase involved in cell wall bisynthesis	waaE kdtX	(heptosyl)LPS beta-1 4-glucosyltransferase [EC:2.4.1.-]	group_1006	23	0.684282	7.47173	1.08288e-06	8.10442e-06
wcw_0043	CP001928.1	49091	50215	NA	-	mutY	A/G-specific adenine glycosylase MutY	COG1194	Adenine-specific DNA glycosylase acts on AG and A-oxoG pairs	mutY	A/G-specific adenine glycosylase [EC:3.2.2.31]	group_417	39	-0.17603	7.34797	0.230446	0.326641
wcw_0044	CP001928.1	50140	51324	NA	-	wcw_0044	conserved hypothetical protein	-	-	-	-	group_1528	14	0.0321462	8.68313	0.809159	0.864631
wcw_0045	CP001928.1	51410	51823	NA	-	wcw_0045	hypothetical protein	-	-	-	-	group_659	38	-0.760491	5.88358	0.000540141	0.00197042
wcw_0046	CP001928.1	51903	53738	NA	+	wcw_0046	hypothetical protein	-	-	-	-	group_6509	6	-0.811394	8.17379	2.29105e-09	3.32379e-08
wcw_0047	CP001928.1	54043	54115	NA	+	wcw_0047	tRNA-Thr	-	-	-	-	-	-	-0.826554	4.54235	0.000837106	0.00292909
wcw_0048	CP001928.1	54162	54353	NA	-	wcw_0048	transposase remnant	-	-	-	-	group_1501	5	-0.190678	5.8657	0.296505	0.396884
wcw_0051	CP001928.1	55771	56058	NA	-	wcw_0051	transposase	-	-	K07484	transposase	group_2154	4	-0.205481	5.10246	0.421729	0.527791
wcw_0052	CP001928.1	56196	57041	NA	+	wcw_0052	hypothetical protein	-	-	-	-	group_12514	1	-0.110346	7.81749	0.476091	0.582301
wcw_0053	CP001928.1	57038	58312	NA	+	wcw_0053	putative permease major facilitator superfamily	-	-	-	-	group_1814	12	0.0307134	7.32485	0.823148	0.872657
wcw_0054	CP001928.1	58365	59006	NA	+	wcw_0054	Phospholipase/carboxylesterase family protein	COG0400	Predicted esterase	-	-	group_1003	10	-0.628093	5.80945	0.000885658	0.00305925
wcw_0055	CP001928.1	59067	59279	NA	+	wcw_0055	hypothetical protein	-	-	-	-	group_12515	1	-0.286897	7.93652	0.0463946	0.0898359
wcw_0056	CP001928.1	59286	59945	NA	+	serB	Phosphoserine phosphatase	COG0560	Phosphoserine phosphatase	-	-	group_5237	4	-0.0558569	7.81777	0.693216	0.769968
wcw_0057	CP001928.1	59929	61152	NA	+	serA	D-3-phosphoglycerate dehydrogenase	COG0111	Phosphoglycerate dehydrogenase or related dehydrogenase	serA PHGDH	D-3-phosphoglycerate dehydrogenase / 2-oxoglutarate reductase [EC:1.1.1.95 1.1.1.399]	group_494	16	-0.22249	7.74896	0.10352	0.173546
wcw_0058	CP001928.1	61217	63016	NA	+	wcw_0058	hypothetical protein	-	-	-	-	group_10371	2	-0.294874	9.28269	0.0218935	0.0472711
wcw_0059	CP001928.1	63080	64204	NA	+	ompA1	putative membrane protein	-	-	-	-	group_2061	3	-0.505119	8.18402	0.000180133	0.000746663
wcw_0060	CP001928.1	64201	67020	NA	-	wzc	wzc putative Tyrosine-protein kinase	-	-	-	-	group_1871	23	0.264678	9.33154	0.0290779	0.0602647
wcw_0061	CP001928.1	67041	68087	NA	-	wza	putative capsule polysaccharide export protein precursor	-	-	-	-	group_1591	21	0.585101	7.82582	4.47804e-05	0.00021711
wcw_0063	CP001928.1	68212	69297	NA	-	ompA2	putative membrane protein	-	-	-	-	group_2061	3	-0.471762	11.4239	0.00288436	0.00851315
wcw_0064	CP001928.1	69518	70615	NA	-	ompA3	putative membrane protein	-	-	-	-	group_2061	3	-0.544316	12.9394	0.00341284	0.00984191
wcw_0065	CP001928.1	70885	71955	NA	-	ompA4	putative membrane protein	-	-	-	-	group_2061	3	-0.368974	12.4668	0.0101768	0.0247019
wcw_0066	CP001928.1	72043	72945	NA	-	rfbN	glycosyl transferase group 2 family protein	COG1216	Glycosyltransferase GT2 family	rfbN	rhamnosyltransferase [EC:2.4.1.-]	group_1996	14	-0.525255	7.71896	0.00196589	0.00616916
wcw_0067	CP001928.1	72938	73864	NA	-	wcw_0067	putative NAD-dependent epimerase/dehydratase family protein	-	-	-	-	group_3805	7	-0.24778	7.25113	0.136658	0.21586
wcw_0068	CP001928.1	73861	74388	NA	-	rmlC	dTDP-4-dehydrorhamnose 3 5-epimerase	COG1898	dTDP-4-dehydrorhamnose 3 5-epimerase or related enzyme	rfbC rmlC	dTDP-4-dehydrorhamnose 3 5-epimerase [EC:5.1.3.13]	group_1109	25	-0.0452455	7.35213	0.763487	0.829303
wcw_0069	CP001928.1	74339	75424	NA	-	rfbG	CDP-glucose 4 6-dehydratase	COG0451	Nucleoside-diphosphate-sugar epimerase	rfbG	CDP-glucose 4 6-dehydratase [EC:4.2.1.45]	group_3735	6	-0.22057	8.66499	0.130251	0.207653
wcw_0070	CP001928.1	75408	76256	NA	-	rfbF	glucose-1-phosphate cytidylyltransferase	COG1208	NDP-sugar pyrophosphorylase includes eIF-2Bgamma eIF-2Bepsilon and LPS biosynthesis proteins	rfbF	glucose-1-phosphate cytidylyltransferase [EC:2.7.7.33]	group_1469	11	0.331939	7.17426	0.0631432	0.115507
wcw_0071	CP001928.1	76387	77613	NA	+	wcw_0071	putative aromatic amino acid permease	COG0814	Amino acid permease	tyrP	tyrosine-specific transport protein	group_49	44	0.0807992	9.04762	0.522968	0.623463
wcw_0072	CP001928.1	77610	78344	NA	+	wcw_0072	putative methyltransferase FkbM family	-	-	-	-	group_986	18	0.0385105	7.01049	0.781897	0.841699
wcw_0073	CP001928.1	78384	79751	NA	-	pntB	NAD(P) transhydrogenase beta subunit	COG1282	NAD/NADP transhydrogenase beta subunit	pntB	H+-translocating NAD(P) transhydrogenase subunit beta [EC:1.6.1.2 7.1.1.1]	group_4338	4	0.032154	8.96709	0.868457	0.90743
wcw_0074	CP001928.1	79754	80044	NA	-	pntA1	NAD(P) transhydrogenase alpha subunit	-	-	-	-	group_4825	3	-0.0871397	4.79918	0.665442	0.746113
wcw_0075	CP001928.1	80053	81189	NA	-	pntA3	NAD(P) transhydrogenase alpha subunit	COG3288	NAD/NADP transhydrogenase alpha subunit	pntA	H+-translocating NAD(P) transhydrogenase subunit alpha [EC:1.6.1.2 7.1.1.1]	group_1234	20	0.117593	8.08088	0.55636	0.650524
wcw_0076	CP001928.1	81232	83010	NA	-	wcw_0076	putative long-chain fatty-acid-CoA ligase	COG1022	Long-chain acyl-CoA synthetase (AMP-forming)	ACSL fadD	long-chain acyl-CoA synthetase [EC:6.2.1.3]	group_77	44	-1.50708	6.35061	4.32188e-15	1.94073e-13
wcw_0077	CP001928.1	83078	84064	NA	-	mreC	putative Rod shape-determining protein mreC	COG1792	Cell shape-determining protein MreC	mreC	rod shape-determining protein MreC	group_568	39	-0.617745	8.1069	3.17587e-05	0.000159725
wcw_0078	CP001928.1	84061	85257	NA	-	aspC1	aromatic amino acid aminotransferase	COG1448	Aspartate/tyrosine/aromatic aminotransferase	-	-	group_639	37	-0.265669	8.12633	0.0497783	0.0947346
wcw_0079	CP001928.1	85327	85399	NA	-	wcw_0079	tRNA-Ala	-	-	-	-	-	-	0.187763	3.15898	0.477811	0.583647
wcw_0080	CP001928.1	85478	86134	NA	-	wcw_0080	conserved hypothetical protein	COG3688	Predicted RNA-binding protein containing a PIN domain	K06962	uncharacterized protein	group_1243	28	0.353856	7.85946	0.00969835	0.0236625
wcw_0081	CP001928.1	86191	86793	NA	-	hamA	deoxyribonucleotide triphosphate pyrophosphatase	COG0127	Inosine/xanthosine triphosphate pyrophosphatase all-alpha NTP-PPase family	rdgB	XTP/dITP diphosphohydrolase [EC:3.6.1.66]	group_353	42	0.450549	9.59902	6.74494e-05	0.000311026
wcw_0082	CP001928.1	86798	88963	NA	-	greA	transcription elongation factor greA	COG1747	Uncharacterized N-terminal domain of the transcription elongation factor GreA	-	-	group_242	44	0.732472	10.7827	5.133e-08	5.29008e-07
wcw_0083	CP001928.1	89045	89164	NA	+	wcw_0083	hypothetical protein	-	-	-	-	group_18874	1	-0.727932	1.62369	0.175375	0.262298
wcw_0084	CP001928.1	89257	90072	NA	+	wcw_0084	SET domain protein	-	-	-	-	group_512	35	-0.29138	6.2118	0.128089	0.205422
wcw_0085	CP001928.1	90143	91594	NA	+	sufB	FeS assembly protein SufB	COG0719	Fe-S cluster assembly scaffold protein SufB	sufB	Fe-S cluster assembly protein SufB	group_146	44	0.181865	9.5052	0.129368	0.206769
wcw_0086	CP001928.1	91600	92367	NA	+	sufC	FeS assembly ATPase SufC	COG0396	Fe-S cluster assembly ATPase SufC	sufC	Fe-S cluster assembly ATP-binding protein	group_383	45	-0.013587	9.34256	0.914279	0.943598
wcw_0087	CP001928.1	92364	93629	NA	+	sufD	FeS assembly protein SufD	COG0719	Fe-S cluster assembly scaffold protein SufB	sufD	Fe-S cluster assembly protein SufD	group_511	44	-0.0575086	8.68568	0.659788	0.742458
wcw_0088	CP001928.1	93629	94855	NA	+	sufS	Cysteine desulfurase SufS subfamily	COG0520	Selenocysteine lyase/Cysteine desulfurase	sufS	cysteine desulfurase / selenocysteine lyase [EC:2.8.1.7 4.4.1.16]	group_105	45	-0.221589	9.78246	0.0769999	0.136103
wcw_0089	CP001928.1	94845	95768	NA	+	wcw_0089	Sua5/YciO/YrdC/YwlC family protein	COG0009	tRNA A37 threonylcarbamoyladenosine synthetase subunit TsaC/SUA5/YrdC	tsaC rimN SUA5	L-threonylcarbamoyladenylate synthase [EC:2.7.7.87]	group_405	42	-0.105983	7.06989	0.522939	0.623463
wcw_0090	CP001928.1	95765	96343	NA	-	wcw_0090	putative Chloramphenicol 3-O phosphotransferase	COG3896	Chloramphenicol 3-O-phosphotransferase	cpt	chloramphenicol 3-O phosphotransferase [EC:2.7.1.-]	group_3798	8	-0.564524	6.35476	0.000281861	0.0011215
wcw_0091	CP001928.1	96345	97190	NA	-	sctT	putative type III secretion inner membrane protein SctT	COG4791	Type III secretory pathway component EscT	yscT sctT hrcT ssaT	type III secretion protein T	group_488	45	-0.481466	5.94131	0.00416172	0.0115257
wcw_0092	CP001928.1	97191	97469	NA	-	sctS	type III secretion inner membrane protein SctS	COG4794	Type III secretory pathway component EscS	yscS sctS hrcS ssaS	type III secretion protein S	group_493	45	-0.150887	6.57161	0.352902	0.451849
wcw_0093	CP001928.1	97481	98371	NA	-	sctR	type III secretion inner membrane protein SctR	COG4790	Type III secretory pathway component EscR	yscR sctR hrcR ssaR	type III secretion protein R	group_483	45	-0.393991	8.52474	0.00462528	0.0125877
wcw_0094	CP001928.1	98368	99057	NA	-	sctL	putative type III secretion protein SctL	COG1317	Flagellar biosynthesis/type III secretory pathway protein FliH	fliH	flagellar assembly protein FliH	group_532	43	-0.170313	6.88766	0.292493	0.392348
wcw_0095	CP001928.1	99054	99917	NA	-	wcw_0095	conserved hypothetical protein	-	-	-	-	group_642	41	-0.362615	7.75569	0.00802031	0.0200145
wcw_0096	CP001928.1	99932	100957	NA	-	sctJ	type III secretion lipoprotein SctJ	COG4669	Type III secretory pathway lipoprotein EscJ	yscJ sctJ hrcJ ssaJ	type III secretion protein J	group_551	42	-0.345676	10.1259	0.00608955	0.0159071
wcw_0097	CP001928.1	101061	101633	NA	-	wcw_0097	hypothetical protein	-	-	-	-	group_12516	1	0.0430361	6.93364	0.757851	0.825235
wcw_0098	CP001928.1	101701	102600	NA	-	wcw_0098	conserved hypothetical protein	-	-	-	-	group_2372	17	0.0728748	6.76927	0.62646	0.715195
wcw_0099	CP001928.1	102597	103568	NA	-	lipA	Lipoyl synthase	COG0320	Lipoate synthase	lipA	lipoyl synthase [EC:2.8.1.8]	group_341	41	0.192641	7.56998	0.178049	0.265245
wcw_0100	CP001928.1	103565	104983	NA	-	lpdA1	dihydrolipoamide dehydrogenase	COG1249	Pyruvate/2-oxoglutarate dehydrogenase complex dihydrolipoamide dehydrogenase (E3) component or related enzyme	DLD lpd pdhD	dihydrolipoamide dehydrogenase [EC:1.8.1.4]	group_50	47	-0.0187528	8.11261	0.894111	0.927555
wcw_0102	CP001928.1	105534	106097	NA	+	wcw_0102	hypothetical protein	-	-	-	-	group_6001	4	0.469083	6.67723	0.00799579	0.0200019
wcw_0103	CP001928.1	106110	106691	NA	+	wcw_0103	hypothetical protein	-	-	-	-	group_12517	1	-0.132698	7.8412	0.328953	0.429346
wcw_0104	CP001928.1	106869	107327	NA	+	wcw_0104	conserved hypothetical protein	-	-	-	-	group_611	41	0.716451	10.1536	1.09878e-05	6.27971e-05
wcw_0105	CP001928.1	107344	108750	NA	-	wcw_0105	hypothetical protein	-	-	-	-	group_7118	5	-0.0101888	8.79005	0.941714	0.961079
wcw_0106	CP001928.1	108750	111848	NA	-	secA	Preprotein translocase subunit secA	COG0653	Preprotein translocase subunit SecA (ATPase RNA helicase)	secA	preprotein translocase subunit SecA [EC:7.4.2.8]	group_134	43	0.0892029	11.1995	0.460781	0.565041
wcw_0107	CP001928.1	111983	112726	NA	+	wcw_0107	putative membrane protein	COG4760	Uncharacterized membrane protein YccA/Bax inhibitor family	-	-	group_2515	9	0.384918	9.59782	0.00113914	0.00382963
wcw_0108	CP001928.1	112704	113618	NA	-	psdD	phosphatidylserine decarboxylase proenzyme	COG0688	Phosphatidylserine decarboxylase	psd PISD	phosphatidylserine decarboxylase [EC:4.1.1.65]	group_463	41	0.0202147	7.82185	0.873299	0.911335
wcw_0109	CP001928.1	113615	114397	NA	-	wcw_0109	putative deoxyribonuclease TatD family protein	COG0084	Tat protein secretion system quality control protein TatD (DNase activity)	tatD	TatD DNase family protein [EC:3.1.21.-]	group_160	45	0.392164	7.35987	0.00795534	0.0199518
wcw_0110	CP001928.1	114491	115387	NA	-	wcw_0110	hypothetical protein	-	-	-	-	group_4674	6	-0.0421795	8.73991	0.809727	0.864748
wcw_0111	CP001928.1	115474	116115	NA	-	wcw_0111	putative membrane protein	-	-	-	-	group_4675	8	0.21165	6.91999	0.168816	0.255527
wcw_0112	CP001928.1	116128	117249	NA	-	wcw_0112	putative iron-containing alcohol dehydrogenase	COG1454	Alcohol dehydrogenase class IV	-	-	group_1188	2	0.144775	7.54425	0.296131	0.396664
wcw_0113	CP001928.1	117318	117701	NA	-	wcw_0113	hypothetical protein	-	-	-	-	group_5559	5	0.0531662	7.5452	0.732499	0.804597
wcw_0114	CP001928.1	117777	119774	NA	-	wcw_0114	putative tyrosine-protein phosphatase	-	-	-	-	group_12518	1	0.152557	7.54729	0.276572	0.37853
wcw_0116	CP001928.1	120094	122238	NA	-	dsbD	putative thiol:disulfide interchange protein	COG4232	Thiol:disulfide interchange protein	dsbD	thiol:disulfide interchange protein DsbD [EC:1.8.1.8]	group_426	31	-0.0214953	7.80239	0.891007	0.925352
wcw_0117	CP001928.1	122327	123076	NA	+	wcw_0117	putative protein TolQ	COG0811	Biopolymer transport protein ExbB/TolQ	exbB	biopolymer transport protein ExbB	group_36	43	0.210152	8.97458	0.0738906	0.131364
wcw_0118	CP001928.1	123080	123505	NA	+	wcw_0118	putative biopolymer transport protein TolR	COG0848	Biopolymer transport protein ExbD	exbD	biopolymer transport protein ExbD	group_34	43	0.134438	6.05819	0.399005	0.5023
wcw_0119	CP001928.1	123512	124168	NA	+	wcw_0119	putative TolA protein of Tol-Pal system	-	-	-	-	group_586	42	0.222656	7.03628	0.124109	0.201264
wcw_0120	CP001928.1	124122	125432	NA	+	tolB	putative protein TolB	COG0823	Periplasmic component of the Tol biopolymer transport system	tolB	TolB protein	group_170	43	0.345937	8.50788	0.00811938	0.020202
wcw_0121	CP001928.1	125538	126761	NA	-	wcw_0121	putative dual specificity phosphatase	-	-	-	-	group_1803	13	-0.421968	7.41436	0.0043664	0.011987
wcw_0122	CP001928.1	126916	127662	NA	+	pal	Sodium-type flagellar protein motY precursor	COG1360	Flagellar motor protein MotB	pal	peptidoglycan-associated lipoprotein	group_125	43	0.477168	10.3764	3.88321e-05	0.000190722
wcw_0123	CP001928.1	127666	128253	NA	+	amiB	putative D-gamma-glutamyl-meso-diaminopimelic acid endopeptidase cwlS precursor	-	-	-	-	group_399	40	0.171415	11.0585	0.268329	0.369663
wcw_0124	CP001928.1	128250	129080	NA	+	murI	Glutamate racemase	COG0796	Glutamate racemase	murI	glutamate racemase [EC:5.1.1.3]	group_1742	19	0.147663	8.12367	0.232521	0.32849
wcw_0125	CP001928.1	129101	129880	NA	+	deoC	putative deoxyribose-phosphate aldolase	COG0274	Deoxyribose-phosphate aldolase	deoC DERA	deoxyribose-phosphate aldolase [EC:4.1.2.4]	group_1628	14	0.232526	8.32314	0.0901921	0.154358
wcw_0126	CP001928.1	129895	130332	NA	-	wcw_0126	hypothetical protein	-	-	-	-	group_3227	12	0.0730535	4.91376	0.734854	0.805776
wcw_0127	CP001928.1	130383	131561	NA	+	metK	S-adenosylmethionine synthetase	COG0192	S-adenosylmethionine synthetase	metK	S-adenosylmethionine synthetase [EC:2.5.1.6]	group_1080	16	0.456957	9.64433	0.00223	0.00689474
wcw_0128	CP001928.1	131793	132488	NA	-	phoB	two-component response regulator phoB	COG0745	DNA-binding response regulator OmpR family contains REC and winged-helix (wHTH) domain	-	-	group_6	45	-0.195646	8.76667	0.119339	0.194383
wcw_0129	CP001928.1	132678	136460	NA	+	wcw_0129	hypothetical protein	-	-	-	-	group_20	38	-0.574809	9.03299	5.46757e-06	3.41452e-05
wcw_0130	CP001928.1	136536	137450	NA	+	wcw_0130	conserved putative membrane protein	COG0697	Permease of the drug/metabolite transporter (DMT) superfamily	-	-	group_554	43	0.857548	6.04083	3.60048e-08	3.85824e-07
wcw_0131	CP001928.1	137689	138642	NA	+	wcw_0131	conserved hypothetical protein	-	-	-	-	group_584	44	-0.269283	8.20331	0.0377501	0.0747354
wcw_0132	CP001928.1	138689	140551	NA	+	wcw_0132	hypothetical protein	-	-	-	-	group_2315	12	-0.295507	10.4275	0.0105558	0.0255561
wcw_0133	CP001928.1	140604	141161	NA	+	yhhF	methyltransferase	COG0742	16S rRNA G966 N2-methylase RsmD	rsmD	16S rRNA (guanine966-N2)-methyltransferase [EC:2.1.1.171]	group_201	45	-0.45491	9.14715	0.00017616	0.0007318
wcw_0134	CP001928.1	141614	143002	NA	+	wcw_0134	hypothetical protein	-	-	-	-	group_5560	7	1.90284	6.66057	2.96838e-21	2.94651e-19
wcw_0135	CP001928.1	143002	144180	NA	+	wcw_0135	putative permease for cytosine/purines uracil thiamine allantoin	COG1457	Purine-cytosine permease or related protein	-	-	group_3179	11	0.678887	5.61782	0.0015236	0.00495432
wcw_0136	CP001928.1	144164	145192	NA	+	wcw_0136	conserved hypothetical protein	COG3535	Uncharacterized conserved protein DUF917 family	K09703	uncharacterized protein	group_3746	10	1.27604	3.69991	6.43501e-06	3.9404e-05
wcw_0137	CP001928.1	145186	146700	NA	+	wcw_0137	putative Hydantoinase/oxoprolinase protein family	COG0145	N-methylhydantoinase A/oxoprolinase/acetone carboxylase beta subunit	-	-	group_3462	9	1.04735	6.28179	1.01228e-08	1.23971e-07
wcw_0138	CP001928.1	146651	148186	NA	-	wcw_0138	hypothetical protein	-	-	-	-	group_12519	1	0.623613	6.59093	0.000118251	0.00051506
wcw_0139	CP001928.1	148267	150714	NA	-	wcw_0139	putative trehalose/maltose hydrolase	COG1554	Trehalose and maltose hydrolase (possible phosphorylase)	-	-	group_4838	2	-1.86841	7.13726	2.02648e-17	1.36088e-15
wcw_0140	CP001928.1	150707	152245	NA	-	wcw_0140	beta-phosphoglucomutase hydrolase	-	-	otsB	trehalose 6-phosphate phosphatase [EC:3.1.3.12]	group_4038	5	-1.60786	7.44482	8.68164e-19	6.29753e-17
wcw_0141	CP001928.1	152309	152995	NA	-	wcw_0141	putative lipid A disaccharide synthase LpxB	-	-	-	-	group_129	41	-0.282514	7.35907	0.0472399	0.0910987
wcw_0142	CP001928.1	152976	153296	NA	-	wcw_0142	conserved hypothetical protein	-	-	-	-	group_3563	14	0.219152	5.6455	0.286341	0.386848
wcw_0143	CP001928.1	153320	154513	NA	-	wcw_0143	permease major facilitator superfamily	COG2814	Predicted arabinose efflux permease MFS family	fsr	MFS transporter FSR family fosmidomycin resistance protein	group_2453	15	0.495203	6.40496	0.00722662	0.0183658
wcw_0144	CP001928.1	154823	155194	NA	+	wcw_0144	hypothetical protein	-	-	-	-	group_12520	1	-0.857733	7.21924	0.00521877	0.0140408
wcw_0145	CP001928.1	155248	157680	NA	-	wcw_0145	hypothetical protein	-	-	-	-	group_4112	7	-0.849454	8.58569	1.22139e-06	8.9632e-06
wcw_0146	CP001928.1	157883	159148	NA	+	rsmB1	putative ribosomal RNA small subunit methyltransferase B	COG0144	16S rRNA C967 or C1407 C5-methylase RsmB/RsmF family	-	-	group_100	44	0.539419	8.69672	0.000661193	0.00237526
wcw_0147	CP001928.1	159145	159846	NA	-	wcw_0147	hypothetical protein	COG4221	NADP-dependent 3-hydroxy acid dehydrogenase YdfG	-	-	group_8	46	-0.327938	8.15807	0.0174901	0.0390371
wcw_0148	CP001928.1	159834	160826	NA	-	wcw_0148	putative DNA repair photolyase	COG1533	DNA repair photolyase	splB	spore photoproduct lyase [EC:4.1.99.14]	group_5238	7	-0.270151	6.11881	0.127211	0.204542
wcw_0149	CP001928.1	160793	161596	NA	-	wcw_0149	conserved hypothetical protein	COG0775	Nucleoside phosphorylase	-	-	group_6002	7	0.635581	5.04916	0.000218709	0.000887064
wcw_0150	CP001928.1	161616	162359	NA	-	wcw_0150	hypothetical protein	COG1801	Uncharacterized conserved protein YecE DUF72 family	-	-	group_2010	8	-1.4456	4.19649	0.0054268	0.0145177
wcw_0151	CP001928.1	162455	163576	NA	+	wcw_0151	aminopeptidase	COG2309	Leucyl aminopeptidase (aminopeptidase T)	ampS pepS ampT	aminopeptidase [EC:3.4.11.-]	group_1442	7	0.347015	7.83153	0.0529499	0.0996209
wcw_0152	CP001928.1	163554	164354	NA	+	prmA	putative ribosomal protein L11 methyltransferase	COG2264	Ribosomal protein L11 methylase PrmA	prmA	ribosomal protein L11 methyltransferase [EC:2.1.1.-]	group_1122	20	0.29208	6.43289	0.0919584	0.157238
wcw_0153	CP001928.1	164341	164958	NA	-	cynT	putative carbonic anhydrase	COG0288	Carbonic anhydrase	cynT can	carbonic anhydrase [EC:4.2.1.1]	group_1039	23	-0.285035	8.53132	0.030872	0.0632188
wcw_0154	CP001928.1	164955	166571	NA	-	wcw_0154	putative carbonate permease	COG0659	Sulfate permease or related transporter MFS superfamily	-	-	group_96	40	-0.0344244	7.73089	0.816343	0.869324
wcw_0155	CP001928.1	166655	167203	NA	-	wcw_0155	hypothetical protein	-	-	-	-	group_2043	15	0.910481	6.0377	3.3173e-08	3.65873e-07
wcw_0156	CP001928.1	167274	168056	NA	-	wcw_0156	hypothetical protein	-	-	-	-	group_2031	20	0.753468	6.70114	0.000266787	0.00106376
wcw_0157	CP001928.1	168213	168692	NA	+	wcw_0157	hypothetical protein	COG1268	Biotin transporter BioY	bioY	biotin transport system substrate-specific component	group_683	35	0.343913	4.25997	0.146094	0.22659
wcw_0158	CP001928.1	168689	169600	NA	+	wcw_0158	hypothetical protein	COG4285	Uncharacterized conserved protein conains N-terminal glutamine amidotransferase (GATase1)-like domain	-	-	group_8887	3	0.736743	7.09179	2.75212e-06	1.81486e-05
wcw_0159	CP001928.1	169687	170943	NA	+	rarA	recombination factor RarA	COG2256	Replication-associated recombination protein RarA (DNA-dependent ATPase)	ycaJ	putative ATPase	group_973	22	0.586854	8.45978	2.99885e-06	1.95703e-05
wcw_0160	CP001928.1	170940	172967	NA	-	wcw_0160	hypothetical protein	-	-	-	-	group_8888	3	-0.44504	7.94544	0.0235351	0.0502687
wcw_0161	CP001928.1	173015	174109	NA	-	wcw_0161	putative fatty acid desaturase type 1	-	-	E1.14.19.3	linoleoyl-CoA desaturase [EC:1.14.19.3]	group_3878	7	-0.835087	6.63403	2.57741e-05	0.000133544
wcw_0162	CP001928.1	174199	175575	NA	+	wcw_0162	MiaB-like tRNA modifying enzyme	COG0621	tRNA A37 methylthiotransferase MiaB	rimO	ribosomal protein S12 methylthiotransferase [EC:2.8.4.4]	group_74	44	0.681232	7.00965	0.000106347	0.000469719
wcw_0163	CP001928.1	175781	176194	NA	+	wcw_0163	hypothetical protein	COG2246	Putative flippase GtrA (transmembrane translocase of bactoprenol-linked glucose)	-	-	group_12521	1	0.221324	6.95517	0.118136	0.193072
wcw_0164	CP001928.1	176209	176811	NA	-	wcw_0164	hypothetical protein	-	-	-	-	group_7700	1	-0.330033	7.63317	0.0992342	0.167402
wcw_0165	CP001928.1	176801	179017	NA	-	wcw_0165	hypothetical protein	-	-	-	-	group_6510	3	-0.231963	10.4017	0.112019	0.185486
wcw_0166	CP001928.1	179014	180450	NA	-	opuE	putative sodium/proline symporter	COG0591	Na+/proline symporter	TC.SSS	solute:Na+ symporter SSS family	group_563	28	0.0865951	7.81746	0.555728	0.650524
wcw_0167	CP001928.1	180648	181259	NA	+	wbbJ	acetyltransferase	COG0110	Acetyltransferase (isoleucine patch superfamily)	-	-	group_155	20	-0.653456	8.03729	9.30057e-06	5.38064e-05
wcw_0168	CP001928.1	181290	183284	NA	-	wcw_0168	hypothetical protein	-	-	-	-	group_4243	9	-0.719406	9.02258	5.52614e-05	0.000262527
wcw_0169	CP001928.1	183604	184437	NA	+	wcw_0169	hypothetical protein	COG2110	O-acetyl-ADP-ribose deacetylase (regulator of RNase III) contains Macro domain	-	-	group_1691	11	0.0906752	7.42738	0.505835	0.60726
wcw_0170	CP001928.1	184523	186337	NA	+	typA	GTP-binding protein TypA	COG1217	Predicted membrane GTPase involved in stress response	typA bipA	GTP-binding protein	group_1015	26	0.15388	10.709	0.26534	0.366347
wcw_0171	CP001928.1	186332	187687	NA	-	wcw_0171	conserved hypothetical protein	COG1236	RNA processing exonuclease beta-lactamase fold Cft2 family	K07576	metallo-beta-lactamase family protein	group_1032	6	-0.0952419	7.87348	0.469482	0.574679
wcw_0172	CP001928.1	187783	190023	NA	+	wcw_0172	conserved hypothetical protein	COG2183	Transcriptional accessory protein Tex/SPT6	tex	protein Tex	group_1624	11	0.356389	10.6095	0.00612623	0.0159807
wcw_0173	CP001928.1	190103	191563	NA	+	rpoN	RNA polymerase sigma-54 factor	COG1508	DNA-directed RNA polymerase specialized sigma subunit sigma54 homolog	rpoN	RNA polymerase sigma-54 factor	group_400	37	-0.203589	9.44955	0.115827	0.190453
wcw_0174	CP001928.1	191630	196549	NA	+	rhs1	putative rhs family protein	-	-	-	-	group_17	28	-0.424939	5.35676	0.0215086	0.0465731
wcw_0176	CP001928.1	197306	198202	NA	+	rhs3	putative rhs family protein	-	-	-	-	group_17	28	-0.0217831	6.24548	0.928404	0.953337
wcw_0177	CP001928.1	198204	198473	NA	+	wcw_0177	hypothetical protein	-	-	-	-	group_12522	1	0.213373	5.94895	0.223985	0.319542
wcw_0178	CP001928.1	198756	198965	NA	+	rhs5	putative rhs family protein remnant	-	-	-	-	group_17	28	-0.202045	4.18274	0.469555	0.574679
wcw_0179	CP001928.1	199649	199756	NA	+	rhs7	putative rhs family protein remnant	-	-	-	-	group_17	28	0.320424	3.9357	0.148553	0.230215
wcw_0180	CP001928.1	199875	200102	NA	+	wcw_0180	hypothetical protein	-	-	-	-	group_6511	1	0.260803	3.97876	0.310934	0.411524
wcw_0181	CP001928.1	200081	200509	NA	+	wcw_0181	hypothetical protein	-	-	-	-	group_6512	3	0.0018283	3.79937	0.954507	0.969935
wcw_0184	CP001928.1	202398	203279	NA	+	htrA1	Serine protease	COG0265	Periplasmic serine protease S1-C subfamily contain C-terminal PDZ domain	-	-	group_30	47	0.206741	7.03069	0.235863	0.331968
wcw_0186	CP001928.1	203517	203996	NA	+	wcw_0186	conserved hypothetical protein	-	-	-	-	group_2502	3	0.941655	6.12099	1.05345e-08	1.28181e-07
wcw_0187	CP001928.1	204056	204943	NA	-	wcw_0187	conserved hypothetical protein	-	-	-	-	group_619	43	0.494077	7.49769	0.00036812	0.00140541
wcw_0188	CP001928.1	205073	206713	NA	+	thyX	putative alternative thymidylate synthase	-	-	thyX thy1	thymidylate synthase (FAD) [EC:2.1.1.148]	group_621	39	0.0831065	9.57578	0.483643	0.588485
wcw_0189	CP001928.1	206858	208063	NA	+	tyrP1	tyrosine/tryptophan transport protein	COG0814	Amino acid permease	tyrP	tyrosine-specific transport protein	group_49	44	-0.640314	10.1348	2.37863e-06	1.60218e-05
wcw_0190	CP001928.1	208060	209271	NA	+	tyrP2	Tyrosine-specific transport protein	COG0814	Amino acid permease	tyrP	tyrosine-specific transport protein	group_49	44	-0.531	9.96926	5.87732e-06	3.6343e-05
wcw_0191	CP001928.1	209273	210319	NA	+	trpS	Tryptophanyl-tRNA synthetase	COG0180	Tryptophanyl-tRNA synthetase	WARS trpS	tryptophanyl-tRNA synthetase [EC:6.1.1.2]	group_342	43	-0.519372	9.66706	7.98045e-06	4.74799e-05
wcw_0192	CP001928.1	210316	212322	NA	+	uvrB	UvrABC system protein B	COG0556	Excinuclease UvrABC helicase subunit UvrB	uvrB	excinuclease ABC subunit B	group_365	45	-0.461078	10.0991	0.000420661	0.00157414
wcw_0193	CP001928.1	212384	213421	NA	+	wcw_0193	hypothetical protein	-	-	-	-	group_10373	1	0.146436	9.79203	0.277805	0.379908
wcw_0194	CP001928.1	213425	214651	NA	-	wcw_0194	hypothetical protein	-	-	-	-	group_63	28	0.651344	6.88701	0.000497483	0.00182185
wcw_0195	CP001928.1	214855	216534	NA	+	wcw_0195	putative serine/threonine protein kinase	-	-	-	-	group_7902	4	0.073315	5.31412	0.707516	0.782166
wcw_0196	CP001928.1	216518	217195	NA	-	wcw_0196	putative rRNA methylase SpoU family	COG0566	tRNA G18 (ribose-2'-O)-methylase SpoU	trmH	tRNA (guanosine-2'-O-)-methyltransferase [EC:2.1.1.34]	group_70	48	0.0648229	7.08595	0.662445	0.744116
wcw_0197	CP001928.1	217222	217650	NA	+	wcw_0197	thioesterase family protein	COG2050	Acyl-coenzyme A thioesterase PaaI contains HGG motif	menI DHNAT	1 4-dihydroxy-2-naphthoyl-CoA hydrolase [EC:3.1.2.28]	group_2642	10	-0.179997	8.52225	0.221697	0.316998
wcw_0198	CP001928.1	217660	217902	NA	-	wcw_0198	conserved hypothetical protein	-	-	-	-	group_2521	11	-0.460241	6.67253	0.00760014	0.0191373
wcw_0199	CP001928.1	217895	218557	NA	-	wcw_0199	conserved hypothetical protein	-	-	-	-	group_3688	9	-0.242521	6.57411	0.137667	0.217272
wcw_0200	CP001928.1	218623	219069	NA	-	exbD	putative biopolymer transport protein ExbD	COG0848	Biopolymer transport protein ExbD	exbD	biopolymer transport protein ExbD	group_34	43	0.104826	5.59222	0.572707	0.664693
wcw_0201	CP001928.1	219069	219713	NA	-	exbB	putative biopolymer transport protein ExbB	COG0811	Biopolymer transport protein ExbB/TolQ	exbB	biopolymer transport protein ExbB	group_36	43	0.051012	7.12089	0.778861	0.83987
wcw_0202	CP001928.1	219700	222372	NA	-	wcw_0202	hypothetical protein	-	-	-	-	group_3222	12	0.0358717	8.32719	0.769504	0.833592
wcw_0203	CP001928.1	222545	222985	NA	+	hctA	Histone H1-like protein Hc1	-	-	-	-	group_624	41	-1.27374	10.5326	1.25834e-16	7.41636e-15
wcw_0204	CP001928.1	223109	224557	NA	+	rumA1	23S rRNA (Uracil-5-)-methyltransferase	COG2265	tRNA/tmRNA/rRNA uracil-C5-methylase TrmA/RlmC/RlmD family	rumA	23S rRNA (uracil1939-C5)-methyltransferase [EC:2.1.1.190]	group_133	42	0.0501218	9.30248	0.675894	0.753836
wcw_0205	CP001928.1	224554	225651	NA	+	tgt	queuine tRNA-ribosyltransferase	COG0343	Queuine/archaeosine tRNA-ribosyltransferase	tgt QTRT1	queuine tRNA-ribosyltransferase [EC:2.4.2.29]	group_251	41	0.103817	10.1839	0.531752	0.631643
wcw_0206	CP001928.1	225670	226065	NA	+	yajC	putative preprotein translocase subunit YajC	COG1862	Preprotein translocase subunit YajC	yajC	preprotein translocase subunit YajC	group_344	42	0.0306572	8.68355	0.817702	0.869518
wcw_0207	CP001928.1	226025	226720	NA	+	pcm	protein-L-isoaspartate O-methyltransferase	COG2518	Protein-L-isoaspartate O-methyltransferase	E2.1.1.77 pcm	protein-L-isoaspartate(D-aspartate) O-methyltransferase [EC:2.1.1.77]	group_1837	11	-0.21183	7.6431	0.113858	0.187706
wcw_0208	CP001928.1	226934	228247	NA	+	wcw_0208	conserved hypothetical protein	-	-	-	-	group_1879	1	-0.857823	7.85648	4.75164e-10	7.86105e-09
wcw_0209	CP001928.1	228262	229368	NA	-	wcw_0209	hypothetical protein	-	-	-	-	group_12523	1	-0.170994	8.2638	0.185667	0.274642
wcw_0210	CP001928.1	229374	230636	NA	-	wcw_0210	hypothetical protein	-	-	-	-	group_3117	11	-0.15368	8.99025	0.256669	0.35778
wcw_0211	CP001928.1	230669	231910	NA	-	wcw_0211	conserved hypothetical protein	-	-	ACP7	acid phosphatase type 7	group_1155	19	-0.90595	7.95543	6.02813e-10	9.71714e-09
wcw_0212	CP001928.1	231907	233571	NA	-	wcw_0212	putative monovalent cation transporter sodium/hydrogen exchanger family	COG4651	Predicted Kef-type K+ transport protein K+/H+ antiporter domain	TC.KEF	monovalent cation:H+ antiporter-2 CPA2 family	group_704	14	-0.710106	9.65394	7.86231e-09	9.82008e-08
wcw_0213	CP001928.1	233613	234875	NA	-	nhaD	putative Na+/H+ antiporter NhaD family	COG1055	Na+/H+ antiporter NhaD or related arsenite permease	-	-	group_677	36	1.3322	7.57884	5.83675e-16	3.14517e-14
wcw_0214	CP001928.1	235019	236581	NA	+	ntt1	ADP/ATP translocase	COG3202	ATP/ADP translocase	TC.AAA	ATP:ADP antiporter AAA family	group_33	47	-0.137081	7.39658	0.321649	0.420979
wcw_0215	CP001928.1	236578	238419	NA	-	htpG	putative chaperone protein htpG	COG0326	Molecular chaperone HSP90 family	HSP90A htpG	molecular chaperone HtpG	group_1058	24	0.0707487	10.185	0.629407	0.717257
wcw_0216	CP001928.1	238571	239863	NA	+	nqrF	Na(+)-translocating NADH-quinone reductase subunit F	COG2871	Na+-transporting NADH:ubiquinone oxidoreductase subunit NqrF	nqrF	Na+-transporting NADH:ubiquinone oxidoreductase subunit F [EC:7.2.1.1]	group_505	35	-0.298319	10.453	0.0108769	0.0259997
wcw_0217	CP001928.1	239871	241505	NA	+	wcw_0217	putative glutamine-dependent NAD(+) synthetase	COG0388	Predicted amidohydrolase	-	-	group_1019	22	-0.608109	10.6173	1.64268e-06	1.14744e-05
wcw_0218	CP001928.1	241658	241777	NA	+	wcw_0218	hypothetical protein	-	-	-	-	group_18878	1	0.0803626	1.54794	0.967813	0.975612
wcw_0219	CP001928.1	241767	242246	NA	+	wcw_0219	hypothetical protein	-	-	-	-	group_12524	1	-0.00749372	6.04376	0.98677	0.99203
wcw_0221	CP001928.1	243474	244067	NA	+	wcw_0221	hypothetical protein	-	-	-	-	group_8613	1	0.0895467	5.10209	0.704332	0.779103
wcw_0222	CP001928.1	244132	244608	NA	+	wcw_0222	hypothetical protein	-	-	-	-	group_5239	8	-0.58944	6.44881	0.000247054	0.000991369
wcw_0224	CP001928.1	245817	246647	NA	-	wcw_0224	hypothetical protein	-	-	-	-	group_6513	4	0.343315	6.58946	0.164385	0.250025
wcw_0225	CP001928.1	246785	247291	NA	-	tpx	putative thiol peroxidase	COG2077	Peroxiredoxin	tpx	thiol peroxidase atypical 2-Cys peroxiredoxin [EC:1.11.1.15]	group_2024	14	-0.165549	7.20527	0.387284	0.489885
wcw_0226	CP001928.1	247288	247410	NA	-	wcw_0226	hypothetical protein	-	-	-	-	group_18879	1	0.315412	6.81288	0.0310087	0.06343
wcw_0227	CP001928.1	247419	248363	NA	-	genX	putative lysyl-tRNA synthetase-like protein	COG2269	Elongation factor P--beta-lysine ligase (EF-P beta-lysylation pathway)	epmA poxA	elongation factor P--(R)-beta-lysine ligase [EC:6.3.1.-]	group_94	45	0.427025	9.4776	0.000736667	0.0026155
wcw_0228	CP001928.1	248368	248937	NA	-	efp1	Elongation factor P	COG0231	Translation elongation factor P (EF-P)/translation initiation factor 5A (eIF-5A)	efp	elongation factor P	group_308	45	0.994477	9.50564	3.16994e-12	7.97135e-11
wcw_0229	CP001928.1	249050	249253	NA	+	wcw_0229	hypothetical protein	-	-	-	-	group_3747	12	0.0984076	8.51768	0.550199	0.64532
wcw_0230	CP001928.1	249256	249489	NA	+	wcw_0230	hypothetical protein	-	-	-	-	group_3221	13	0.249964	7.72664	0.0941721	0.160297
wcw_0231	CP001928.1	249542	250375	NA	+	amn	AMP nucleosidase	COG2820	Uridine phosphorylase	amn	AMP nucleosidase [EC:3.2.2.4]	group_556	42	-0.139778	9.1753	0.231764	0.327666
wcw_0232	CP001928.1	250336	251064	NA	-	wcw_0232	conserved hypothetical protein	-	-	-	-	group_6514	3	-0.747136	8.34244	5.7612e-08	5.90523e-07
wcw_0233	CP001928.1	251061	254339	NA	-	wcw_0233	putative transcription-repair-coupling factor	COG1197	Transcription-repair coupling factor (superfamily II helicase)	mfd	transcription-repair coupling factor (superfamily II helicase) [EC:3.6.4.-]	group_104	44	-0.430451	9.25745	0.000233024	0.000939261
wcw_0234	CP001928.1	254339	256951	NA	-	alaS	Alanyl-tRNA synthetase	COG0013	Alanyl-tRNA synthetase	AARS alaS	alanyl-tRNA synthetase [EC:6.1.1.7]	group_203	42	-0.189038	10.2044	0.127604	0.204819
wcw_0236	CP001928.1	257272	258306	NA	-	wcw_0236	hypothetical protein	-	-	-	-	group_4039	9	-0.345695	6.66936	0.0424602	0.0828985
wcw_0237	CP001928.1	258325	258666	NA	-	phnA	alkylphosphonate utilization operon protein PhnA	COG2824	Uncharacterized Zn-ribbon-containing protein	phnA	protein PhnA	group_3180	10	-0.778604	6.35944	3.64498e-05	0.000180906
wcw_0238	CP001928.1	258668	260332	NA	-	sulP1	putative high affinity sulfate transporter sulfate permease family	COG0659	Sulfate permease or related transporter MFS superfamily	TC.SULP	sulfate permease SulP family	group_96	40	-0.266401	7.86651	0.0568605	0.10555
wcw_0239	CP001928.1	260488	262524	NA	+	tkt	Transketolase	COG0021	Transketolase	E2.2.1.1 tktA tktB	transketolase [EC:2.2.1.1]	group_149	44	-0.061313	11.1737	0.631125	0.718347
wcw_0240	CP001928.1	262525	263562	NA	+	hemE	uroporphyrinogen decarboxylase	COG0407	Uroporphyrinogen-III decarboxylase	hemE UROD	uroporphyrinogen decarboxylase [EC:4.1.1.37]	group_524	38	-0.180002	9.39551	0.150195	0.232187
wcw_0241	CP001928.1	263579	264949	NA	+	hemY	putative protoporphyrinogen oxidase	COG1232	Protoporphyrinogen oxidase	PPOX hemY	protoporphyrinogen/coproporphyrinogen III oxidase [EC:1.3.3.4 1.3.3.15]	group_478	40	-0.296157	9.9729	0.00921305	0.0226543
wcw_0242	CP001928.1	265060	267675	NA	+	clpC	ATP-dependent Clp protease ATP-binding subunit clpC	COG0542	ATP-dependent Clp protease ATP-binding subunit ClpA	clpC	ATP-dependent Clp protease ATP-binding subunit ClpC	group_24	48	0.115382	11.8412	0.392365	0.495978
wcw_0243	CP001928.1	268006	268140	NA	+	wcw_0243	hypothetical protein	-	-	-	-	group_18881	1	-0.863441	1.33891	0.140524	0.220674
wcw_0244	CP001928.1	268190	278653	NA	+	wcw_0244	hypothetical protein	-	-	-	-	group_10374	2	-0.362637	10.8602	0.00408938	0.0113755
wcw_0245	CP001928.1	278650	279366	NA	-	ptsN1	PTS system IIA protein	COG1762	Phosphotransferase system mannitol/fructose-specific IIA domain (Ntr-type)	-	-	group_503	44	-0.0137639	8.50812	0.920401	0.948048
wcw_0246	CP001928.1	279378	279827	NA	-	ptsN2	PTS system IIA protein	COG1762	Phosphotransferase system mannitol/fructose-specific IIA domain (Ntr-type)	-	-	group_117	44	0.214569	8.24051	0.0921567	0.157292
wcw_0247	CP001928.1	279863	280312	NA	-	dut	deoxyuridine 5`-triphosphate nucleotidohydrolase	COG0756	dUTPase	dut DUT	dUTP pyrophosphatase [EC:3.6.1.23]	group_548	47	0.191779	9.23784	0.12547	0.202774
wcw_0248	CP001928.1	280324	281172	NA	-	accD	acetyl-CoA carboxylase subunit beta	COG0777	Acetyl-CoA carboxylase beta subunit	accD	acetyl-CoA carboxylase carboxyl transferase subunit beta [EC:6.4.1.2 2.1.3.15]	group_148	45	-0.0384764	7.9467	0.7898	0.848346
wcw_0249	CP001928.1	281305	281913	NA	-	sodM	Superoxide dismutase	COG0605	Superoxide dismutase	SOD2	superoxide dismutase Fe-Mn family [EC:1.15.1.1]	group_158	44	-0.101431	10.7664	0.422811	0.528682
wcw_0250	CP001928.1	281980	283398	NA	-	hemCD	Porphobilinogen deaminase/Uroporphyrinogen-III synthase	-	-	hemD UROS	uroporphyrinogen-III synthase [EC:4.2.1.75]	group_449	39	-0.200205	8.34636	0.134768	0.213232
wcw_0251	CP001928.1	283229	284602	NA	-	radA	DNA repair protein RadA	COG1066	Predicted ATP-dependent serine protease	radA sms	DNA repair protein RadA/Sms	group_499	43	-0.104094	8.1085	0.43955	0.545748
wcw_0252	CP001928.1	284595	285353	NA	-	rnc	ribonuclease III	COG0571	dsRNA-specific ribonuclease	rnc DROSHA RNT1	ribonuclease III [EC:3.1.26.3]	group_280	46	0.699062	7.18412	1.22417e-05	6.87137e-05
wcw_0253	CP001928.1	285409	286041	NA	+	wcw_0253	hypothetical protein	-	-	-	-	group_1622	26	0.766641	10.6202	4.34662e-06	2.78834e-05
wcw_0254	CP001928.1	286028	286912	NA	+	wcw_0254	hypothetical protein	-	-	-	-	group_7119	5	0.175004	8.46496	0.169769	0.256764
wcw_0255	CP001928.1	287008	287433	NA	+	wcw_0255	hypothetical protein	-	-	-	-	group_5561	5	-0.818691	6.86147	2.19218e-07	1.923e-06
wcw_0256	CP001928.1	287430	288215	NA	+	wcw_0256	hypothetical protein	-	-	-	-	group_2256	10	-0.223791	8.54022	0.182837	0.27088
wcw_0257	CP001928.1	288212	289186	NA	-	wcw_0257	hypothetical protein	-	-	-	-	group_12525	1	0.188944	6.07207	0.264351	0.365725
wcw_0258	CP001928.1	289319	290398	NA	-	wcw_0258	hypothetical protein	-	-	-	-	group_12526	1	-0.729111	5.8467	0.00373933	0.0105574
wcw_0259	CP001928.1	290445	290609	NA	-	wcw_0259	hypothetical protein	-	-	-	-	group_18882	1	0.174498	4.67879	0.580826	0.671224
wcw_0260	CP001928.1	290664	292727	NA	-	wcw_0260	hypothetical protein	-	-	-	-	group_7120	3	0.729975	7.56011	0.0012614	0.0042032
wcw_0261	CP001928.1	292917	295283	NA	+	wcw_0261	conserved hypothetical protein	-	-	-	-	group_529	46	0.1241	11.0292	0.314097	0.413679
wcw_0262	CP001928.1	295288	295935	NA	+	wcw_0262	conserved hypothetical protein	-	-	-	-	group_1336	25	0.274335	9.58388	0.0153172	0.0348892
wcw_0263	CP001928.1	295908	296999	NA	+	gcvT	Aminomethyltransferase	COG0404	Glycine cleavage system T protein (aminomethyltransferase)	gcvT AMT	aminomethyltransferase [EC:2.1.2.10]	group_1027	13	0.0644417	9.50648	0.621276	0.71138
wcw_0264	CP001928.1	296996	297355	NA	+	gcvH	Glycine cleavage system H protein	COG0509	Glycine cleavage system H protein (lipoate-binding)	gcvH GCSH	glycine cleavage system H protein	group_199	44	0.370676	7.94704	0.00375955	0.0105828
wcw_0265	CP001928.1	297358	298695	NA	+	gcvPA	glycine cleavage system P-protein subunit 1	COG0403	Glycine cleavage system protein P (pyridoxal-binding) N-terminal domain	gcvPA	glycine dehydrogenase subunit 1 [EC:1.4.4.2]	group_1998	13	0.0091089	10.284	0.933552	0.956891
wcw_0266	CP001928.1	298688	300124	NA	+	gcvPB	glycine dehydrogenase (decarboxylating) subunit 2	COG1003	Glycine cleavage system protein P (pyridoxal-binding) C-terminal domain	gcvPB	glycine dehydrogenase subunit 2 [EC:1.4.4.2]	group_1204	14	-0.0370928	10.5768	0.765607	0.830325
wcw_0267	CP001928.1	300096	300839	NA	-	nqrE	Na(+)-translocating NADH-quinone reductase subunit E	COG2209	Na+-transporting NADH:ubiquinone oxidoreductase subunit NqrE	nqrE	Na+-transporting NADH:ubiquinone oxidoreductase subunit E [EC:7.2.1.1]	group_648	36	-0.619033	8.8327	1.87605e-06	1.28663e-05
wcw_0268	CP001928.1	300858	301493	NA	-	nqrD	Na(+)-translocating NADH-quinone reductase subunit D	COG1347	Na+-transporting NADH:ubiquinone oxidoreductase subunit NqrD	nqrD	Na+-transporting NADH:ubiquinone oxidoreductase subunit D [EC:7.2.1.1]	group_641	36	-0.571161	10.1767	3.1014e-05	0.000157238
wcw_0269	CP001928.1	301494	302414	NA	-	nqrC	Na(+)-translocating NADH-quinone reductase subunit C	COG2869	Na+-transporting NADH:ubiquinone oxidoreductase subunit NqrC	nqrC	Na+-transporting NADH:ubiquinone oxidoreductase subunit C [EC:7.2.1.1]	group_668	37	-0.802758	10.0271	1.3426e-08	1.60263e-07
wcw_0270	CP001928.1	302389	303930	NA	-	nqrB	Na(+)-translocating NADH-quinone reductase subunit B	COG1805	Na+-transporting NADH:ubiquinone oxidoreductase subunit NqrB	nqrB	Na+-transporting NADH:ubiquinone oxidoreductase subunit B [EC:7.2.1.1]	group_647	36	-0.717393	10.2148	8.23702e-07	6.44607e-06
wcw_0271	CP001928.1	304095	309314	NA	+	pmp	putative membrane protein	-	-	-	-	group_1833	24	-0.13191	12.3253	0.415407	0.52057
wcw_0272	CP001928.1	309523	310089	NA	+	wcw_0272	hypothetical protein	-	-	-	-	group_3557	9	-1.11545	7.81933	4.29952e-05	0.000210075
wcw_0273	CP001928.1	310151	310663	NA	+	wcw_0273	conserved hypothetical protein	COG3247	Uncharacterized membrane protein HdeD DUF308 family	-	-	group_1365	13	-0.840814	6.56903	0.000112198	0.000491711
wcw_0274	CP001928.1	310682	311380	NA	+	wcw_0274	putative amidophosphoribosyltransferase	COG1040	Predicted amidophosphoribosyltransferases	-	-	group_1009	26	-0.041369	5.64122	0.816777	0.869324
wcw_0275	CP001928.1	311383	312066	NA	+	wcw_0275	ypjG family protein	COG2120	N-acetylglucosaminyl deacetylase LmbE family	-	-	group_1164	7	0.432234	8.46289	0.00559717	0.0148471
wcw_0276	CP001928.1	312093	313178	NA	+	ypjH	Glycosyl transferase group 1	COG0438	Glycosyltransferase involved in cell wall bisynthesis	bshA	L-malate glycosyltransferase [EC:2.4.1.-]	group_9	23	-0.126685	8.63694	0.312001	0.411901
wcw_0277	CP001928.1	313175	314527	NA	-	dnaA1	Chromosomal replication initiator protein dnaA	COG0593	Chromosomal replication initiation ATPase DnaA	dnaA	chromosomal replication initiator protein	group_161	45	0.270894	10.0881	0.0353396	0.0709048
wcw_0278	CP001928.1	314872	315693	NA	+	wcw_0278	putative bacterial extracellular solute-binding protein	COG0834	ABC-type amino acid transport/signal transduction system periplasmic component/domain	ABC.PA.S	polar amino acid transport system substrate-binding protein	group_592	43	0.556404	8.13565	0.000233072	0.000939261
wcw_0279	CP001928.1	315690	315854	NA	+	wcw_0279	hypothetical protein	-	-	-	-	group_3797	9	-1.29444	2.10696	0.00316616	0.00919455
wcw_0280	CP001928.1	315851	316531	NA	+	wcw_0280	conserved hypothetical protein	COG2836	Sulfite exporter TauE/SafE	K09792	uncharacterized protein	group_1909	14	0.536007	6.45788	0.00020377	0.000835457
wcw_0281	CP001928.1	316500	317615	NA	-	wcw_0281	conserved hypothetical protein	COG3491	Isopenicillin N synthase and related dioxygenases	-	-	group_3409	12	-0.0944328	8.11989	0.449016	0.553855
wcw_0282	CP001928.1	317608	318063	NA	-	bcp	Peroxiredoxin-4	COG1225	Peroxiredoxin	BCP PRXQ DOT5	peroxiredoxin Q/BCP [EC:1.11.1.15]	group_79	42	-0.00939061	6.04519	0.96643	0.975612
wcw_0283	CP001928.1	318163	318516	NA	-	wcw_0283	hypothetical protein	-	-	-	-	group_12527	1	0.912804	6.18442	1.29591e-06	9.47323e-06
wcw_0284	CP001928.1	319250	321322	NA	+	oppA	ABC-type dipeptide transport system substrate- binding protein	COG0747	ABC-type transport system periplasmic component	ABC.PE.S	peptide/nickel transport system substrate-binding protein	group_671	32	-0.954962	7.36152	7.03683e-09	9.0282e-08
wcw_0285	CP001928.1	321324	322721	NA	+	oppB	putative ABC-type oligopeptide transporter permease subunit	COG0601	ABC-type dipeptide/oligopeptide/nickel transport system permease component	ABC.PE.P	peptide/nickel transport system permease protein	group_636	32	-0.852906	6.15259	5.26908e-06	3.32357e-05
wcw_0287	CP001928.1	323920	325389	NA	+	oppC	putative ABC-type oligopeptide transporter permease subunit	COG1173	ABC-type dipeptide/oligopeptide/nickel transport system permease component	ABC.PE.P1	peptide/nickel transport system permease protein	group_714	32	-0.435756	7.99462	0.00152048	0.00495273
wcw_0288	CP001928.1	325468	326319	NA	+	wcw_0288	hypothetical protein	-	-	-	-	group_5240	5	-0.18518	6.41464	0.356581	0.455362
wcw_0289	CP001928.1	326649	327191	NA	-	wcw_0289	conserved hypothetical protein	-	-	-	-	group_3449	8	-0.110856	10.4542	0.458446	0.562544
wcw_0290	CP001928.1	327176	328603	NA	-	pitA	putative inorganic phosphate transporter	COG0306	Phosphate/sulfate permease	TC.PIT	inorganic phosphate transporter PiT family	group_450	45	-0.18292	10.2003	0.138237	0.217625
wcw_0291	CP001928.1	328603	329286	NA	-	wcw_0291	putative phosphate transport regulator	COG1392	Uncharacterized conserved protein YkaA distantly related to PhoU UPF0111/DUF47 family	K07220	uncharacterized protein	group_631	43	0.16607	9.63991	0.192761	0.283122
wcw_0292	CP001928.1	329368	330366	NA	+	oppD	putative ABC-type oligopeptide transporter ATPase subunit	COG0444	ABC-type dipeptide/oligopeptide/nickel transport system ATPase component	ABC.PE.A	peptide/nickel transport system ATP-binding protein	group_10	45	-0.315461	8.95294	0.0195111	0.042888
wcw_0293	CP001928.1	330341	331159	NA	+	oppF	ATP binding protein component of oligopeptide permease	COG4608	ABC-type oligopeptide transport system ATPase component	ABC.PE.A1	peptide/nickel transport system ATP-binding protein	group_10	45	-0.470931	8.31897	0.00137509	0.00453394
wcw_0294	CP001928.1	331169	332404	NA	+	wcw_0294	permease major facilitator superfamily	-	-	-	-	group_1420	27	0.289302	8.14949	0.0246838	0.0524253
wcw_0295	CP001928.1	332386	334005	NA	-	wcw_0295	conserved hypothetical protein	-	-	-	-	group_3111	12	-0.229077	7.34553	0.0882355	0.152114
wcw_0296	CP001928.1	334014	334712	NA	-	wcw_0296	RNA pseudouridylate synthase family protein	COG1187	16S rRNA U516 pseudouridylate synthase RsuA and related 23S rRNA U2605 pseudouridylate synthases	-	-	group_83	44	0.697065	8.73876	1.35705e-07	1.25461e-06
wcw_0297	CP001928.1	334862	335536	NA	+	pgmA	phosphoglycerate mutase	COG0588	Phosphoglycerate mutase (BPG-dependent)	PGAM gpmA	2 3-bisphosphoglycerate-dependent phosphoglycerate mutase [EC:5.4.2.11]	group_128	45	0.273245	10.0959	0.0411078	0.080508
wcw_0298	CP001928.1	335537	336691	NA	+	nifS1	putative cysteine desulfurase	COG1104	Cysteine sulfinate desulfinase/cysteine desulfurase or related enzyme	iscS NFS1	cysteine desulfurase [EC:2.8.1.7]	group_646	41	0.142138	10.063	0.271837	0.373133
wcw_0299	CP001928.1	336688	337464	NA	+	nifU	putative nitrogen fixation related protein nifU	COG0822	NifU homolog involved in Fe-S cluster formation	-	-	group_632	41	0.202323	9.31271	0.0879467	0.151754
wcw_0300	CP001928.1	337553	337966	NA	+	wcw_0300	thioredoxin domain-containing protein	COG0526	Thiol-disulfide isomerase or thioredoxin	-	-	group_58	47	0.380247	7.66381	0.0326371	0.0662578
wcw_0301	CP001928.1	338002	338721	NA	-	birA	putative biotin-[acetyl-CoA-carboxylase] ligase	COG0340	Biotin-(acetyl-CoA carboxylase) ligase	birA	BirA family transcriptional regulator biotin operon repressor / biotin---[acetyl-CoA-carboxylase] ligase [EC:6.3.4.15]	group_193	44	0.317186	7.00316	0.0245361	0.0521704
wcw_0302	CP001928.1	338796	339932	NA	+	rodA	Septum-peptidoglycan biosynthetic protein	COG0772	Bacterial cell division protein FtsW lipid II flippase	-	-	group_507	42	0.220546	7.62539	0.121334	0.197103
wcw_0303	CP001928.1	339929	340369	NA	+	wcw_0303	conserved hypothetical protein	-	-	-	-	group_1645	26	0.274423	7.46668	0.0593172	0.109464
wcw_0304	CP001928.1	340471	342426	NA	+	wcw_0304	hypothetical protein	-	-	-	-	group_8889	2	-0.573219	7.29977	0.00227026	0.00698484
wcw_0305	CP001928.1	342447	342773	NA	-	rpsJ	30S ribosomal protein S10	COG0051	Ribosomal protein S10	RP-S10 MRPS10 rpsJ	small subunit ribosomal protein S10	group_338	47	-0.0294599	9.2983	0.848411	0.892417
wcw_0306	CP001928.1	342784	344871	NA	-	fusA	Elongation factor G	COG0480	Translation elongation factor EF-G a GTPase	fusA GFM EFG	elongation factor G	group_87	48	0.0180071	13.2052	0.903356	0.934775
wcw_0307	CP001928.1	344889	345362	NA	-	rpsG	30S ribosomal protein S7	COG0049	Ribosomal protein S7	RP-S7 MRPS7 rpsG	small subunit ribosomal protein S7	group_209	48	0.146965	10.4364	0.349765	0.448733
wcw_0308	CP001928.1	345521	345892	NA	-	rpsL	30S ribosomal protein S12	COG0048	Ribosomal protein S12	RP-S12 MRPS12 rpsL	small subunit ribosomal protein S12	group_219	48	0.78655	10.8603	2.8198e-08	3.14682e-07
wcw_0309	CP001928.1	346007	346621	NA	-	plsC	putative 1-acyl-sn-glycerol-3-phosphate acyltransferase	COG0204	1-acyl-sn-glycerol-3-phosphate acyltransferase	plsC	1-acyl-sn-glycerol-3-phosphate acyltransferase [EC:2.3.1.51]	group_200	32	0.877183	4.80705	2.3189e-05	0.000122372
wcw_0310	CP001928.1	346705	347235	NA	+	wcw_0310	hypothetical protein	-	-	-	-	group_8890	3	0.391812	5.32092	0.144667	0.225489
wcw_0311	CP001928.1	347259	347369	NA	+	wcw_0311	hypothetical protein	-	-	-	-	group_18883	1	0.434582	5.79166	0.0322016	0.0654442
wcw_0312	CP001928.1	347487	348140	NA	-	cmk	Cytidylate kinase	COG0283	Cytidylate kinase	cmk	CMP/dCMP kinase [EC:2.7.4.25]	group_340	45	-0.0485049	7.95288	0.727212	0.800655
wcw_0313	CP001928.1	348137	348979	NA	-	cdsA	putative phosphatidate cytidylytransferase CdsA	COG0575	CDP-diglyceride synthetase	E2.7.7.41 CDS1 CDS2 cdsA	phosphatidate cytidylyltransferase [EC:2.7.7.41]	group_139	45	-0.133692	8.95558	0.288531	0.388692
wcw_0314	CP001928.1	348980	349756	NA	-	uppS	undecaprenyl pyrophosphate synthetase	COG0020	Undecaprenyl pyrophosphate synthase	-	-	group_285	43	-0.0170025	8.03741	0.90355	0.934775
wcw_0315	CP001928.1	349757	351061	NA	-	purA	adenylosuccinate synthetase	COG0104	Adenylosuccinate synthase	purA ADSS	adenylosuccinate synthase [EC:6.3.4.4]	group_1081	17	0.235232	9.58461	0.0497027	0.0947159
wcw_0316	CP001928.1	351178	352989	NA	-	lepA	GTP-binding protein lepA	COG0481	Translation elongation factor EF-4 membrane-bound GTPase	lepA	GTP-binding protein LepA	group_315	43	-0.0338083	9.32846	0.809068	0.864631
wcw_0317	CP001928.1	352996	353628	NA	-	thiN	Thiamine pyrophosphokinase	COG1564	Thiamine pyrophosphokinase	thiN TPK1 THI80	thiamine pyrophosphokinase [EC:2.7.6.2]	group_3297	13	0.304898	8.43162	0.0190177	0.0419993
wcw_0319	CP001928.1	353863	354984	NA	+	wcw_0319	putative oxidoreductase (NADPH) flavoprotein	COG0369	Sulfite reductase alpha subunit (flavoprotein)	-	-	group_337	45	0.743323	8.2145	3.44763e-08	3.75779e-07
wcw_0320	CP001928.1	354990	355694	NA	+	wcw_0320	integral membrane protein TerC family	COG0861	Membrane protein TerC possibly involved in tellurium resistance	-	-	group_2014	8	-0.337577	6.57503	0.0332414	0.0671482
wcw_0321	CP001928.1	355691	356173	NA	-	ispF	2-C-methyl-D-erythritol 2 4-cyclodiphosphate synthase	COG0245	2C-methyl-D-erythritol 2 4-cyclodiphosphate synthase	-	-	group_322	43	-0.113132	6.64995	0.495003	0.598702
wcw_0322	CP001928.1	356308	357714	NA	+	murA	UDP-N-acetylglucosamine 1- carboxyvinyltransferase	COG0766	UDP-N-acetylglucosamine enolpyruvyl transferase	murA	UDP-N-acetylglucosamine 1-carboxyvinyltransferase [EC:2.5.1.7]	group_431	40	-0.0424944	11.6758	0.708306	0.78258
wcw_0323	CP001928.1	357791	358774	NA	+	kamA	Lysine 2 3-aminomutase	COG1509	L-lysine 2 3-aminomutase (EF-P beta-lysylation pathway)	epmB	L-lysine 2 3-aminomutase [EC:5.4.3.-]	group_1137	24	0.0571775	8.49943	0.731426	0.804355
wcw_0324	CP001928.1	358774	359769	NA	+	wcw_0324	putative membrane protein	-	-	-	-	group_2111	19	-0.154107	8.61423	0.278375	0.380168
wcw_0325	CP001928.1	359806	360930	NA	+	wcw_0325	putative membrane protein	COG1240	Mg-chelatase subunit ChlD	yfbK	Ca-activated chloride channel homolog	group_861	14	-0.40474	7.39994	0.00244097	0.0074493
wcw_0326	CP001928.1	360927	362054	NA	+	wcw_0326	putative membrane protein	-	-	yfbK	Ca-activated chloride channel homolog	group_861	14	-0.496069	7.87652	0.00413368	0.0114649
wcw_0327	CP001928.1	362051	363754	NA	+	wcw_0327	hypothetical protein	-	-	-	-	group_3213	11	-0.569908	8.56497	8.85195e-06	5.16866e-05
wcw_0328	CP001928.1	363748	365442	NA	+	wcw_0328	hypothetical protein	-	-	-	-	group_1182	15	-0.627073	9.07244	4.93956e-06	3.12618e-05
wcw_0329	CP001928.1	365453	366262	NA	+	wcw_0329	putative membrane protein	-	-	-	-	group_2075	15	0.145925	7.46476	0.432563	0.538762
wcw_0330	CP001928.1	366393	367019	NA	+	ppa	Inorganic pyrophosphatase	COG0221	Inorganic pyrophosphatase	ppa	inorganic pyrophosphatase [EC:3.6.1.1]	group_706	24	0.347846	7.45004	0.026732	0.0559461
wcw_0331	CP001928.1	367088	368068	NA	+	wcw_0331	conserved hypothetical protein	-	-	-	-	group_1832	24	0.121691	8.75911	0.325298	0.425459
wcw_0332	CP001928.1	368424	370439	NA	+	nrdD	ribonucleoside triphosphate reductase	-	-	-	-	group_2254	13	0.558271	11.7045	1.34269e-06	9.73966e-06
wcw_0333	CP001928.1	370466	372160	NA	-	fadD	long-chain-fatty-acid-CoA ligase	COG0318	Acyl-CoA synthetase (AMP-forming)/AMP-acid ligase II	ACSL fadD	long-chain acyl-CoA synthetase [EC:6.2.1.3]	group_983	18	0.375405	8.45225	0.00419442	0.0115992
wcw_0334	CP001928.1	372249	372689	NA	-	wcw_0334	hypothetical protein	-	-	-	-	group_7903	3	1.32973	2.44533	2.96714e-05	0.000151654
wcw_0335	CP001928.1	372742	373512	NA	-	wcw_0335	putative phosphoesterase	COG1768	Predicted phosphohydrolase	K07099	uncharacterized protein	group_559	44	-0.610071	6.75503	6.85696e-05	0.00031542
wcw_0336	CP001928.1	373494	374258	NA	-	pyrF	Orotidine 5'-phosphate decarboxylase	COG0284	Orotidine-5'-phosphate decarboxylase	UMPS	uridine monophosphate synthetase [EC:2.4.2.10 4.1.1.23]	group_4949	10	-0.677828	7.20681	1.51694e-06	1.0796e-05
wcw_0337	CP001928.1	374255	374863	NA	-	pyrE	Orotate phosphoribosyltransferase	COG0461	Orotate phosphoribosyltransferase	pyrE	orotate phosphoribosyltransferase [EC:2.4.2.10]	group_933	23	-0.620513	7.41613	0.00120126	0.00402412
wcw_0338	CP001928.1	374856	375887	NA	-	pyrD	Dihydroorotate dehydrogenase	COG0167	Dihydroorotate dehydrogenase	-	-	group_1218	10	-0.535685	8.02801	0.00158923	0.0051061
wcw_0339	CP001928.1	375871	377106	NA	-	pyrC	dihydroorotase	COG0044	Dihydroorotase or related cyclic amidohydrolase	URA4 pyrC	dihydroorotase [EC:3.5.2.3]	group_1112	13	-0.563245	8.12021	0.00346679	0.00996216
wcw_0340	CP001928.1	377120	377578	NA	-	pyrI	Aspartate carbamoyltransferase regulatory subunit	COG1781	Aspartate carbamoyltransferase regulatory subunit	pyrI	aspartate carbamoyltransferase regulatory subunit	group_6003	6	-0.251325	8.02453	0.0735566	0.130999
wcw_0341	CP001928.1	377581	378498	NA	-	pyrB	aspartate carbamoyltransferase catalytic subunit	COG0540	Aspartate carbamoyltransferase catalytic chain	pyrB PYR2	aspartate carbamoyltransferase catalytic subunit [EC:2.1.3.2]	group_900	13	0.176009	7.7912	0.24963	0.34926
wcw_0342	CP001928.1	378548	379171	NA	-	wcw_0342	hypothetical protein	-	-	-	-	group_5241	6	-0.174631	5.14442	0.335527	0.436718
wcw_0343	CP001928.1	379205	381019	NA	-	wcw_0343	hypothetical protein	-	-	-	-	group_3095	8	-0.467919	8.04294	0.00485535	0.013138
wcw_0344	CP001928.1	381088	385431	NA	-	carAB	carbamoyl-phosphate synthase	-	-	-	-	group_1022	13	-0.31847	10.5844	0.00673177	0.0173681
wcw_0345	CP001928.1	385454	387037	NA	-	wcw_0345	hypothetical protein	-	-	-	-	group_4676	8	0.0484366	9.91268	0.703396	0.778524
wcw_0346	CP001928.1	387125	388285	NA	+	arnB	UDP-4-amino-4-deoxy-L-arabinose-- oxoglutarateaminotransferase	COG0399	dTDP-4-amino-4 6-dideoxygalactose transaminase	-	-	group_644	24	0.62102	10.0061	0.0025166	0.00764299
wcw_0347	CP001928.1	388277	388780	NA	-	wcw_0347	hypothetical protein	-	-	-	-	group_12528	1	0.170533	6.80167	0.26489	0.365994
wcw_0348	CP001928.1	388894	389289	NA	-	wcw_0348	conserved hypothetical protein	-	-	-	-	group_558	46	0.601878	6.76935	0.00138186	0.00454834
wcw_0349	CP001928.1	389296	389745	NA	-	wcw_0349	conserved hypothetical protein	-	-	-	-	group_561	41	0.836065	8.11302	3.41979e-05	0.00017108
wcw_0350	CP001928.1	389884	390804	NA	+	mraW	S-adenosyl-methyltransferase	COG0275	16S rRNA C1402 N4-methylase RsmH	mraW rsmH	16S rRNA (cytosine1402-N4)-methyltransferase [EC:2.1.1.199]	group_279	42	0.134533	9.11384	0.37265	0.473917
wcw_0351	CP001928.1	390801	391100	NA	+	ftsL	putative ftsL	-	-	-	-	group_634	41	0.0801343	6.87067	0.726941	0.800655
wcw_0352	CP001928.1	391097	393040	NA	+	ftsI	putative cell division protein FtsI	COG0768	Cell division protein FtsI/penicillin-binding protein 2	-	-	group_101	46	0.164536	7.69875	0.207579	0.301381
wcw_0353	CP001928.1	393047	394516	NA	+	murE	N-acetylmuramoylalanylglutamyl DAP ligase	COG0769	UDP-N-acetylmuramyl tripeptide synthase	murE	UDP-N-acetylmuramoyl-L-alanyl-D-glutamate--2 6-diaminopimelate ligase [EC:6.3.2.13]	group_278	46	-0.232983	10.2323	0.0620822	0.113898
wcw_0354	CP001928.1	394563	395255	NA	+	amiA	putative N-acetylmuramoyl alanine amidase	COG0860	N-acetylmuramoyl-L-alanine amidase	amiABC	N-acetylmuramoyl-L-alanine amidase [EC:3.5.1.28]	group_421	42	-0.489431	10.6308	0.000460429	0.00170268
wcw_0355	CP001928.1	395267	395340	NA	-	wcw_0355	tRNA-Arg	-	-	-	-	-	-	-0.756109	6.341	5.88458e-05	0.000276077
wcw_0356	CP001928.1	395444	396898	NA	+	gnd	6-phosphogluconate dehydrogenase	COG0362	6-phosphogluconate dehydrogenase	PGD gnd gntZ	6-phosphogluconate dehydrogenase [EC:1.1.1.44 1.1.1.343]	group_457	43	-0.210488	11.7938	0.126016	0.203188
wcw_0357	CP001928.1	397027	398976	NA	+	yaeL	metalloprotease	-	-	rseP	regulator of sigma E protease [EC:3.4.24.-]	group_248	46	0.141193	11.5128	0.254612	0.355439
wcw_0358	CP001928.1	398951	399100	NA	+	wcw_0358	hypothetical protein	-	-	-	-	group_18884	1	0.474017	6.49955	0.0100906	0.0245559
wcw_0359	CP001928.1	399205	399858	NA	-	wcw_0359	hypothetical protein	-	-	-	-	group_8891	2	1.39102	6.53079	1.20703e-18	8.43134e-17
wcw_0360	CP001928.1	400096	401253	NA	+	wcw_0360	Metallopeptidase	COG3227	Zn-dependent metalloprotease	-	-	group_2074	8	-0.0847646	6.21417	0.713558	0.787922
wcw_0361	CP001928.1	401347	403149	NA	+	wcw_0361	putative ABC transporter ATP-binding protein	COG1132	ABC-type multidrug transport system ATPase and permease component	-	-	group_51	42	0.367416	8.02533	0.00459168	0.0125143
wcw_0362	CP001928.1	403136	404872	NA	+	wcw_0362	putative ABC transporter ATP-binding protein	COG1132	ABC-type multidrug transport system ATPase and permease component	-	-	group_51	42	0.144063	8.99619	0.341138	0.442764
wcw_0363	CP001928.1	404857	406968	NA	-	wcw_0363	hypothetical protein	-	-	-	-	group_8892	3	0.389551	6.48975	0.0150732	0.0344166
wcw_0364	CP001928.1	407113	407964	NA	+	wcw_0364	putative membrane protein	-	-	-	-	group_7904	4	-0.315661	6.99887	0.0403916	0.0793292
wcw_0365	CP001928.1	407992	408795	NA	+	queF	NADPH-dependent 7-cyano-7-deazaguanine reductase	-	-	queF	7-cyano-7-deazaguanine reductase [EC:1.7.1.13]	group_1291	9	-0.0949567	9.67216	0.48913	0.593629
wcw_0366	CP001928.1	408824	409210	NA	+	wcw_0366	hypothetical protein	-	-	-	-	group_12529	1	-0.102549	6.71957	0.54194	0.640012
wcw_0367	CP001928.1	409224	409601	NA	-	wcw_0367	hypothetical protein	-	-	-	-	group_2307	15	0.0738874	4.49894	0.733174	0.80487
wcw_0368	CP001928.1	409360	409650	NA	-	wcw_0368	conserved hypothetical protein	COG3012	Uncharacterized conserved protein YchJ contains N- and C-terminal SEC-C domains	K09858	SEC-C motif domain protein	group_2307	15	-1.37977	1.26417	0.0946581	0.160818
wcw_0369	CP001928.1	409705	409788	NA	+	wcw_0369	tRNA-Leu	-	-	-	-	-	-	0.215314	3.00286	0.454969	0.559004
wcw_0370	CP001928.1	409965	410453	NA	-	wcw_0370	conserved hypothetical protein	COG4319	Ketosteroid isomerase homolog	-	-	group_12530	1	0.0999481	6.83152	0.617867	0.707957
wcw_0371	CP001928.1	410571	410864	NA	+	wcw_0371	hypothetical protein	-	-	-	-	group_12531	1	0.232888	8.18183	0.129752	0.207033
wcw_0372	CP001928.1	411052	411894	NA	-	wcw_0372	conserved hypothetical protein	-	-	-	-	group_1646	23	0.04499	5.84922	0.833722	0.881884
wcw_0373	CP001928.1	411948	412628	NA	+	wcw_0373	HAD-superfamily hydrolase	COG0637	Beta-phosphoglucomutase or related phosphatase HAD superfamily	-	-	group_81	43	1.19377	6.31185	7.83131e-13	2.23786e-11
wcw_0374	CP001928.1	412591	413355	NA	-	truA1	tRNA pseudouridine synthase A	COG0101	tRNA U38 U39 U40 pseudouridine synthase TruA	truA PUS1	tRNA pseudouridine38-40 synthase [EC:5.4.99.12]	group_124	43	-0.011758	8.03134	0.941129	0.961079
wcw_0375	CP001928.1	413352	414131	NA	-	wcw_0375	hypothetical protein	-	-	-	-	group_8893	3	-0.627321	5.98467	0.00012601	0.000545078
wcw_0376	CP001928.1	414131	415099	NA	-	yaeI	putative metallophosphoesterase	COG1408	Predicted phosphohydrolase MPP superfamily	K07098	uncharacterized protein	group_88	32	-0.360199	8.51475	0.00592378	0.0155819
wcw_0377	CP001928.1	415151	415435	NA	-	wcw_0377	conserved hypothetical protein	-	-	-	-	group_38	46	0.361133	10.3972	0.0030402	0.00893118
wcw_0378	CP001928.1	415636	417726	NA	+	wcw_0378	conserved hypothetical protein	-	-	-	-	group_1485	24	-0.440952	9.24919	0.000332511	0.00129838
wcw_0379	CP001928.1	417735	417833	NA	+	wcw_0379	hypothetical protein	-	-	-	-	group_18885	1	0.203888	5.49976	0.258362	0.35961
wcw_0380	CP001928.1	417856	418239	NA	-	wcw_0380	hypothetical protein	-	-	-	-	group_7121	3	0.265507	11.0814	0.0551405	0.102863
wcw_0381	CP001928.1	418735	419856	NA	+	brnQ1	Branched-chain amino acid transport system II carrier protein	COG1114	Branched-chain amino acid permeases	TC.LIVCS	branched-chain amino acid:cation transporter LIVCS family	group_462	40	0.132752	9.51518	0.275515	0.377632
wcw_0382	CP001928.1	419995	420975	NA	+	prfB	Peptide chain release factor 2	COG1186	Protein chain release factor B	prfB	peptide chain release factor 2	group_31	47	0.0736194	9.21774	0.566542	0.659567
wcw_0383	CP001928.1	420981	421493	NA	+	wcw_0383	putative acetyltransferase	COG1670	Protein N-acetyltransferase RimJ/RimL family	-	-	group_169	45	0.105523	8.08691	0.505639	0.60726
wcw_0384	CP001928.1	421513	422199	NA	+	wcw_0384	conserved hypothetical protein	-	-	-	-	group_1053	33	-0.131	8.33113	0.341544	0.442764
wcw_0385	CP001928.1	422203	422934	NA	+	wcw_0385	conserved hypothetical protein	COG0217	Transcriptional and/or translational regulatory protein YebC/TACO1	-	-	group_183	44	-0.387244	10.8177	0.00405468	0.0113123
wcw_0386	CP001928.1	422921	424171	NA	+	pabB	putative para-aminobenzoate synthase component I	COG0147	Anthranilate/para-aminobenzoate synthases component I	-	-	group_852	21	-0.324988	8.45682	0.0169403	0.0379897
wcw_0387	CP001928.1	424194	425216	NA	+	wcw_0387	hypothetical protein	-	-	-	-	group_6921	4	-0.651373	7.88539	5.36423e-06	3.37231e-05
wcw_0388	CP001928.1	425229	426176	NA	+	wcw_0388	putative membrane protein	-	-	-	-	group_8894	3	-0.571357	7.851	9.49114e-05	0.000427214
wcw_0389	CP001928.1	426248	426889	NA	+	pabC	putative 4-amino-4-deoxychorismate lyase	COG0115	Branched-chain amino acid aminotransferase/4-amino-4-deoxychorismate lyase	-	-	group_890	20	-0.33256	7.62666	0.0169053	0.0379897
wcw_0393	CP001928.1	432276	432749	NA	+	wcw_0393	hypothetical protein	-	-	-	-	group_6511	1	-0.252719	3.14796	0.440713	0.546114
wcw_0394	CP001928.1	433330	434853	NA	+	proS	Prolyl-tRNA synthetase	COG0442	Prolyl-tRNA synthetase	PARS proS	prolyl-tRNA synthetase [EC:6.1.1.15]	group_1103	28	0.600583	10.587	2.01076e-07	1.78042e-06
wcw_0395	CP001928.1	434857	435207	NA	-	wcw_0395	ankyrin family protein	-	-	-	-	group_3116	12	1.34243	3.64012	1.02211e-07	9.68696e-07
wcw_0396	CP001928.1	435241	437142	NA	+	wcw_0396	hypothetical protein	-	-	-	-	group_10375	2	0.294202	7.57891	0.0683039	0.123392
wcw_0397	CP001928.1	437139	438578	NA	+	wcw_0397	putative tetratricopeptide (TRP) repeat protein	-	-	-	-	group_6004	6	0.339859	9.00727	0.00589131	0.0155182
wcw_0398	CP001928.1	439012	441936	NA	-	ide	putative ptr insulinase family/protease III	COG1025	Secreted/periplasmic Zn-dependent peptidases insulinase-like	-	-	group_90	46	-0.209751	10.1373	0.0773176	0.136537
wcw_0399	CP001928.1	442002	442484	NA	-	wcw_0399	hypothetical protein	-	-	-	-	group_12532	1	-0.41699	6.33372	0.00920011	0.022652
wcw_0400	CP001928.1	442520	443512	NA	-	plsB	glycerol-3-phosphate acyltransferase	-	-	ATS1	glycerol-3-phosphate O-acyltransferase [EC:2.3.1.15]	group_603	42	-0.168771	8.23718	0.264501	0.365725
wcw_0401	CP001928.1	443516	445051	NA	-	cafA	ribonuclease G	COG1530	Ribonuclease G or E	rng cafA	ribonuclease G [EC:3.1.26.-]	group_205	46	0.138738	9.93484	0.224156	0.319546
wcw_0402	CP001928.1	445171	445566	NA	-	wcw_0402	hypothetical protein	-	-	-	-	group_12533	1	-0.948425	4.96979	0.0401359	0.0790149
wcw_0403	CP001928.1	445663	446154	NA	+	wcw_0403	conserved hypothetical protein	-	-	K07040	uncharacterized protein	group_667	41	0.86535	7.24966	5.23994e-05	0.000250191
wcw_0404	CP001928.1	446165	446356	NA	+	rpmF	50S ribosomal protein L32	COG0333	Ribosomal protein L32	RP-L32 MRPL32 rpmF	large subunit ribosomal protein L32	group_492	37	0.726616	7.18506	2.47727e-05	0.000129422
wcw_0405	CP001928.1	446389	447366	NA	+	plsX	putative fatty acid/phospholipid synthesis protein PlsX	COG0416	Fatty acid/phospholipid biosynthesis enzyme	plsX	phosphate acyltransferase [EC:2.3.1.274]	group_313	43	0.356101	11.0698	0.0133781	0.031188
wcw_0406	CP001928.1	447366	447977	NA	+	wcw_0406	hypothetical protein	-	-	-	-	group_12534	1	0.189359	11.0882	0.153691	0.236397
wcw_0407	CP001928.1	448116	448928	NA	+	wcw_0407	putative DNA helicase	-	-	-	-	group_3085	5	0.180405	7.43302	0.241347	0.33881
wcw_0408	CP001928.1	448888	449331	NA	+	wcw_0408	hypothetical protein	-	-	-	-	group_5562	5	0.307077	5.5016	0.0572149	0.105999
wcw_0409	CP001928.1	449285	449980	NA	-	wcw_0409	hypothetical protein	COG2121	Uncharacterized conserved protein lysophospholipid acyltransferase (LPLAT) superfamily	-	-	group_1195	14	-0.305803	6.67386	0.0709436	0.127186
wcw_0410	CP001928.1	449977	451137	NA	-	lpxB	putative lipid A disaccharide synthase	COG0763	Lipid A disaccharide synthetase	lpxB	lipid-A-disaccharide synthase [EC:2.4.1.182]	group_129	41	-0.26784	8.80601	0.054054	0.101237
wcw_0411	CP001928.1	451144	451860	NA	-	arnC	putative Undecaprenyl-phosphate 4-deoxy-4- formamido-L-arabinose transferase	COG0463	Glycosyltransferase involved in cell wall bisynthesis	-	-	group_7	29	0.0244729	8.07509	0.862876	0.902598
wcw_0412	CP001928.1	451870	452625	NA	-	wcw_0412	conserved hypothetical protein	-	-	-	-	group_1689	22	-0.574705	8.13541	0.000132936	0.000573722
wcw_0413	CP001928.1	452622	453863	NA	-	pcnB1	Poly(A) polymerase	COG0617	tRNA nucleotidyltransferase/poly(A) polymerase	pcnB	poly(A) polymerase [EC:2.7.7.19]	group_40	47	-0.31344	8.0386	0.0308524	0.0632188
wcw_0414	CP001928.1	453997	454527	NA	-	wcw_0414	putative acetyltransferase	COG1247	L-amino acid N-acyltransferase YncA	-	-	group_12535	1	-0.278655	7.23475	0.0591457	0.109362
wcw_0415	CP001928.1	454611	455975	NA	+	glmM	putative phosphoglucosamine mutase	COG1109	Phosphomannomutase	glmM	phosphoglucosamine mutase [EC:5.4.2.10]	group_490	30	0.397988	9.93947	0.00504462	0.0136111
wcw_0416	CP001928.1	455982	457808	NA	+	glmS	glucosamine--fructose-6-phosphate aminotransferase (isomerizing)	COG0449	Glucosamine 6-phosphate synthetase contains amidotransferase and phosphosugar isomerase domains	glmS GFPT	glutamine---fructose-6-phosphate transaminase (isomerizing) [EC:2.6.1.16]	group_428	41	0.0757615	10.581	0.553546	0.648843
wcw_0417	CP001928.1	457883	459001	NA	+	tyrP3	tyrosine-specific transport protein	COG0814	Amino acid permease	tyrP	tyrosine-specific transport protein	group_49	44	0.138368	8.49659	0.307142	0.407937
wcw_0418	CP001928.1	459019	459717	NA	+	wcw_0418	conserved hypothetical protein	COG3943	Uncharacterized conserved protein	-	-	group_1901	6	0.166517	7.93506	0.181351	0.269314
wcw_0419	CP001928.1	459866	460312	NA	+	wcw_0419	conserved hypothetical protein	-	-	-	-	group_12536	1	-0.315948	5.90504	0.0415003	0.0811083
wcw_0420	CP001928.1	460309	461538	NA	+	sbcD	exonuclease SbcD	COG0420	DNA repair exonuclease SbcCD nuclease subunit	sbcD mre11	DNA repair protein SbcD/Mre11	group_5922	2	-0.07082	7.35017	0.672647	0.751548
wcw_0421	CP001928.1	461550	464795	NA	+	sbcC	exonuclease SbcC	COG0419	DNA repair exonuclease SbcCD ATPase subunit	sbcC rad50	DNA repair protein SbcC/Rad50	group_7905	1	-0.136554	10.2545	0.269847	0.370978
wcw_0422	CP001928.1	464874	465194	NA	-	wcw_0422	hypothetical protein	-	-	-	-	group_12537	1	-0.256196	9.16067	0.125239	0.202574
wcw_0423	CP001928.1	465302	466225	NA	-	ftsY	cell division protein FtsY	COG0552	Signal recognition particle GTPase	ftsY	fused signal recognition particle receptor	group_175	44	0.520123	7.64768	0.00035468	0.00136516
wcw_0424	CP001928.1	466289	467455	NA	+	sucC	Succinyl-CoA synthetase beta subunit	COG0045	Succinyl-CoA synthetase beta subunit	sucC	succinyl-CoA synthetase beta subunit [EC:6.2.1.5]	group_453	39	-0.186249	11.1026	0.321254	0.420753
wcw_0425	CP001928.1	467459	468352	NA	+	sucD	Succinyl-CoA synthetase alpha subunit	COG0074	Succinyl-CoA synthetase alpha subunit	sucD	succinyl-CoA synthetase alpha subunit [EC:6.2.1.5]	group_454	38	-0.155513	9.51095	0.215488	0.310237
wcw_0426	CP001928.1	468343	469482	NA	+	wcw_0426	metallopeptidase M50 family	COG1994	Zn-dependent protease (includes SpoIVFB)	-	-	group_910	24	-0.34609	8.11758	0.00888737	0.021968
wcw_0427	CP001928.1	469789	469974	NA	-	wcw_0427	hypothetical protein	-	-	-	-	group_12538	1	-0.24588	5.09046	0.348405	0.448075
wcw_0428	CP001928.1	469975	471447	NA	-	wcw_0428	hypothetical protein	-	-	-	-	group_18887	1	0.335542	6.22581	0.11032	0.183155
wcw_0429	CP001928.1	471574	472869	NA	-	wcw_0429	hypothetical protein	-	-	-	-	group_12539	1	2.60581	6.10882	5.60883e-38	4.93774e-35
wcw_0430	CP001928.1	472966	474213	NA	-	ndh	Pyridine nucleotide-disulfide oxidoreductase	COG1252	NADH dehydrogenase FAD-containing subunit	ndh	NADH dehydrogenase [EC:1.6.99.3]	group_1310	21	-0.556495	7.52718	0.000934399	0.00320998
wcw_0431	CP001928.1	474254	475630	NA	-	wcw_0431	hypothetical protein	-	-	-	-	group_10376	2	-0.234809	6.88278	0.125986	0.203188
wcw_0432	CP001928.1	475640	477091	NA	-	htrA3	DO serine protease	COG0265	Periplasmic serine protease S1-C subfamily contain C-terminal PDZ domain	E1.3.1.74	2-alkenal reductase [EC:1.3.1.74]	group_30	47	-0.0321102	8.87955	0.837006	0.883376
wcw_0433	CP001928.1	477179	478546	NA	-	wcw_0433	putative peptidase	COG0624	Acetylornithine deacetylase/Succinyl-diaminopimelate desuccinylase or related deacylase	-	-	group_868	38	-0.315159	8.53167	0.0224557	0.0482913
wcw_0434	CP001928.1	478560	479828	NA	-	wcw_0434	putative tetratricopeptide TPR_2 repeat protein	-	-	-	-	group_2290	13	0.0565077	5.25008	0.809012	0.864631
wcw_0435	CP001928.1	479870	481114	NA	+	gltP1	putative proton/sodium-glutamate symport protein	COG1301	Na+/H+-dicarboxylate symporter	-	-	group_372	40	0.847762	7.7984	3.5695e-10	6.01079e-09
wcw_0436	CP001928.1	481102	482082	NA	-	wcw_0436	hypothetical protein	-	-	-	-	group_10377	2	0.332364	6.42694	0.0304235	0.0624361
wcw_0437	CP001928.1	482075	486466	NA	-	wcw_0437	putative glycosidase/glycosyltransferase	-	-	glgA	starch synthase [EC:2.4.1.21]	group_126	44	-0.0315617	8.5844	0.836098	0.882911
wcw_0438	CP001928.1	486545	487390	NA	-	wcw_0438	hypothetical protein	-	-	-	-	group_1770	13	-0.224041	4.60143	0.25186	0.352119
wcw_0439	CP001928.1	487462	488526	NA	+	trmU	tRNA (5-methylaminomethyl-2-thiouridylate)- methyltransferase	COG0482	tRNA U34 2-thiouridine synthase MnmA/TrmU contains the PP-loop ATPase domain	mnmA trmU	tRNA-uridine 2-sulfurtransferase [EC:2.8.1.13]	group_333	42	0.737158	6.45579	2.50878e-06	1.67786e-05
wcw_0440	CP001928.1	488523	488879	NA	+	wcw_0440	hypothetical protein	-	-	-	-	group_12540	1	0.498043	5.99415	0.00191583	0.00604224
wcw_0441	CP001928.1	488921	489727	NA	+	wcw_0441	hypothetical protein	-	-	-	-	group_12541	1	0.529771	8.31617	6.04746e-05	0.000282315
wcw_0442	CP001928.1	489835	490701	NA	+	wcw_0442	glucose-1-dehydrogenase	COG1028	NAD(P)-dependent dehydrogenase short-chain alcohol dehydrogenase family	fabG OAR1	3-oxoacyl-[acyl-carrier protein] reductase [EC:1.1.1.100]	group_8	46	-0.222493	9.26483	0.134748	0.213232
wcw_0443	CP001928.1	490702	492516	NA	-	wcw_0443	glycosyl hydrolase glycosyl hydrolase family 15	COG3387	Glucoamylase (glucan-1 4-alpha-glucosidase) GH15 family	-	-	group_3573	4	-0.710751	9.26874	8.38327e-08	8.14992e-07
wcw_0444	CP001928.1	492567	493295	NA	-	wcw_0444	hypothetical protein	-	-	-	-	group_3350	10	1.33023	8.73624	2.15452e-17	1.36088e-15
wcw_0445	CP001928.1	493419	493928	NA	+	wcw_0445	hypothetical protein	-	-	-	-	group_12542	1	0.0841672	7.27177	0.635066	0.720659
wcw_0446	CP001928.1	493988	495679	NA	+	wcw_0446	putative Acyl-CoA dehydrogenase family protein	COG1960	Acyl-CoA dehydrogenase related to the alkylation response protein AidB	-	-	group_1317	11	-0.589639	9.14453	2.39328e-05	0.000125553
wcw_0447	CP001928.1	495680	497236	NA	+	wcw_0447	acetyl/propionyl-CoA carboxylase beta subunit	COG4799	Acetyl-CoA carboxylase carboxyltransferase component	-	-	group_148	45	-0.583879	9.21865	0.000390172	0.00147764
wcw_0448	CP001928.1	497397	498737	NA	+	wcw_0448	conserved hypothetical protein	-	-	-	-	group_3626	8	-0.785411	9.23054	4.64595e-07	3.84309e-06
wcw_0449	CP001928.1	498738	499088	NA	+	wcw_0449	conserved hypothetical protein	-	-	-	-	group_3741	8	-1.06304	6.93981	2.0081e-08	2.30931e-07
wcw_0450	CP001928.1	499070	499831	NA	+	wcw_0450	putative naphthoate synthase	COG1024	Enoyl-CoA hydratase/carnithine racemase	-	-	group_920	26	-0.846329	6.21788	1.8663e-06	1.28462e-05
wcw_0451	CP001928.1	499816	500667	NA	+	wcw_0451	Metallo-beta-lactamase superfamily protein	-	-	-	-	group_1731	8	-0.534054	7.94117	0.000338359	0.00131576
wcw_0453	CP001928.1	500960	506170	NA	+	rhs11	putative rhs family protein	-	-	-	-	group_17	28	0.0680088	6.35921	0.700225	0.776381
wcw_0454	CP001928.1	506164	506442	NA	+	wcw_0454	hypothetical protein	-	-	-	-	group_12543	1	-0.343029	5.44522	0.0537253	0.100722
wcw_0455	CP001928.1	506591	507253	NA	+	rhs13	putative rhs family protein remnant	-	-	-	-	group_17	28	-0.29548	5.4806	0.112228	0.185668
wcw_0456	CP001928.1	507183	507680	NA	+	rhs15	putative rhs family protein remnant	-	-	-	-	group_7055	2	-0.576186	5.88792	0.00329745	0.00955298
wcw_0457	CP001928.1	507559	507939	NA	+	wcw_0457	conserved hypothetical protein	-	-	-	-	group_7122	3	-0.582275	5.18724	0.00360025	0.0102834
wcw_0458	CP001928.1	507944	508063	NA	+	wcw_0458	hypothetical protein	-	-	-	-	group_18889	1	-0.771793	2.65257	0.0359703	0.0718645
wcw_0459	CP001928.1	508354	509778	NA	+	rhs17	putative rhs family protein	COG3209	Uncharacterized conserved protein RhaS contains 28 RHS repeats	-	-	group_17	28	0.233799	5.12165	0.214524	0.309085
wcw_0460	CP001928.1	509835	510248	NA	-	wcw_0460	thioesterase	COG0824	Acyl-CoA thioesterase FadM	ybgC	acyl-CoA thioester hydrolase [EC:3.1.2.-]	group_848	22	0.75241	4.28681	0.000562243	0.00204134
wcw_0462	CP001928.1	510453	513551	NA	+	mcm	methylmalonyl-CoA mutase protein	COG1884	Methylmalonyl-CoA mutase N-terminal domain/subunit	icmF	isobutyryl-CoA mutase [EC:5.4.99.13]	group_1294	3	-1.16498	7.59638	4.41784e-09	6.06173e-08
wcw_0463	CP001928.1	513543	514733	NA	-	wcw_0463	conserved hypothetical protein	-	-	-	-	group_5435	2	-1.01476	8.24651	7.23791e-09	9.16155e-08
wcw_0464	CP001928.1	514648	515871	NA	+	pdhA1	Pyruvate dehydrogenase E1 component alpha subunit	COG1071	TPP-dependent pyruvate or acetoin dehydrogenase subunit alpha	BCKDHA bkdA1	2-oxoisovalerate dehydrogenase E1 component alpha subunit [EC:1.2.4.4]	group_198	41	-1.09867	6.95118	1.43405e-09	2.19506e-08
wcw_0465	CP001928.1	515871	516845	NA	+	pdhB1	pyruvate dehydrogenase E1 component beta subunit	COG0022	Pyruvate/2-oxoglutarate/acetoin dehydrogenase complex dehydrogenase (E1) component	BCKDHB bkdA2	2-oxoisovalerate dehydrogenase E1 component beta subunit [EC:1.2.4.4]	group_44	44	-0.305374	8.12649	0.0827283	0.144602
wcw_0466	CP001928.1	516845	517996	NA	+	pdhC1	putative dihydrolipoamide acetyltransferase	COG0508	Pyruvate/2-oxoglutarate dehydrogenase complex dihydrolipoamide acyltransferase (E2) component	-	-	group_13	43	-0.878328	7.3848	8.3045e-06	4.90981e-05
wcw_0467	CP001928.1	517988	518335	NA	-	wcw_0467	conserved hypothetical protein	COG3189	Uncharacterized conserved protein YeaO DUF488 family	-	-	group_1593	7	-0.124935	5.52112	0.494544	0.598702
wcw_0468	CP001928.1	518332	519570	NA	-	hmp	nitric oxide dioxygenase	COG1018	Ferredoxin-NADP reductase	hmp YHB1	nitric oxide dioxygenase [EC:1.14.12.17]	group_3232	2	0.095884	6.99246	0.54293	0.640379
wcw_0469	CP001928.1	519590	520588	NA	-	rocF	arginase	COG0010	Arginase family enzyme	E3.5.3.1 rocF arg	arginase [EC:3.5.3.1]	group_1678	14	0.182798	5.44496	0.282483	0.382732
wcw_0470	CP001928.1	520515	521519	NA	-	wcw_0470	LmbE family protein	COG2120	N-acetylglucosaminyl deacetylase LmbE family	-	-	group_12544	1	-0.113321	4.53839	0.603457	0.693975
wcw_0471	CP001928.1	521566	521649	NA	+	wcw_0471	tRNA-Leu	-	-	-	-	-	-	1.23912	5.45381	1.38972e-06	1.00328e-05
wcw_0472	CP001928.1	522373	522840	NA	-	wcw_0472	hypothetical protein	-	-	-	-	group_10378	2	1.26269	4.98485	6.21101e-06	3.8281e-05
wcw_0473	CP001928.1	522949	523938	NA	-	wcw_0473	conserved hypothetical protein	COG1092	23S rRNA G2069 N7-methylase RlmK or C1962 C5-methylase RlmI	-	-	group_60	42	0.619727	7.68202	3.17204e-05	0.000159725
wcw_0474	CP001928.1	524192	524494	NA	-	wcw_0474	hypothetical protein	-	-	-	-	group_12545	1	-0.266795	4.03432	0.319556	0.419403
wcw_0477	CP001928.1	526106	526603	NA	-	wcw_0477	putative membrane protein	-	-	-	-	group_7906	3	1.57227	1.81106	7.69335e-05	0.00034879
wcw_0478	CP001928.1	526560	526994	NA	-	wcw_0478	putative HTH-type transcriptional repressor	COG1959	DNA-binding transcriptional regulator IscR family	-	-	group_911	3	2.51324	5.28934	2.87231e-24	3.38573e-22
wcw_0479	CP001928.1	527104	527790	NA	+	wcw_0479	putative regulator of cell morphogenesis	COG2846	Iron-sulfur cluster repair protein YtfE RIC family contains ScdAN and hemerythrin domains	ytfE scdA	regulator of cell morphogenesis and NO signaling	group_6005	4	2.45549	5.84006	2.02375e-40	3.81679e-37
wcw_0480	CP001928.1	527826	530117	NA	+	norB	nitric oxide reductase subunit B	COG3256	Nitric oxide reductase large subunit	norB	nitric oxide reductase subunit B [EC:1.7.2.5]	group_3228	6	1.53641	9.03876	7.8543e-38	4.93774e-35
wcw_0481	CP001928.1	530185	530883	NA	+	wcw_0481	conserved hypothetical protein	COG4420	Uncharacterized membrane protein	-	-	group_4244	3	0.835165	8.51676	3.12952e-07	2.64676e-06
wcw_0482	CP001928.1	531185	532093	NA	-	wcw_0482	transposase	-	-	K07481	transposase IS5 family	group_1361	3	0.101781	6.80483	0.497838	0.600334
wcw_0483	CP001928.1	532058	533308	NA	+	wcw_0483	transposase	COG3328	Transposase (or an inactivated derivative)	K07493	putative transposase	group_996	7	-2.02886	3.79271	1.30017e-09	2.02654e-08
wcw_0484	CP001928.1	533327	533587	NA	+	wcw_0484	hypothetical protein	-	-	-	-	group_8895	3	-0.933821	2.70225	0.0168122	0.0378376
wcw_0485	CP001928.1	533601	534446	NA	-	cyoE	protoheme IX farnesyltransferase	COG0109	Polyprenyltransferase (heme O synthase)	COX10 ctaB cyoE	heme o synthase [EC:2.5.1.141]	group_1396	19	-0.599215	6.42119	0.00204611	0.00638902
wcw_0486	CP001928.1	534439	534804	NA	-	cyoD	putative cytochrome o ubiquinol oxidase subunit IV	COG3125	Heme/copper-type cytochrome/quinol oxidase subunit 4	cyoD	cytochrome o ubiquinol oxidase subunit IV	group_1959	20	-0.747535	5.63115	0.000201536	0.000828097
wcw_0487	CP001928.1	534806	535435	NA	-	cyoC	cytochrome o ubiquinol oxidase subunit III	COG1845	Heme/copper-type cytochrome/quinol oxidase subunit 3	cyoC	cytochrome o ubiquinol oxidase subunit III	group_1185	20	-1.24507	6.17572	1.83465e-08	2.1359e-07
wcw_0488	CP001928.1	535432	537402	NA	-	cyoB	cytochrome o ubiquinol oxidase subunit I	COG0843	Heme/copper-type cytochrome/quinol oxidase subunit 1	cyoB	cytochrome o ubiquinol oxidase subunit I [EC:7.1.1.3]	group_1176	18	-1.09731	8.30873	1.43299e-10	2.59866e-09
wcw_0489	CP001928.1	537402	538292	NA	-	cyoA	cytochrome o ubiquinol oxidase subunit II	COG1622	Heme/copper-type cytochrome/quinol oxidase subunit 2	cyoA	cytochrome o ubiquinol oxidase subunit II [EC:7.1.1.3]	group_1175	20	-1.04014	7.02372	1.4432e-09	2.19506e-08
wcw_0490	CP001928.1	538368	540431	NA	-	wcw_0490	hypothetical protein	-	-	-	-	group_10379	2	0.00925725	8.62808	0.946129	0.96359
wcw_0491	CP001928.1	540500	543460	NA	-	wcw_0491	Metalloprotease	COG1026	Zn-dependent peptidase M16 (insulinase) family	PITRM1 PreP CYM1	presequence protease [EC:3.4.24.-]	group_553	45	-0.308026	9.78888	0.0216201	0.046761
wcw_0492	CP001928.1	543533	544381	NA	+	pssA	putative CDP-diacylglycerol--serine O- phosphatidyltransferase PssA	COG1183	Phosphatidylserine synthase	CHO1 pssA	CDP-diacylglycerol---serine O-phosphatidyltransferase [EC:2.7.8.8]	group_415	43	0.164131	8.70033	0.280534	0.3814
wcw_0493	CP001928.1	544375	544992	NA	-	lexA	putative LexA repressor	COG1974	SOS-response transcriptional repressor LexA (RecA-mediated autopeptidase)	lexA	repressor LexA [EC:3.4.21.88]	group_955	19	-0.493547	7.49568	0.000517835	0.00189271
wcw_0494	CP001928.1	544989	545660	NA	-	wcw_0494	putative membrane-associated phospholipid phosphatase	COG3907	Membrane-associated enzyme PAP2 (acid phosphatase) superfamily	lpxF	lipid A 4'-phosphatase [EC:3.1.3.-]	group_2211	13	-0.556094	6.85577	0.00023109	0.000935268
wcw_0495	CP001928.1	545657	547888	NA	-	wcw_0495	putative bumetanide-sensitive Na-K-Cl cotransporter	COG0531	Amino acid transporter	-	-	group_2734	14	-0.390436	8.2611	0.0027851	0.00836416
wcw_0496	CP001928.1	548001	549308	NA	+	rmuC	DNA recombination protein	COG1322	DNA anti-recombination protein (rearrangement mutator) RmuC	rmuC	DNA recombination protein RmuC	group_446	40	0.437745	7.80156	0.000668006	0.00239517
wcw_0497	CP001928.1	549350	550111	NA	-	wcw_0497	hypothetical protein	-	-	-	-	group_12546	1	-0.593999	1.66994	0.186162	0.275157
wcw_0498	CP001928.1	550125	551300	NA	+	wcw_0498	Transposase	-	-	-	-	group_380	10	2.25997	0.618107	0.0543022	0.101601
wcw_0499	CP001928.1	551557	552012	NA	+	wcw_0499	hypothetical protein	-	-	-	-	group_12547	1	1.18081	8.76422	1.41357e-12	3.75493e-11
wcw_0500	CP001928.1	552279	552554	NA	+	wcw_0500	hypothetical protein	-	-	-	-	group_5111	5	0.304596	8.92378	0.0817485	0.143288
wcw_0501	CP001928.1	552595	553830	NA	-	wcw_0501	conserved hypothetical protein	-	-	-	-	group_595	41	0.0269851	10.7981	0.845755	0.890616
wcw_0502	CP001928.1	553939	554688	NA	-	wcw_0502	conserved hypothetical protein	-	-	-	-	group_614	42	1.81418	7.53261	1.57242e-36	7.41398e-34
wcw_0503	CP001928.1	554869	556170	NA	+	phoH	PhoH-like protein	COG1875	Predicted ribonuclease YlaK contains NYN-type RNase and PhoH-family ATPase domains	phoH2	PhoH-like ATPase	group_416	41	-0.00210802	7.9118	0.987316	0.99205
wcw_0504	CP001928.1	556085	557404	NA	-	dbp2	ATP-dependent RNA helicase DBP2	COG0513	Superfamily II DNA and RNA helicase	-	-	group_645	26	0.319596	10.4893	0.0184242	0.0409282
wcw_0505	CP001928.1	557458	558336	NA	-	wcw_0505	putative membrane protein	-	-	K07090	uncharacterized protein	group_10380	2	0.487684	6.56616	0.00147382	0.00482575
wcw_0507	CP001928.1	558584	559786	NA	+	wcw_0507	conserved hypothetical protein	COG2081	Predicted flavoprotein YhiN	-	-	group_1353	19	0.649863	7.49651	1.95564e-05	0.000104407
wcw_0508	CP001928.1	559810	560190	NA	+	wcw_0508	conserved hypothetical protein	-	-	-	-	group_4040	3	0.0992208	4.74044	0.627429	0.715869
wcw_0509	CP001928.1	560181	561941	NA	-	wcw_0509	putative integral membrane protein	COG0025	NhaP-type Na+/H+ or K+/H+ antiporter	-	-	group_2645	3	-0.898047	7.15802	8.86186e-08	8.52728e-07
wcw_0511	CP001928.1	562023	563576	NA	+	wcw_0511	Hydrolase	COG0388	Predicted amidohydrolase	-	-	group_901	9	-0.666484	8.88974	1.44047e-06	1.02906e-05
wcw_0512	CP001928.1	563573	563941	NA	-	wcw_0512	hypothetical protein	-	-	-	-	group_12548	1	-0.915105	7.87853	5.96926e-09	7.87275e-08
wcw_0513	CP001928.1	563951	564742	NA	-	wcw_0513	putative short-chain dehydrogenase	COG1028	NAD(P)-dependent dehydrogenase short-chain alcohol dehydrogenase family	-	-	group_8	46	-0.956291	8.7353	6.66989e-12	1.51559e-10
wcw_0514	CP001928.1	564745	565827	NA	-	adhC	NADP-dependent alcohol dehydrogenase C	COG1064	D-arabinose 1-dehydrogenase Zn-dependent alcohol dehydrogenase family	yahK	uncharacterized zinc-type alcohol dehydrogenase-like protein [EC:1.-.-.-]	group_48	20	-0.755289	9.37103	4.79159e-08	5.04857e-07
wcw_0515	CP001928.1	565933	566748	NA	+	wcw_0515	putative cytochrome c family protein	COG3258	Cytochrome c	tsdA	thiosulfate dehydrogenase [EC:1.8.2.2]	group_2735	10	-0.442012	7.35023	0.00472255	0.0128154
wcw_0516	CP001928.1	566739	567545	NA	-	wcw_0516	putative membrane protein	COG0730	Uncharacterized membrane protein YfcA	K07090	uncharacterized protein	group_1548	12	-0.212352	7.43634	0.117848	0.192768
wcw_0517	CP001928.1	567542	569170	NA	-	adeC	Adenine deaminase	COG1001	Adenine deaminase	ade	adenine deaminase [EC:3.5.4.2]	group_2388	11	-0.0609331	8.3831	0.642966	0.726999
wcw_0518	CP001928.1	569167	570699	NA	-	wcw_0518	conserved hypothetical protein	COG0433	Archaeal DNA helicase HerA or a related bacterial ATPase contains HAS-barrel and ATPase domains	K06915	uncharacterized protein	group_12549	1	-0.707101	7.29079	7.00126e-06	4.24087e-05
wcw_0519	CP001928.1	570686	571696	NA	-	wcw_0519	putative aldo/keto reductase	COG0667	Predicted oxidoreductase (related to aryl-alcohol dehydrogenase)	E1.1.1.65	pyridoxine 4-dehydrogenase [EC:1.1.1.65]	group_53	23	-1.10812	7.21579	4.43541e-09	6.06173e-08
wcw_0520	CP001928.1	571879	572715	NA	+	wcw_0520	hypothetical protein	-	-	-	-	group_3748	8	2.76381	5.25187	6.47154e-29	1.10957e-26
wcw_0521	CP001928.1	572880	573857	NA	+	wcw_0521	Penicillin acylase	COG3049	Penicillin V acylase or related amidase Ntn superfamily	E3.5.1.24	choloylglycine hydrolase [EC:3.5.1.24]	group_1588	17	0.133537	8.01134	0.453892	0.558434
wcw_0522	CP001928.1	573886	574926	NA	+	wcw_0522	putative terpene synthase family protein	-	-	-	-	group_12550	1	-0.0721468	6.98426	0.637408	0.722013
wcw_0523	CP001928.1	574951	576816	NA	+	wcw_0523	hypothetical protein	-	-	-	-	group_12551	1	-0.206998	9.19405	0.163927	0.249731
wcw_0524	CP001928.1	576883	578115	NA	-	wcw_0524	transposase	COG3328	Transposase (or an inactivated derivative)	K07493	putative transposase	group_996	7	-0.0991059	4.04007	0.694273	0.770688
wcw_0525	CP001928.1	578395	579051	NA	-	wcw_0525	hypothetical protein	-	-	-	-	group_4950	6	0.381035	4.70969	0.0467033	0.0901561
wcw_0526	CP001928.1	579071	579760	NA	-	wcw_0526	hypothetical protein	-	-	-	-	group_3181	4	0.687669	8.02585	3.68213e-07	3.07279e-06
wcw_0527	CP001928.1	579885	580565	NA	-	wcw_0527	conserved hypothetical protein	COG4804	Predicted nuclease of restriction endonuclease-like (RecB) superfamily DUF1016 family	-	-	group_1299	19	-0.23876	6.46085	0.154695	0.237585
wcw_0528	CP001928.1	580575	580994	NA	-	wcw_0528	conserved hypothetical protein	-	-	-	-	group_1299	19	0.55046	6.34828	0.000726067	0.00258859
wcw_0529	CP001928.1	581034	581723	NA	-	wcw_0529	conserved hypothetical protein	-	-	-	-	group_3182	9	0.129393	5.89891	0.522151	0.623276
wcw_0530	CP001928.1	582630	585743	NA	+	ileS	isoleucyl-tRNA synthetase	COG0060	Isoleucyl-tRNA synthetase	IARS ileS	isoleucyl-tRNA synthetase [EC:6.1.1.5]	group_384	45	0.32908	9.95773	0.00950764	0.0232875
wcw_0531	CP001928.1	585835	586071	NA	+	wcw_0531	conserved hypothetical protein	COG2161	Antitoxin component YafN of the YafNO toxin-antitoxin module PHD/YefM family	-	-	group_3342	9	-0.251865	6.23936	0.104787	0.175513
wcw_0532	CP001928.1	586078	587028	NA	-	wcw_0532	putative SAM-dependent methyltransferase	-	-	-	-	group_1812	12	-0.236352	8.28936	0.0643216	0.117549
wcw_0533	CP001928.1	586970	588850	NA	-	lepB	putative signal peptidase I	-	-	lepB	signal peptidase I [EC:3.4.21.89]	group_557	46	-0.0852091	8.96793	0.613757	0.704103
wcw_0534	CP001928.1	588876	589625	NA	-	wcw_0534	conserved hypothetical protein	-	-	-	-	group_633	40	0.564779	7.14997	0.000257266	0.00102797
wcw_0535	CP001928.1	589712	590746	NA	+	glxK	Glycerate kinase	COG1929	Glycerate kinase	glxK garK	glycerate 2-kinase [EC:2.7.1.165]	group_3246	3	-0.104603	4.25022	0.686551	0.763914
wcw_0536	CP001928.1	590777	592249	NA	+	pncB	Nicotinate phosphoribosyltransferase	COG1488	Nicotinic acid phosphoribosyltransferase	pncB NAPRT1	nicotinate phosphoribosyltransferase [EC:6.3.4.21]	group_1667	16	0.214963	10.7997	0.152521	0.235204
wcw_0538	CP001928.1	592395	593027	NA	+	pncA	pyrazinamidase/nicotinamidase	COG1335	Nicotinamidase-related amidase	pncA	nicotinamidase/pyrazinamidase [EC:3.5.1.19 3.5.1.-]	group_1263	17	0.0949706	8.91237	0.59722	0.687222
wcw_0539	CP001928.1	593020	593409	NA	+	wcw_0539	conserved hypothetical protein	-	-	-	-	group_8896	2	0.166252	8.86064	0.350387	0.448933
wcw_0540	CP001928.1	593452	593736	NA	+	wcw_0540	yggU family protein	COG1872	Uncharacterized conserved protein YggU UPF0235/DUF167 family	K09131	uncharacterized protein	group_443	35	-0.132996	7.03629	0.382028	0.484693
wcw_0541	CP001928.1	593757	594362	NA	-	wcw_0541	Short-chain dehydrogenase	COG1028	NAD(P)-dependent dehydrogenase short-chain alcohol dehydrogenase family	-	-	group_10381	1	0.954413	6.52336	5.11874e-08	5.29008e-07
wcw_0542	CP001928.1	594417	595172	NA	+	wcw_0542	putative 3-oxoacyl-[acyl-carrier-protein] reductase	COG1028	NAD(P)-dependent dehydrogenase short-chain alcohol dehydrogenase family	-	-	group_8	46	1.4208	7.48692	5.86651e-15	2.57308e-13
wcw_0543	CP001928.1	595226	595298	NA	+	wcw_0543	tRNA-Met	-	-	-	-	-	-	0.992892	2.97211	0.00283743	0.00844696
wcw_0544	CP001928.1	595487	595933	NA	+	wcw_0544	putative integrase	-	-	-	-	group_919	25	0.546539	6.23859	0.00155126	0.00502694
wcw_0551	CP001928.1	600570	600674	NA	+	wcw_0551	hypothetical protein	-	-	-	-	group_1704	6	-0.981233	2.93039	0.0127367	0.0298774
wcw_0552	CP001928.1	600652	602436	NA	-	wcw_0552	hypothetical protein	-	-	-	-	group_2465	2	-0.748106	7.60118	7.07919e-05	0.000324062
wcw_0553	CP001928.1	602481	603212	NA	-	wcw_0553	putative membrane protein	-	-	-	-	group_3410	8	-0.214143	4.57717	0.341623	0.442764
wcw_0556	CP001928.1	604362	606143	NA	+	wcw_0556	ABC transporter ATPase subunit	COG0488	ATPase components of ABC transporters with duplicated ATPase domains	-	-	group_57	46	0.166565	11.0243	0.150849	0.233007
wcw_0557	CP001928.1	606101	607009	NA	-	wcw_0557	putative transcriptional regulator	COG0583	DNA-binding transcriptional regulator LysR family	-	-	group_653	15	0.177802	7.89788	0.164263	0.250025
wcw_0558	CP001928.1	607097	608317	NA	+	wcw_0558	putative drug resistance permease major facilitator superfamily Bcr/CflA subfamily	COG2814	Predicted arabinose efflux permease MFS family	bcr tcaB	MFS transporter DHA1 family multidrug resistance protein	group_623	23	0.258946	5.8033	0.158985	0.243382
wcw_0559	CP001928.1	608289	608960	NA	-	wcw_0559	conserved hypothetical protein	COG1878	Kynurenine formamidase	-	-	group_1836	17	-1.18327	5.68285	2.54865e-07	2.19487e-06
wcw_0560	CP001928.1	608802	610076	NA	+	wcw_0560	conserved hypothetical protein	COG1253	Hemolysin or related protein contains CBS domains	tlyC	putative hemolysin	group_82	44	-0.72044	7.6596	5.77989e-06	3.58582e-05
wcw_0561	CP001928.1	610065	611492	NA	-	wcw_0561	conserved hypothetical protein	COG1690	RNA-splicing ligase RtcB repairs tRNA damage	RTCB rtcB	tRNA-splicing ligase RtcB (3'-phosphate/5'-hydroxy nucleic acid ligase) [EC:6.5.1.8]	group_1094	16	-0.558604	9.01359	1.67425e-05	9.08314e-05
wcw_0562	CP001928.1	611485	612066	NA	-	wcw_0562	hypothetical protein	-	-	-	-	group_2245	15	-0.809547	7.19398	1.24108e-08	1.49087e-07
wcw_0563	CP001928.1	612041	612544	NA	-	wcw_0563	conserved hypothetical protein	COG0494	8-oxo-dGTP pyrophosphatase MutT and related house-cleaning NTP pyrophosphohydrolases NUDIX family	nudB ntpA	dihydroneopterin triphosphate diphosphatase [EC:3.6.1.67]	group_52	46	-0.16544	7.17727	0.230519	0.326641
wcw_0564	CP001928.1	612534	613016	NA	-	wcw_0564	putative pyrophosphohydrolase	COG1051	ADP-ribose pyrophosphatase YjhB NUDIX family	mutT NUDT15 MTH2	8-oxo-dGTP diphosphatase [EC:3.6.1.55]	group_915	19	-0.00707563	5.92129	0.96543	0.975255
wcw_0565	CP001928.1	613053	614066	NA	+	wcw_0565	putative Zn-dependent oxidoreductase	COG0604	NADPH:quinone reductase or related Zn-dependent oxidoreductase	-	-	group_48	20	0.103305	8.07536	0.500109	0.601919
wcw_0566	CP001928.1	614063	614389	NA	-	wcw_0566	hypothetical protein	-	-	-	-	group_12552	1	0.668169	6.40296	5.85539e-05	0.000276077
wcw_0567	CP001928.1	614447	615247	NA	+	wcw_0567	putative membrane protein	-	-	-	-	group_3343	12	0.161893	8.6518	0.192659	0.283122
wcw_0568	CP001928.1	615206	615919	NA	-	wcw_0568	hypothetical protein	-	-	-	-	group_12553	1	0.376789	7.99803	0.00282185	0.00844696
wcw_0569	CP001928.1	615985	618111	NA	-	wcw_0569	conserved hypothetical protein	-	-	-	-	group_562	42	0.0952578	9.39545	0.440355	0.546114
wcw_0571	CP001928.1	618414	618830	NA	+	wcw_0571	hypothetical protein	COG4828	Uncharacterized membrane protein	-	-	group_5242	4	0.383505	6.85452	0.0433194	0.0842272
wcw_0572	CP001928.1	618962	619852	NA	+	wcw_0572	conserved hypothetical protein MYG1 family	COG4286	Uncharacterized protein UPF0160 family	-	-	group_542	45	0.272964	9.46001	0.0182874	0.0406721
wcw_0573	CP001928.1	619783	620184	NA	+	wcw_0573	conserved hypothetical protein HIT family	COG0537	Diadenosine tetraphosphate (Ap4A) hydrolase or other HIT family hydrolase	HINT1 hinT hit	histidine triad (HIT) family protein	group_97	44	0.0567077	8.93031	0.677167	0.754809
wcw_0574	CP001928.1	620184	620756	NA	+	wcw_0574	putative isochorismatase hydrolase	COG1335	Nicotinamidase-related amidase	-	-	group_1260	12	0.194018	7.24287	0.19924	0.291066
wcw_0575	CP001928.1	620735	622447	NA	+	wcw_0575	hypothetical protein	COG1413	HEAT repeat	-	-	group_598	43	0.00711931	9.74246	0.959323	0.973256
wcw_0576	CP001928.1	622432	624051	NA	+	wcw_0576	putative transporter/thiamine biosynthesis protein	COG0715	ABC-type nitrate/sulfonate/bicarbonate transport system periplasmic component	ABC.SN.S	NitT/TauT family transport system substrate-binding protein	group_176	27	-0.323405	8.98972	0.0067979	0.0175148
wcw_0577	CP001928.1	624216	626804	NA	+	wcw_0577	hypothetical protein	-	-	-	-	group_4444	5	-0.380291	9.09057	0.0106062	0.0256195
wcw_0578	CP001928.1	626770	627468	NA	-	wcw_0578	putative ABC-type transporter ATPase subunit	COG1116	ABC-type nitrate/sulfonate/bicarbonate transport system ATPase component	-	-	group_0	48	0.409056	6.35716	0.0145602	0.0334071
wcw_0579	CP001928.1	627493	628683	NA	+	wcw_0579	proline amido peptidase	COG0006	Xaa-Pro aminopeptidase	-	-	group_1686	19	-0.0801593	8.29151	0.547226	0.643434
wcw_0580	CP001928.1	628733	630001	NA	+	tyrP4	aromatic amino acid-specific transport protein	COG0814	Amino acid permease	tyrP	tyrosine-specific transport protein	group_49	44	0.865081	8.22734	6.31342e-08	6.33357e-07
wcw_0581	CP001928.1	629998	630429	NA	-	sufE	Cysteine desulfuration protein SufE	COG2166	Sulfur transfer protein SufE Fe-S center assembly	sufE	cysteine desulfuration protein SufE	group_442	44	0.332388	6.84572	0.033552	0.0676058
wcw_0582	CP001928.1	630542	630760	NA	+	infA	Translation initiation factor IF-1	COG0361	Translation initiation factor IF-1	infA	translation initiation factor IF-1	group_253	45	1.0234	8.50796	1.05238e-06	7.93915e-06
wcw_0583	CP001928.1	630919	630990	NA	+	wcw_0583	tRNA-Thr	-	-	-	-	-	-	0.215019	9.92003	0.111238	0.184515
wcw_0584	CP001928.1	631037	632221	NA	+	tuf	Elongation factor Tu	COG0050	Translation elongation factor EF-Tu a GTPase	tuf TUFM	elongation factor Tu	group_185	46	0.481481	13.7043	0.000648851	0.00233984
wcw_0585	CP001928.1	632271	632343	NA	+	wcw_0585	tRNA-Trp	-	-	-	-	-	-	0.652614	4.85511	0.00104735	0.00356552
wcw_0586	CP001928.1	632373	632651	NA	+	secE	putative preprotein translocase SecE	COG0690	Preprotein translocase subunit SecE	secE	preprotein translocase subunit SecE	group_635	43	-0.00817069	9.12002	0.951099	0.967515
wcw_0587	CP001928.1	632674	633216	NA	+	nusG	Transcription antitermination protein nusG	COG0250	Transcription antitermination factor NusG	nusG	transcription termination/antitermination protein NusG	group_320	44	0.142565	11.2363	0.222241	0.317294
wcw_0588	CP001928.1	633234	633659	NA	+	rplK	50S ribosomal protein L11	COG0080	Ribosomal protein L11	RP-L11 MRPL11 rplK	large subunit ribosomal protein L11	group_252	46	-0.00124879	10.9035	0.995527	0.997113
wcw_0589	CP001928.1	633668	634366	NA	+	rplA	50S ribosomal protein L1	COG0081	Ribosomal protein L1	RP-L1 MRPL1 rplA	large subunit ribosomal protein L1	group_231	46	0.11505	12.8041	0.376667	0.478703
wcw_0590	CP001928.1	634381	634905	NA	+	rplJ	50S ribosomal protein L10	COG0244	Ribosomal protein L10	RP-L10 MRPL10 rplJ	large subunit ribosomal protein L10	group_230	46	-0.0391573	11.5582	0.774085	0.838074
wcw_0591	CP001928.1	634935	635327	NA	+	rplL	50S ribosomal protein L7/L12	COG0222	Ribosomal protein L7/L12	RP-L7 MRPL12 rplL	large subunit ribosomal protein L7/L12	group_188	45	-0.00862084	11.9517	0.952707	0.968628
wcw_0592	CP001928.1	635583	639353	NA	+	rpoB	DNA-directed RNA polymerase beta chain	COG0085	DNA-directed RNA polymerase beta subunit/140 kD subunit	rpoB	DNA-directed RNA polymerase subunit beta [EC:2.7.7.6]	group_351	43	-0.010447	13.2704	0.940029	0.961079
wcw_0593	CP001928.1	639376	643539	NA	+	rpoC	DNA-directed RNA polymerase beta' chain	COG0086	DNA-directed RNA polymerase beta' subunit/160 kD subunit	rpoC	DNA-directed RNA polymerase subunit beta' [EC:2.7.7.6]	group_229	44	0.0426041	13.6666	0.74159	0.811746
wcw_0594	CP001928.1	643832	645397	NA	+	wcw_0594	hypothetical protein	-	-	-	-	group_8897	2	-0.279404	8.07664	0.0727074	0.129731
wcw_0595	CP001928.1	645394	646785	NA	-	ntt2	putative ADP/ATP translocase	COG3202	ATP/ADP translocase	TC.AAA	ATP:ADP antiporter AAA family	group_33	47	0.349117	7.55962	0.0173066	0.0386733
wcw_0596	CP001928.1	646852	647799	NA	-	tal	Transaldolase	COG0176	Transaldolase	E2.2.1.2 talA talB	transaldolase [EC:2.2.1.2]	group_465	41	0.104273	10.4783	0.343154	0.444091
wcw_0597	CP001928.1	647804	648175	NA	-	wcw_0597	conserved hypothetical protein	-	-	-	-	group_707	31	0.244707	6.93879	0.143003	0.223264
wcw_0598	CP001928.1	648319	650205	NA	+	wcw_0598	conserved hypothetical protein	-	-	-	-	group_3460	11	-0.0536735	10.2226	0.645143	0.728587
wcw_0599	CP001928.1	650209	650448	NA	-	wcw_0599	putative membrane protein	-	-	-	-	group_2912	13	-0.0997033	8.13715	0.458282	0.562544
wcw_0600	CP001928.1	650464	650748	NA	-	wcw_0600	putative membrane protein	-	-	-	-	group_12554	1	-0.171372	7.25696	0.211565	0.305769
wcw_0601	CP001928.1	650842	651363	NA	-	wcw_0601	conserved hypothetical protein	-	-	-	-	group_2450	17	0.304162	9.67365	0.0524919	0.0990987
wcw_0602	CP001928.1	651571	652092	NA	-	wcw_0602	putative secreted protein	-	-	-	-	group_629	39	0.61638	9.65345	1.21599e-05	6.84585e-05
wcw_0603	CP001928.1	652209	652838	NA	+	ntpE	V-type ATP synthase subunit E	COG1390	Archaeal/vacuolar-type H+-ATPase subunit E/Vma4	ATPVE ntpE atpE	V/A-type H+/Na+-transporting ATPase subunit E	group_550	47	0.0709087	9.48776	0.588172	0.678881
wcw_0604	CP001928.1	652846	653622	NA	+	wcw_0604	conserved hypothetical protein	-	-	-	-	group_571	45	-0.190259	8.96464	0.11401	0.187793
wcw_0605	CP001928.1	653619	655409	NA	+	ntpA	V-type ATP synthase subunit A	COG1155	Archaeal/vacuolar-type H+-ATPase catalytic subunit A/Vma1	-	-	group_520	47	-0.0833069	11.7583	0.517178	0.6193
wcw_0606	CP001928.1	655410	656708	NA	+	ntpB	V-type ATP synthase subunit B	COG1156	Archaeal/vacuolar-type H+-ATPase subunit B/Vma2	-	-	group_549	45	-0.165634	10.9832	0.194671	0.285275
wcw_0607	CP001928.1	656717	657334	NA	+	ntpD	V-type ATP synthase subunit D	COG1394	Archaeal/vacuolar-type H+-ATPase subunit D/Vma8	-	-	group_541	46	-0.265481	9.55924	0.0260107	0.0548113
wcw_0608	CP001928.1	657331	659247	NA	+	ntpI	V-type ATP synthase subunit I	COG1269	Archaeal/vacuolar-type H+-ATPase subunit I/STV1	ATPVI ntpI atpI	V/A-type H+/Na+-transporting ATPase subunit I	group_496	48	-0.225651	10.5254	0.0481857	0.0923589
wcw_0609	CP001928.1	659267	659689	NA	+	ntpK	V-type ATP synthase subunit C	-	-	ATPVK ntpK atpK	V/A-type H+/Na+-transporting ATPase subunit K	group_530	46	-0.291313	10.4547	0.0170305	0.0381014
wcw_0610	CP001928.1	659617	661074	NA	+	fumC	fumarate hydratase	COG0114	Fumarate hydratase class II	E4.2.1.2B fumC FH	fumarate hydratase class II [EC:4.2.1.2]	group_513	39	-0.181099	10.2137	0.141035	0.221291
wcw_0611	CP001928.1	661144	661461	NA	+	wcw_0611	hypothetical protein	-	-	-	-	group_12555	1	-0.222799	6.45911	0.148913	0.230394
wcw_0612	CP001928.1	661465	663540	NA	+	wcw_0612	hypothetical protein	-	-	-	-	group_12556	1	-0.417575	7.62956	0.00285026	0.0084522
wcw_0613	CP001928.1	663531	667091	NA	-	nsfA	putative vesicle-fusing ATPase	-	-	NSF SEC18	vesicle-fusing ATPase [EC:3.6.4.6]	group_121	47	-1.18059	7.05524	2.8252e-06	1.85656e-05
wcw_0614	CP001928.1	667277	668458	NA	+	wcw_0614	hypothetical protein	-	-	-	-	group_4677	2	-0.400437	6.00571	0.0124369	0.0293567
wcw_0615	CP001928.1	668481	669176	NA	-	dnaQ1	DNA polymerase III epsilon chain	COG0847	DNA polymerase III epsilon subunit or related 3'-5' exonuclease	dnaQ	DNA polymerase III subunit epsilon [EC:2.7.7.7]	group_46	47	-0.0845847	7.5194	0.572364	0.664693
wcw_0616	CP001928.1	669166	669627	NA	-	wcw_0616	conserved hypothetical protein	-	-	-	-	group_580	32	0.165952	7.19185	0.285001	0.385313
wcw_0617	CP001928.1	669702	669899	NA	-	wcw_0617	putative carbon storage regulatory protein	COG1551	sRNA-binding carbon storage regulator CsrA	csrA	carbon storage regulator	group_926	5	0.441188	4.56199	0.0332537	0.0671482
wcw_0618	CP001928.1	670009	670260	NA	-	wcw_0618	hypothetical protein	-	-	-	-	group_3298	10	0.350275	4.83727	0.0892028	0.153221
wcw_0619	CP001928.1	670310	670750	NA	-	wcw_0619	putative membrane protein	COG3190	Flagellar biogenesis protein FliO	fliOZ fliO	flagellar protein FliO/FliZ	group_525	44	-0.243854	6.44286	0.170342	0.257424
wcw_0620	CP001928.1	670897	676056	NA	+	rhs19	putative rhs family protein	-	-	-	-	group_17	28	0.0348452	7.49999	0.847033	0.891464
wcw_0621	CP001928.1	676062	676547	NA	+	wcw_0621	hypothetical protein	-	-	yhcO	ribonuclease inhibitor	group_4923	4	0.107389	6.78813	0.517581	0.619389
wcw_0622	CP001928.1	676647	676808	NA	+	wcw_0622	hypothetical protein	-	-	-	-	group_12557	2	-0.315375	4.42766	0.132719	0.210875
wcw_0628	CP001928.1	680794	681696	NA	+	rhs21	putative rhs family protein remnant	-	-	-	-	group_17	28	-0.240221	8.51594	0.119669	0.194734
wcw_0629	CP001928.1	681689	682189	NA	+	wcw_0629	hypothetical protein	-	-	-	-	group_7907	3	0.291427	5.662	0.145591	0.226091
wcw_0630	CP001928.1	682238	683371	NA	+	rhs23	putative rhs family protein remnant	-	-	-	-	group_17	28	0.205969	5.88505	0.204585	0.297744
wcw_0632	CP001928.1	683496	684104	NA	-	wcw_0632	putative transposase	-	-	insB	insertion element IS1 protein InsB	group_1352	10	-0.297884	2.37148	0.49043	0.594823
wcw_0633	CP001928.1	684400	684957	NA	+	wcw_0633	hypothetical protein	-	-	-	-	group_7907	3	-0.963323	2.05077	0.0489716	0.0936718
wcw_0635	CP001928.1	686519	686650	NA	+	wcw_0635	hypothetical protein	-	-	-	-	group_7055	2	0.778341	3.53021	0.00157658	0.00507411
wcw_0636	CP001928.1	686681	687514	NA	+	wcw_0636	HAD superfamily hydrolase/phosphatase	COG0561	Hydroxymethylpyrimidine pyrophosphatase and other HAD family phosphatases	-	-	group_575	42	0.256606	7.21986	0.0599016	0.110219
wcw_0637	CP001928.1	687492	687857	NA	+	folB	putative dihydroneopterin aldolase	COG1539	Dihydroneopterin aldolase	folB	7 8-dihydroneopterin aldolase/epimerase/oxygenase [EC:4.1.2.25 5.1.99.8 1.13.11.81]	group_1597	8	-0.296446	5.7481	0.105035	0.175774
wcw_0638	CP001928.1	687866	701056	NA	-	wcw_0638	hypothetical protein	-	-	-	-	group_12558	1	-0.0502918	9.261	0.774635	0.838188
wcw_0639	CP001928.1	701237	701938	NA	+	wcw_0639	putative 3-oxoacyl-[acyl-carrier-protein] reductase	COG1028	NAD(P)-dependent dehydrogenase short-chain alcohol dehydrogenase family	-	-	group_8	46	0.205032	7.58529	0.128951	0.206452
wcw_0640	CP001928.1	701928	703289	NA	+	wcw_0640	hypothetical protein	-	-	-	-	group_2170	20	0.307262	8.65319	0.0101763	0.0247019
wcw_0641	CP001928.1	703282	704142	NA	+	wcw_0641	conserved hypothetical protein	-	-	-	-	group_2625	14	0.0467904	7.33608	0.716428	0.790628
wcw_0642	CP001928.1	704149	705045	NA	-	fabI	Enoyl-[acyl-carrier-protein] reductase [NADH]	COG0623	Enoyl-[acyl-carrier-protein] reductase (NADH)	fabI	enoyl-[acyl-carrier protein] reductase I [EC:1.3.1.9 1.3.1.10]	group_316	44	0.214604	8.44595	0.140364	0.220605
wcw_0643	CP001928.1	705124	706077	NA	+	wcw_0643	conserved hypothetical protein	-	-	-	-	group_709	23	-0.382884	8.61863	0.00196324	0.00616916
wcw_0644	CP001928.1	706064	707014	NA	-	wcw_0644	putative Zn-dependent oxidoreductase	COG0604	NADPH:quinone reductase or related Zn-dependent oxidoreductase	qor CRYZ	NADPH:quinone reductase [EC:1.6.5.5]	group_48	20	-0.495287	8.55541	0.000433814	0.00161694
wcw_0645	CP001928.1	707079	707468	NA	+	wcw_0645	conserved hypothetical protein	COG0251	Enamine deaminase RidA house cleaning of reactive enamine intermediates YjgF/YER057c/UK114 family	ridA tdcF RIDA	2-iminobutanoate/2-iminopropanoate deaminase [EC:3.5.99.10]	group_942	13	0.404411	6.83525	0.0208621	0.0453818
wcw_0646	CP001928.1	707465	708430	NA	+	wcw_0646	putative metallophosphoesterase	-	-	-	-	group_7908	2	-0.0502277	7.33376	0.730355	0.803646
wcw_0647	CP001928.1	708440	709102	NA	+	udk	Uridine kinase	COG0572	Uridine kinase	udk UCK	uridine kinase [EC:2.7.1.48]	group_1830	12	0.274786	6.71864	0.0518213	0.0980291
wcw_0648	CP001928.1	709097	709363	NA	-	wcw_0648	hypothetical protein	-	-	-	-	group_2714	11	-0.185065	5.91153	0.398217	0.50203
wcw_0649	CP001928.1	709376	710068	NA	-	wcw_0649	putative periplasmic immunogenic protein	COG2968	Uncharacterized conserved protein YggE contains kinase-interacting SIMPL domain	K09807	uncharacterized protein	group_2626	13	-0.951373	7.22501	5.27177e-10	8.6445e-09
wcw_0650	CP001928.1	710200	711270	NA	+	fbaB	fructose-bisphosphate aldolase	COG1830	Fructose-bisphosphate aldolase class Ia DhnA family	fbaB	fructose-bisphosphate aldolase class I [EC:4.1.2.13]	group_577	38	0.209049	9.45808	0.0950373	0.161187
wcw_0651	CP001928.1	711397	711582	NA	+	wcw_0651	conserved hypothetical protein	-	-	-	-	group_3218	11	-0.333691	5.33075	0.125173	0.202574
wcw_0652	CP001928.1	711584	712366	NA	-	wcw_0652	putative nucleoside-diphosphate-sugar epimerase	COG0451	Nucleoside-diphosphate-sugar epimerase	-	-	group_1111	20	-0.342594	7.15107	0.0212858	0.0461968
wcw_0653	CP001928.1	712369	712926	NA	-	tag	DNA-3-methyladenine glycosylase I	COG2818	3-methyladenine DNA glycosylase Tag	tag	DNA-3-methyladenine glycosylase I [EC:3.2.2.20]	group_1285	18	0.266218	7.2386	0.0570537	0.105805
wcw_0654	CP001928.1	712895	713503	NA	-	wcw_0654	methylated-DNA--protein- cysteinemethyltransferase	COG0350	O6-methylguanine-DNA--protein-cysteine methyltransferase	ogt MGMT	methylated-DNA-[protein]-cysteine S-methyltransferase [EC:2.1.1.63]	group_114	41	0.63992	7.97327	4.70355e-06	2.98684e-05
wcw_0655	CP001928.1	713696	715150	NA	+	katA	Catalase	COG0753	Catalase	katE CAT catB srpA	catalase [EC:1.11.1.6]	group_1564	9	-1.22539	9.41723	2.01913e-15	1.00213e-13
wcw_0656	CP001928.1	715593	716846	NA	+	wcw_0656	transposase	COG3328	Transposase (or an inactivated derivative)	K07493	putative transposase	group_996	7	-1.19554	2.49309	0.0251909	0.0533821
wcw_0657	CP001928.1	716974	717651	NA	+	wcw_0657	conserved hypothetical protein	-	-	-	-	group_7909	2	0.914793	9.29863	5.89188e-13	1.73626e-11
wcw_0662	CP001928.1	721034	721249	NA	+	wcw_0662	putative transposase	-	-	insB	insertion element IS1 protein InsB	group_2121	4	0.537435	3.03996	0.0978009	0.165132
wcw_0663	CP001928.1	721639	722199	NA	-	wcw_0663	hypothetical protein	-	-	-	-	group_12559	1	-0.0659391	5.58884	0.750166	0.819706
wcw_0665	CP001928.1	723726	723956	NA	-	wcw_0665	putative transcriptional regulator	COG1396	Transcriptional regulator contains XRE-family HTH domain	-	-	group_690	12	0.494695	4.05134	0.0262274	0.0551448
wcw_0666	CP001928.1	724181	724771	NA	+	wcw_0666	conserved hypothetical protein	-	-	-	-	group_10382	2	0.579423	3.55566	0.0312277	0.0638087
wcw_0667	CP001928.1	724799	725089	NA	+	wcw_0667	HNH endonuclease	COG1403	5-methylcytosine-specific restriction endonuclease McrA	-	-	group_1369	2	1.52769	5.14612	4.85299e-12	1.14409e-10
wcw_0668	CP001928.1	725107	725565	NA	+	wcw_0668	putative membrane protease subunit	-	-	-	-	group_10383	1	1.9433	5.62002	4.39661e-23	4.87765e-21
wcw_0669	CP001928.1	725587	726495	NA	+	wcw_0669	putative replicative DNA helicase	COG0305	Replicative DNA helicase	dnaB	replicative DNA helicase [EC:3.6.4.12]	group_71	44	1.78345	6.15072	1.0932e-33	3.43629e-31
wcw_0670	CP001928.1	726610	727050	NA	+	wcw_0670	putative membrane protein	-	-	-	-	group_12560	1	0.0388368	5.25476	0.8562	0.898105
wcw_0671	CP001928.1	727053	728552	NA	-	wcw_0671	conserved hypothetical protein	-	-	-	-	group_2146	4	-0.19272	5.65822	0.317873	0.417776
wcw_0672	CP001928.1	728533	728982	NA	-	wcw_0672	hypothetical protein	-	-	-	-	group_5243	6	-0.0454826	5.03136	0.796991	0.854534
wcw_0673	CP001928.1	729166	731049	NA	-	wcw_0673	hypothetical protein	COG4643	Uncharacterized domain associated with phage/plasmid primase	K06919	putative DNA primase/helicase	group_6006	5	0.156913	5.52096	0.451137	0.556093
wcw_0674	CP001928.1	731682	732641	NA	-	wcw_0674	hypothetical protein	-	-	-	-	group_10384	2	0.322619	5.31231	0.134621	0.213232
wcw_0675	CP001928.1	732739	733842	NA	-	wcw_0675	putative integrase	COG0582	Integrase	-	-	group_919	25	0.731756	3.93952	0.0079965	0.0200019
wcw_0676	CP001928.1	733990	734074	NA	-	wcw_0676	tRNA-Ser	-	-	-	-	-	-	2.12077	0.603626	0.00203928	0.00637825
wcw_0677	CP001928.1	734237	736462	NA	+	wcw_0677	conserved hypothetical protein	-	-	-	-	group_625	41	0.789309	8.35827	0.000477561	0.00175571
wcw_0678	CP001928.1	736430	737983	NA	-	wcw_0678	Zn-dependend thermostable carboxypeptidase	COG2317	Zn-dependent carboxypeptidase M32 family	E3.4.17.19	carboxypeptidase Taq [EC:3.4.17.19]	group_1363	21	-0.309403	8.43242	0.024822	0.0526595
wcw_0679	CP001928.1	737999	740440	NA	-	alr	putative bifunctional UDP-N-acetylmuramoyl- tripeptide:D-alanyl-D-alanine ligase/alanine racemase	COG0770	UDP-N-acetylmuramyl pentapeptide synthase	alr	alanine racemase [EC:5.1.1.1]	group_1056	17	-0.384201	9.75835	0.000840645	0.00293603
wcw_0680	CP001928.1	740449	741534	NA	-	wcw_0680	hypothetical protein	-	-	-	-	group_12561	1	-0.0626091	9.45469	0.671988	0.751257
wcw_0681	CP001928.1	741556	742635	NA	-	wcw_0681	putative permease YjgP/YjgQ family	COG0795	Lipopolysaccharide export LptBFGC system permease protein LptF	-	-	group_589	43	-0.550351	7.40555	3.72025e-05	0.000183675
wcw_0682	CP001928.1	742639	743754	NA	-	wcw_0682	putative permease YjgP/YjgQ family	COG0795	Lipopolysaccharide export LptBFGC system permease protein LptF	-	-	group_382	43	-0.200992	7.49943	0.126157	0.203188
wcw_0683	CP001928.1	743838	744173	NA	+	wcw_0683	conserved hypothetical protein	-	-	-	-	group_1687	13	0.618076	7.67331	0.00044194	0.00164398
wcw_0684	CP001928.1	744174	745490	NA	+	tilS	putative tRNA(Ile)-lysidine synthase	-	-	tilS mesJ	tRNA(Ile)-lysidine synthase [EC:6.3.4.19]	group_291	45	0.147236	7.38699	0.355223	0.454204
wcw_0685	CP001928.1	745677	748439	NA	+	ftsH	putative cell division protein FtsH	COG0465	ATP-dependent Zn proteases	ftsH hflB	cell division protease FtsH [EC:3.4.24.-]	group_121	47	0.0355767	12.2845	0.761785	0.828085
wcw_0686	CP001928.1	748500	749591	NA	-	wcw_0686	hypothetical protein	-	-	-	-	group_8898	3	0.0400165	8.45328	0.776589	0.838467
wcw_0687	CP001928.1	749656	751752	NA	-	pnp	polyribonucleotide nucleotidyltransferase	COG1185	Polyribonucleotide nucleotidyltransferase (polynucleotide phosphorylase)	pnp PNPT1	polyribonucleotide nucleotidyltransferase [EC:2.7.7.8]	group_292	45	-0.0449534	11.2299	0.74113	0.811714
wcw_0688	CP001928.1	751926	752195	NA	-	rpsO	30S ribosomal protein S15	COG0184	Ribosomal protein S15P/S13E	RP-S15 MRPS15 rpsO	small subunit ribosomal protein S15	group_225	46	0.73806	8.14536	2.95754e-05	0.000151574
wcw_0689	CP001928.1	752321	752566	NA	-	wcw_0689	hypothetical protein	-	-	-	-	group_3749	12	-0.715304	5.82343	0.000151425	0.000646124
wcw_0690	CP001928.1	752616	753146	NA	+	yfhC	tRNA-specific adenosine deaminase	COG0590	tRNA(Arg) A34 adenosine deaminase TadA	tadA	tRNA(adenine34) deaminase [EC:3.5.4.33]	group_108	44	1.12925	8.11384	9.96154e-08	9.48861e-07
wcw_0691	CP001928.1	753124	753354	NA	+	wcw_0691	conserved hypothetical protein	-	-	-	-	group_711	36	0.290719	4.31548	0.159686	0.244256
wcw_0692	CP001928.1	753381	754013	NA	-	wcw_0692	putative membrane protein	-	-	-	-	group_4041	10	0.416958	5.55398	0.0258341	0.0545545
wcw_0693	CP001928.1	754078	754998	NA	-	wcw_0693	Rhomboid family protein	COG0705	Membrane associated serine protease rhomboid family	-	-	group_741	24	0.0124271	7.70835	0.919395	0.94753
wcw_0694	CP001928.1	755130	755393	NA	+	rpmE2	50S ribosomal protein L31 type B	COG0254	Ribosomal protein L31	RP-L31 rpmE	large subunit ribosomal protein L31	group_246	47	1.04073	6.832	1.68563e-13	5.67697e-12
wcw_0695	CP001928.1	755414	756478	NA	+	prfA1	Peptide chain release factor 1	COG0216	Protein chain release factor A	prfA MTRF1 MRF1	peptide chain release factor 1	group_31	47	0.381692	9.24978	0.00436011	0.011987
wcw_0696	CP001928.1	756475	757326	NA	+	hemK	N5-glutamine S-adenosyl-L-methionine-dependent methyltransferase	COG2890	Methylase of polypeptide chain release factors	hemK prmC HEMK	release factor glutamine methyltransferase [EC:2.1.1.297]	group_165	44	0.416432	9.99281	0.000358028	0.00137524
wcw_0697	CP001928.1	757382	758710	NA	+	ffh	Signal recognition 54 kDa protein Ffh	COG0541	Signal recognition particle GTPase	SRP54 ffh	signal recognition particle subunit SRP54 [EC:3.6.5.4]	group_367	43	0.215471	10.0623	0.0646724	0.117961
wcw_0698	CP001928.1	758701	759030	NA	+	rpsP	30S ribosomal protein S16	COG0228	Ribosomal protein S16	RP-S16 MRPS16 rpsP	small subunit ribosomal protein S16	group_247	45	0.177615	9.32649	0.176276	0.263183
wcw_0699	CP001928.1	759040	759726	NA	+	trmD	tRNA (guanine-N1)-methyltransferase	COG0336	tRNA G37 N-methylase TrmD	trmD	tRNA (guanine37-N1)-methyltransferase [EC:2.1.1.228]	group_346	44	-0.100764	10.9072	0.429553	0.53545
wcw_0700	CP001928.1	759730	760245	NA	+	rplS	50S ribosomal protein L19	COG0335	Ribosomal protein L19	RP-L19 MRPL19 rplS	large subunit ribosomal protein L19	group_294	45	-0.0458244	11.5874	0.732043	0.804565
wcw_0701	CP001928.1	760103	760867	NA	+	rnhB	Ribonuclease HII	COG0164	Ribonuclease HII	rnhB	ribonuclease HII [EC:3.1.26.4]	group_429	46	-0.0715604	8.2998	0.57861	0.66967
wcw_0702	CP001928.1	760879	763617	NA	-	aas1	acylglycerophosphoethanolamine acyltransferase / acyl-ACP synthetase	COG0318	Acyl-CoA synthetase (AMP-forming)/AMP-acid ligase II	mbtM	long-chain-fatty-acid--[acyl-carrier-protein] ligase [EC:6.2.1.20]	group_77	44	-0.0933497	9.83958	0.423001	0.528682
wcw_0703	CP001928.1	763633	765615	NA	-	wcw_0703	hypothetical protein	-	-	-	-	group_6515	4	0.427531	7.19627	0.011735	0.0278744
wcw_0704	CP001928.1	765668	779581	NA	-	wcw_0704	hypothetical protein	-	-	-	-	group_7910	3	-0.879013	10.792	2.08235e-10	3.63641e-09
wcw_0705	CP001928.1	779775	780656	NA	+	wcw_0705	conserved hypothetical protein	COG1561	Uncharacterized conserved protein YicC UPF0701 family	-	-	group_1000	27	0.442754	10.0135	0.00283954	0.00844696
wcw_0706	CP001928.1	780646	781254	NA	+	gmk	Guanylate kinase	COG0194	Guanylate kinase	E2.7.4.8 gmk	guanylate kinase [EC:2.7.4.8]	group_214	47	0.325248	7.99425	0.0263245	0.0552874
wcw_0707	CP001928.1	781255	781584	NA	+	wcw_0707	conserved hypothetical protein	-	-	-	-	group_720	31	0.0615418	8.75784	0.634008	0.720325
wcw_0708	CP001928.1	781588	782217	NA	+	wcw_0708	conserved membrane-associated protein	-	-	-	-	group_2733	15	0.00539698	8.02448	0.971535	0.978801
wcw_0709	CP001928.1	782232	784256	NA	+	metG	Methionyl-tRNA synthetase	COG0143	Methionyl-tRNA synthetase	MARS metG	methionyl-tRNA synthetase [EC:6.1.1.10]	group_215	47	-0.234735	9.61978	0.0821281	0.143686
wcw_0710	CP001928.1	784336	784608	NA	+	rpmB	50S ribosomal protein L28	COG0227	Ribosomal protein L28	RP-L28 MRPL28 rpmB	large subunit ribosomal protein L28	group_274	44	0.651712	9.97835	0.000256555	0.00102731
wcw_0711	CP001928.1	784754	786952	NA	+	pepO	putative metalloendopeptidase	COG3590	Predicted metalloendopeptidase	pepO	putative endopeptidase [EC:3.4.24.-]	group_4572	1	0.213238	10.2264	0.0684504	0.123538
wcw_0712	CP001928.1	786949	787383	NA	-	wcw_0712	hypothetical protein	-	-	-	-	group_2907	13	0.154097	5.21827	0.50178	0.60316
wcw_0713	CP001928.1	787501	788898	NA	+	sthA	putative NAD(P) transhydrogenase	COG1249	Pyruvate/2-oxoglutarate dehydrogenase complex dihydrolipoamide dehydrogenase (E3) component or related enzyme	sthA udhA	NAD(P) transhydrogenase [EC:1.6.1.1]	group_50	47	-0.407238	9.53562	0.000751577	0.00265445
wcw_0714	CP001928.1	788910	789374	NA	+	wcw_0714	putative membrane protein	-	-	-	-	group_3344	11	-0.412999	7.39208	0.00872072	0.0216127
wcw_0715	CP001928.1	789520	789798	NA	+	rbp	RNA-binding protein	-	-	-	-	group_873	22	0.463669	11.6103	0.000164106	0.000692404
wcw_0716	CP001928.1	789834	790637	NA	-	wcw_0716	putative membrane protein	-	-	-	-	group_12562	1	0.247672	8.08632	0.22756	0.323421
wcw_0717	CP001928.1	790634	791380	NA	-	sycD1	putative type III secretion chaperone SycD/LcrH	-	-	-	-	group_467	40	-1.27896	5.29611	0.000107276	0.000471613
wcw_0718	CP001928.1	791510	793111	NA	+	aceB	Malate synthase	COG2225	Malate synthase	aceB glcB	malate synthase [EC:2.3.3.9]	group_3957	8	-0.517465	9.16539	0.000165652	0.000694268
wcw_0719	CP001928.1	793116	794399	NA	+	aceA	Isocitrate lyase	COG2224	Isocitrate lyase	E4.1.3.1 aceA	isocitrate lyase [EC:4.1.3.1]	group_4126	8	-0.754537	9.48935	3.4553e-05	0.000172399
wcw_0720	CP001928.1	794389	795288	NA	-	wcw_0720	putative membrane protein	-	-	-	-	group_8899	3	-0.556329	9.1158	0.00240316	0.00735771
wcw_0721	CP001928.1	795258	796226	NA	-	map1	Methionine aminopeptidase	COG0024	Methionine aminopeptidase	map	methionyl aminopeptidase [EC:3.4.11.18]	group_206	43	-0.258146	7.88615	0.0816252	0.143205
wcw_0722	CP001928.1	796225	796923	NA	+	trmB	tRNA (guanine-N7)-methyltransferase	COG0220	tRNA G46 methylase TrmB	trmB METTL1 TRM8	tRNA (guanine-N7-)-methyltransferase [EC:2.1.1.33]	group_447	39	0.722647	7.80048	5.56574e-07	4.48589e-06
wcw_0723	CP001928.1	796910	798400	NA	+	wcw_0723	conserved hypothetical protein	COG4365	Uncharacterized protein YllA UPF0747 family	bshC	bacillithiol synthase	group_7123	5	0.68818	8.85052	5.79449e-08	5.90725e-07
wcw_0724	CP001928.1	798397	799284	NA	+	wcw_0724	conserved hypothetical protein	-	-	-	-	group_2212	21	0.526723	7.459	0.000154963	0.000656764
wcw_0725	CP001928.1	799434	801512	NA	-	wcw_0725	membrane-bound proton-translocating pyrophosphatase	COG3808	Na+ or H+-translocating membrane pyrophosphatase	hppA	K(+)-stimulated pyrophosphate-energized sodium pump	group_1251	12	-0.647435	8.8458	2.6855e-06	1.7834e-05
wcw_0726	CP001928.1	801601	803157	NA	+	pgi	Glucose-6-phosphate isomerase	COG0166	Glucose-6-phosphate isomerase	GPI pgi	glucose-6-phosphate isomerase [EC:5.3.1.9]	group_256	43	0.261767	9.11495	0.0384636	0.075881
wcw_0727	CP001928.1	803157	803666	NA	+	wcw_0727	conserved hypothetical protein	-	-	-	-	group_1766	13	0.962375	7.60123	3.46689e-08	3.75779e-07
wcw_0728	CP001928.1	803815	804693	NA	+	xerD	Tyrosine recombinase XerD	COG4974	Site-specific recombinase XerD	xerD	integrase/recombinase XerD	group_18	45	0.361406	7.43415	0.00719174	0.0183045
wcw_0729	CP001928.1	804641	805069	NA	-	wcw_0729	hypothetical protein	-	-	-	-	group_3554	10	0.397073	6.44693	0.0106646	0.0257204
wcw_0730	CP001928.1	805362	805868	NA	+	sycD3	type III secretion chaperone SycD/LcrH	-	-	-	-	group_467	40	1.14448	8.23533	1.42815e-06	1.02414e-05
wcw_0731	CP001928.1	805895	806476	NA	+	ribC	riboflavin synthase alpha subunit	COG0307	Riboflavin synthase alpha chain	ribE RIB5	riboflavin synthase [EC:2.5.1.9]	group_486	28	0.507785	8.65987	0.00182194	0.00578482
wcw_0732	CP001928.1	806495	807061	NA	-	wcw_0732	putative long-chain fatty acid transport protein precursor	-	-	fadL	long-chain fatty acid transport protein	group_4026	4	-0.401226	7.00727	0.00659566	0.0170637
wcw_0733	CP001928.1	807164	807676	NA	-	wcw_0733	transposase	COG3039	Transposase and inactivated derivatives IS5 family	K07492	putative transposase	group_981	10	-0.572345	2.57756	0.0971505	0.164328
wcw_0735	CP001928.1	808024	808788	NA	-	wcw_0735	putative long-chain fatty acid transport protein precursor	-	-	fadL	long-chain fatty acid transport protein	group_4026	4	-0.367035	9.22356	0.0159869	0.0361527
wcw_0736	CP001928.1	808854	809819	NA	-	wcw_0736	putative L-asparaginase II	COG4448	L-asparaginase II	-	-	group_12563	1	-0.334531	7.01073	0.113347	0.187191
wcw_0737	CP001928.1	809849	811318	NA	-	gatB	glutamyl-tRNA(Gln) amidotransferase subunit B	COG0064	Asp-tRNAAsn/Glu-tRNAGln amidotransferase B subunit	gatB PET112	aspartyl-tRNA(Asn)/glutamyl-tRNA(Gln) amidotransferase subunit B [EC:6.3.5.6 6.3.5.7]	group_293	44	0.010564	9.71621	0.939344	0.961079
wcw_0738	CP001928.1	811326	812780	NA	-	gatA	glutamyl-tRNA(Gln) amidotransferase subunit A	COG0154	Asp-tRNAAsn/Glu-tRNAGln amidotransferase A subunit or related amidase	E3.5.1.4 amiE	amidase [EC:3.5.1.4]	group_356	44	0.176412	9.0776	0.216159	0.310965
wcw_0739	CP001928.1	812783	813082	NA	-	gatC	glutamyl-tRNA(Gln) amidotransferase subunit C	COG0721	Asp-tRNAAsn/Glu-tRNAGln amidotransferase C subunit	gatC GATC	aspartyl-tRNA(Asn)/glutamyl-tRNA(Gln) amidotransferase subunit C [EC:6.3.5.6 6.3.5.7]	group_355	43	0.227547	6.48572	0.232934	0.328828
wcw_0740	CP001928.1	813193	815031	NA	+	wcw_0740	conserved hypothetical protein	-	-	-	-	group_1903	13	0.377662	6.24625	0.0107406	0.0258377
wcw_0741	CP001928.1	815088	815669	NA	+	wcw_0741	redoxin domain-containing protein	COG1225	Peroxiredoxin	-	-	group_1123	14	-0.213367	7.78272	0.1534	0.236282
wcw_0742	CP001928.1	815666	816568	NA	+	wcw_0742	conserved hypothetical protein	COG1090	NAD dependent epimerase/dehydratase family enzyme	K07071	uncharacterized protein	group_1070	21	-0.260282	9.23528	0.0549949	0.102693
wcw_0743	CP001928.1	816568	818442	NA	+	cadA	putative heavy metal transporting ATPase P- type	COG2217	Cation transport ATPase	zntA	Cd2+/Zn2+-exporting ATPase [EC:3.6.3.3 7.2.2.12]	group_39	43	-0.387378	10.8495	0.0138347	0.0321156
wcw_0744	CP001928.1	818451	818954	NA	+	wcw_0744	Xanthine-guanine phosphoribosyltransferase	COG2236	Hypoxanthine phosphoribosyltransferase	-	-	group_1073	10	-0.692262	7.43922	1.27308e-05	7.12473e-05
wcw_0745	CP001928.1	818918	819544	NA	-	wcw_0745	integrase	-	-	-	-	group_8900	3	-0.586296	6.60479	0.000344219	0.0013358
wcw_0747	CP001928.1	819647	819739	NA	-	wcw_0747	hypothetical protein	-	-	-	-	group_18896	1	-0.499143	1.70193	0.397726	0.501746
wcw_0750	CP001928.1	821729	821944	NA	-	wcw_0750	hypothetical protein	-	-	-	-	group_18897	1	0.285617	3.33223	0.262942	0.364103
wcw_0751	CP001928.1	822539	824476	NA	+	wcw_0751	hypothetical protein	-	-	-	-	group_2309	13	-0.2256	8.14494	0.262218	0.363934
wcw_0752	CP001928.1	824469	826073	NA	-	recN	DNA repair protein recN	COG0497	DNA repair ATPase RecN	recN	DNA repair protein RecN (Recombination protein N)	group_1071	20	0.0703032	9.47741	0.546434	0.642904
wcw_0753	CP001928.1	826089	826532	NA	-	wcw_0753	conserved hypothetical protein	-	-	-	-	group_3216	13	0.303088	8.3817	0.0148427	0.0339726
wcw_0754	CP001928.1	826529	827440	NA	-	rnhC	Ribonuclease HIII	COG1039	Ribonuclease HIII	rnhC	ribonuclease HIII [EC:3.1.26.4]	group_438	44	0.218962	8.78904	0.0830825	0.144836
wcw_0755	CP001928.1	827580	827987	NA	+	wcw_0755	conserved hypothetical protein	-	-	rodZ	cytoskeleton protein RodZ	group_537	44	0.42961	9.46499	0.00913823	0.022529
wcw_0756	CP001928.1	827988	829184	NA	+	wcw_0756	conserved putative membrane protein	COG2035	Uncharacterized membrane protein	K08974	putative membrane protein	group_2255	14	0.454618	8.97625	0.000112369	0.000491711
wcw_0757	CP001928.1	829146	829910	NA	-	truA3	tRNA pseudouridine synthase A	COG0101	tRNA U38 U39 U40 pseudouridine synthase TruA	truA PUS1	tRNA pseudouridine38-40 synthase [EC:5.4.99.12]	group_124	43	0.179626	7.14299	0.229983	0.326617
wcw_0758	CP001928.1	829894	830481	NA	-	wcw_0758	putative UPF0056 membrane family protein	COG2095	Small neutral amino acid transporter SnatA MarC family	marC	multiple antibiotic resistance protein	group_130	43	0.345437	6.67029	0.0330602	0.0669727
wcw_0759	CP001928.1	830492	831076	NA	-	wcw_0759	putative UPF0056 membrane family protein	COG2095	Small neutral amino acid transporter SnatA MarC family	marC	multiple antibiotic resistance protein	group_130	43	0.285177	6.70399	0.0604914	0.111196
wcw_0760	CP001928.1	831093	831557	NA	-	wcw_0760	putative membrane-associated protein	-	-	-	-	group_4951	6	0.716313	5.99304	3.33925e-05	0.000167495
wcw_0761	CP001928.1	831607	833220	NA	-	wcw_0761	conserved hypothetical protein	-	-	phoD	alkaline phosphatase D [EC:3.1.3.1]	group_12564	1	-1.12401	4.45482	0.00021257	0.00086589
wcw_0762	CP001928.1	833310	834290	NA	+	glk	Glucokinase	COG0837	Glucokinase	-	-	group_2268	10	-0.442193	8.22462	0.0187062	0.0414083
wcw_0763	CP001928.1	834236	834895	NA	-	wcw_0763	conserved hypothetical protein	COG2102	Diphthamide synthase (EF-2-diphthine--ammonia ligase)	-	-	group_5220	2	-0.0641251	5.54636	0.763786	0.829303
wcw_0764	CP001928.1	834888	836081	NA	-	aspC3	L L-diaminopimelate aminotransferase	COG0436	Aspartate/methionine/tyrosine aminotransferase	E2.6.1.83	LL-diaminopimelate aminotransferase [EC:2.6.1.83]	group_28	43	-0.093054	7.93692	0.5204	0.621974
wcw_0765	CP001928.1	836074	836952	NA	-	dapA	dihydrodipicolinate synthase	COG0329	Dihydrodipicolinate synthase/N-acetylneuraminate lyase	dapA	4-hydroxy-tetrahydrodipicolinate synthase [EC:4.3.3.7]	group_103	41	0.0147023	8.48003	0.906877	0.93722
wcw_0766	CP001928.1	836940	837638	NA	-	dapB	Dihydrodipicolinate reductase	COG0289	Dihydrodipicolinate reductase	dapB	4-hydroxy-tetrahydrodipicolinate reductase [EC:1.17.1.8]	group_371	39	0.220634	8.18671	0.0993864	0.167509
wcw_0768	CP001928.1	837977	839491	NA	+	wcw_0768	putative class-C beta-lactamase family protein	COG1680	CubicO group peptidase beta-lactamase class C family	-	-	group_749	23	0.484971	9.05538	0.000106603	0.000469749
wcw_0769	CP001928.1	839501	839869	NA	+	wcw_0769	UPF0382 membrane family protein	COG2363	Uncharacterized membrane protein YgdD TMEM256/DUF423 family	-	-	group_1768	13	0.33109	7.77774	0.0149055	0.0340748
wcw_0770	CP001928.1	839891	840619	NA	-	wcw_0770	hypothetical protein	-	-	-	-	group_1765	19	0.249894	8.61003	0.179156	0.266683
wcw_0771	CP001928.1	840703	841722	NA	-	wcw_0771	putative cardiolipin synthetase	COG1502	Phosphatidylserine/phosphatidylglycerophosphate/cardiolipin synthase or related enzyme	-	-	group_14	43	-0.271106	6.83331	0.0740577	0.131519
wcw_0772	CP001928.1	841723	843897	NA	-	recD3	exodeoxyribonuclease V alpha subunit	COG0507	ATP-dependent exoDNAse (exonuclease V) alpha subunit helicase superfamily I	recD	exodeoxyribonuclease V alpha subunit [EC:3.1.11.5]	group_502	46	-0.124157	9.43315	0.305727	0.40663
wcw_0773	CP001928.1	844252	845169	NA	+	wcw_0773	putative secreted protein	COG1413	HEAT repeat	-	-	group_12565	1	-0.179554	8.08169	0.21347	0.307801
wcw_0774	CP001928.1	845191	846978	NA	+	dnaG	DNA primase dnaG	COG0358	DNA primase (bacterial type)	dnaG	DNA primase [EC:2.7.7.101]	group_150	42	-0.103123	10.1446	0.40334	0.506458
wcw_0775	CP001928.1	846953	847363	NA	+	wcw_0775	conserved putative membrane-associated protein	COG3011	Predicted thiol-disulfide oxidoreductase YuxK DCC family	-	-	group_1505	20	-0.24461	6.75196	0.101146	0.170171
wcw_0776	CP001928.1	847558	848445	NA	+	wcw_0776	hypothetical protein	-	-	-	-	group_12566	1	-1.21345	6.64134	0.000403549	0.00151612
wcw_0777	CP001928.1	848506	849630	NA	-	wcw_0777	conserved hypothetical protein	-	-	-	-	group_4445	8	-0.23004	8.709	0.132371	0.210499
wcw_0778	CP001928.1	849634	850410	NA	-	wcw_0778	conserved hypothetical protein	-	-	-	-	group_2377	17	0.421568	7.18959	0.0104119	0.0252401
wcw_0779	CP001928.1	850550	851296	NA	+	wcw_0779	hypothetical protein	-	-	-	-	group_535	42	-0.568728	10.395	0.000767217	0.00269957
wcw_0780	CP001928.1	851286	852476	NA	+	wcw_0780	conserved hypothetical protein	COG0458	Carbamoylphosphate synthase large subunit	-	-	group_4229	10	-0.600323	8.08089	9.56753e-05	0.000429161
wcw_0781	CP001928.1	852441	853166	NA	-	wcw_0781	putative RNA methyltransferase	COG1385	16S rRNA U1498 N3-methylase RsmE	rsmE	16S rRNA (uracil1498-N3)-methyltransferase [EC:2.1.1.193]	group_923	28	-0.407487	7.38014	0.00553338	0.0147193
wcw_0782	CP001928.1	853166	854413	NA	-	wcw_0782	conserved hypothetical protein	-	-	-	-	group_613	44	-0.0666305	9.53767	0.65206	0.735517
wcw_0783	CP001928.1	854401	855204	NA	-	ybbP	conserved hypothetical membrane protein	COG1624	Diadenylate cyclase (c-di-AMP synthetase) DisA_N domain	dacA	diadenylate cyclase [EC:2.7.7.85]	group_314	44	0.220259	8.39148	0.126121	0.203188
wcw_0784	CP001928.1	855201	856034	NA	-	folP	Dihydropteroate synthase	COG0294	Dihydropteroate synthase	folP	dihydropteroate synthase [EC:2.5.1.15]	group_95	33	0.209679	9.1211	0.113773	0.187706
wcw_0785	CP001928.1	856121	857500	NA	+	cydA	putative cytochrome d ubiquinol oxidase subunit 1	COG1271	Cytochrome bd-type quinol oxidase subunit 1	cydA	cytochrome bd ubiquinol oxidase subunit I [EC:7.1.1.7]	group_480	37	-0.561427	10.4188	0.000173453	0.000723744
wcw_0786	CP001928.1	857493	858524	NA	+	cydB	putative cytochrome d ubiquinol oxidase subunit 2	COG1294	Cytochrome bd-type quinol oxidase subunit 2	cydB	cytochrome bd ubiquinol oxidase subunit II [EC:7.1.1.7]	group_475	40	-0.390495	8.08617	0.00248628	0.00756309
wcw_0787	CP001928.1	858782	859789	NA	-	wcw_0787	transposase	COG2826	Transposase and inactivated derivatives IS30 family	K07482	transposase IS30 family	group_1707	5	-0.177029	3.69402	0.526317	0.626662
wcw_0788	CP001928.1	860020	863151	NA	+	wcw_0788	hypothetical protein	-	-	-	-	group_10385	2	-0.233206	10.6742	0.145641	0.226091
wcw_0789	CP001928.1	863167	863865	NA	+	lplA	putative lipoate-protein ligase A	COG0095	Lipoate-protein ligase A	lplA lplJ	lipoate---protein ligase [EC:6.3.1.20]	group_350	44	0.183254	7.03562	0.187453	0.276756
wcw_0790	CP001928.1	863862	864941	NA	+	wcw_0790	putative Fe-S-cluster redox enzyme Cfr family	COG0820	Adenine C2-methylase RlmN of 23S rRNA A2503 and tRNA A37	rlmN	23S rRNA (adenine2503-C2)-methyltransferase [EC:2.1.1.192]	group_891	24	0.167501	8.19121	0.174506	0.261413
wcw_0791	CP001928.1	864877	866016	NA	-	folC	putative folylpolyglutamate synthase/dihydrofolate synthase	COG0285	Folylpolyglutamate synthase/Dihydropteroate synthase	-	-	group_993	25	-0.12061	7.48198	0.364434	0.464407
wcw_0792	CP001928.1	865995	866819	NA	-	wcw_0792	phosphoesterase	COG0613	Predicted metal-dependent phosphoesterase TrpH contains PHP domain	E3.1.3.97	3' 5'-nucleoside bisphosphate phosphatase [EC:3.1.3.97]	group_1117	29	0.869006	8.72948	1.05404e-07	9.9396e-07
wcw_0793	CP001928.1	866797	867684	NA	-	murB	putative UDP-N-acetylenolpyruvoylglucosamine reductase	COG0812	UDP-N-acetylenolpyruvoylglucosamine reductase	murB	UDP-N-acetylmuramate dehydrogenase [EC:1.3.1.98]	group_290	45	-0.454569	7.52534	0.00594246	0.0155923
wcw_0794	CP001928.1	867677	868114	NA	-	nusB	nusB putative transcription antitermination factor NusB family	COG0781	Transcription termination factor NusB	nusB	transcription antitermination protein NusB	group_224	46	-0.440115	7.11233	0.0100497	0.024488
wcw_0795	CP001928.1	868115	868498	NA	-	wcw_0795	hypothetical protein	-	-	-	-	group_2627	15	0.0745087	6.879	0.633474	0.720152
wcw_0796	CP001928.1	868865	869011	NA	+	wcw_0796	hypothetical protein	-	-	-	-	group_18899	1	-0.929709	3.39035	0.00838038	0.0207966
wcw_0797	CP001928.1	869014	869601	NA	+	wcw_0797	conserved hypothetical protein	-	-	-	-	group_1664	25	-0.87354	5.07711	4.58429e-05	0.000221124
wcw_0798	CP001928.1	869561	870175	NA	-	wcw_0798	putative rRNA methylase	-	-	-	-	group_518	43	0.672668	5.96601	1.18536e-05	6.69337e-05
wcw_0799	CP001928.1	870204	871502	NA	-	wcw_0799	Xanthine/uracil/vitamin C permease	COG2252	Xanthine/uracil/vitamin C permease AzgA family	pbuG	putative MFS transporter AGZA family xanthine/uracil permease	group_3371	7	-0.627486	7.7757	1.54276e-05	8.4583e-05
wcw_0800	CP001928.1	871499	872005	NA	-	wcw_0800	conserved putative membrane-associated protein	-	-	-	-	group_2380	18	-0.099463	7.13163	0.479235	0.584629
wcw_0801	CP001928.1	872006	872482	NA	-	wcw_0801	conserved hypothetical protein	COG1302	Uncharacterized conserved protein YloU alkaline shock protein (Asp23) family	-	-	group_681	41	0.610652	7.17628	0.00306465	0.00897504
wcw_0802	CP001928.1	872652	873062	NA	+	wcw_0802	putative membrane-associated protein	-	-	-	-	group_552	41	0.266921	7.59208	0.0510666	0.0968929
wcw_0803	CP001928.1	873052	873357	NA	-	rpsN	30S ribosomal protein S14	COG0199	Ribosomal protein S14	RP-S14 MRPS14 rpsN	small subunit ribosomal protein S14	group_310	46	0.749039	8.71864	1.0805e-06	8.10442e-06
wcw_0804	CP001928.1	873367	873504	NA	-	rpmJ	50S ribosomal protein L36	COG0257	Ribosomal protein L36	RP-L36 MRPL36 rpmJ	large subunit ribosomal protein L36	group_409	43	0.848812	8.62872	2.17055e-06	1.46726e-05
wcw_0805	CP001928.1	873687	873827	NA	+	rpmH	50S ribosomal protein L34	COG0230	Ribosomal protein L34	RP-L34 MRPL34 rpmH	large subunit ribosomal protein L34	group_874	30	0.367688	5.95772	0.055982	0.104227
wcw_0806	CP001928.1	873824	874171	NA	+	rnpA	Ribonuclease P protein component	COG0594	RNase P protein component	rnpA	ribonuclease P protein component [EC:3.1.26.5]	group_471	39	0.310677	6.3811	0.0678737	0.12285
wcw_0807	CP001928.1	874134	875189	NA	-	wcw_0807	putative disulfide bond isomerase	-	-	-	-	group_37	37	-0.0127654	8.28298	0.929074	0.953337
wcw_0808	CP001928.1	875268	875756	NA	+	wcw_0808	conserved hypothetical protein	COG2042	Ribosome biogenesis protein Tsr3 (rRNA maturation)	TSR3	pre-rRNA-processing protein TSR3	group_1572	24	1.0933	5.1653	7.74923e-06	4.66934e-05
wcw_0809	CP001928.1	875794	877152	NA	+	wcw_0809	D-alanine/glycine transport protein sodium- dependent	COG1115	Na+/alanine symporter	TC.AGCS	alanine or glycine:cation symporter AGCS family	group_283	39	0.67884	9.00983	2.58818e-08	2.92294e-07
wcw_0810	CP001928.1	877083	878060	NA	-	wcw_0810	putative carbohydrate kinase PfkB family	COG0524	Sugar or nucleoside kinase ribokinase family	-	-	group_899	15	-0.0263577	6.97903	0.868142	0.90743
wcw_0811	CP001928.1	878053	878646	NA	-	pgsA1	CDP-diacylglycerol-glycerol-3-phosphate 3- phosphatidyltransferase	COG0558	Phosphatidylglycerophosphate synthase	-	-	group_204	46	-0.0213967	7.12433	0.889656	0.924458
wcw_0812	CP001928.1	878683	880266	NA	-	wcw_0812	conserved hypothetical protein	-	-	-	-	group_12567	1	0.34914	8.41155	0.0158728	0.0360677
wcw_0813	CP001928.1	880449	880520	NA	+	wcw_0813	tRNA-Gln	-	-	-	-	-	-	0.462042	1.26325	0.281518	0.381974
wcw_0814	CP001928.1	880541	881530	NA	+	prsA	Ribose-phosphate pyrophosphokinase	COG0462	Phosphoribosylpyrophosphate synthetase	PRPS prsA	ribose-phosphate pyrophosphokinase [EC:2.7.6.1]	group_895	27	0.635464	11.2796	2.13353e-07	1.8803e-06
wcw_0815	CP001928.1	881640	882200	NA	+	rplY	50S ribosomal protein L25	COG1825	Ribosomal protein L25 (general stress protein Ctc)	RP-L25 rplY	large subunit ribosomal protein L25	group_311	44	0.600615	10.5627	1.61777e-05	8.82098e-05
wcw_0816	CP001928.1	882213	882833	NA	+	pth	Peptidyl-tRNA hydrolase	COG0193	Peptidyl-tRNA hydrolase	PTH1 pth spoVC	peptidyl-tRNA hydrolase PTH1 family [EC:3.1.1.29]	group_312	44	0.258553	8.91767	0.0597663	0.110077
wcw_0817	CP001928.1	882826	883170	NA	+	rpsF	30S ribosomal protein S6	COG0360	Ribosomal protein S6	RP-S6 MRPS6 rpsF	small subunit ribosomal protein S6	group_271	44	0.449651	11.1009	0.00952912	0.0233099
wcw_0818	CP001928.1	883183	883449	NA	+	rpsR	30S ribosomal protein S18	COG0238	Ribosomal protein S18	RP-S18 MRPS18 rpsR	small subunit ribosomal protein S18	group_244	43	0.627971	9.49614	2.09832e-06	1.42354e-05
wcw_0819	CP001928.1	883468	883971	NA	+	rplI	50S ribosomal protein L9	COG0359	Ribosomal protein L9	RP-L9 MRPL9 rplI	large subunit ribosomal protein L9	group_272	44	0.323159	9.35463	0.0145152	0.0333443
wcw_0820	CP001928.1	884056	885036	NA	+	waaD	ADP-L-glycero-D-mannoheptose-6-epimerase	COG0451	Nucleoside-diphosphate-sugar epimerase	gmhD rfaD	ADP-L-glycero-D-manno-heptose 6-epimerase [EC:5.1.3.20]	group_1085	24	0.2232	10.3947	0.0721266	0.128939
wcw_0821	CP001928.1	884967	886307	NA	+	hldE	Bifunctional protein hldE	COG2870	ADP-heptose synthase bifunctional sugar kinase/adenylyltransferase	-	-	group_738	27	0.291878	9.68437	0.0297575	0.061538
wcw_0822	CP001928.1	886329	888041	NA	-	wcw_0822	hypothetical protein	-	-	-	-	group_12568	1	0.104032	4.92121	0.628903	0.717117
wcw_0825	CP001928.1	889585	890910	NA	+	wcw_0825	conserved hypothetical protein	-	-	-	-	group_3183	10	-0.172611	8.28884	0.22723	0.323194
wcw_0826	CP001928.1	890973	891911	NA	+	wcw_0826	hypothetical protein	-	-	-	-	group_12569	1	0.830293	8.6941	6.21023e-09	8.07758e-08
wcw_0827	CP001928.1	891901	892824	NA	-	wcw_0827	hypothetical protein	-	-	-	-	group_6007	5	-0.34006	7.62443	0.030214	0.0622092
wcw_0828	CP001928.1	892817	895567	NA	-	wcw_0828	FAD linked oxidase domain-containing protein	COG0277	FAD/FMN-containing dehydrogenase	dld	D-lactate dehydrogenase	group_914	12	-0.449093	8.39076	0.000738076	0.0026155
wcw_0829	CP001928.1	895564	896919	NA	-	astB	Succinylarginine dihydrolase	COG3724	Succinylarginine dihydrolase	astB	succinylarginine dihydrolase [EC:3.5.3.23]	group_3627	11	-0.716768	7.33312	7.90401e-06	4.71739e-05
wcw_0830	CP001928.1	896916	898325	NA	-	astD	succinylglutamic semialdehyde dehydrogenase	COG1012	Acyl-CoA reductase or other NAD-dependent aldehyde dehydrogenase	astD	succinylglutamic semialdehyde dehydrogenase [EC:1.2.1.71]	group_657	23	-0.166759	9.69611	0.243631	0.341373
wcw_0832	CP001928.1	899713	900768	NA	-	astA	Arginine N-succinyltransferase beta subunit	COG3138	Arginine/ornithine N-succinyltransferase beta subunit	astA	arginine N-succinyltransferase [EC:2.3.1.109]	group_3299	12	-0.544503	7.34305	0.000188279	0.000778713
wcw_0833	CP001928.1	900732	902075	NA	-	argD	acetylornithine aminotransferase	COG0160	4-aminobutyrate aminotransferase or related aminotransferase	-	-	group_3184	12	-0.403237	7.8941	0.00284912	0.0084522
wcw_0834	CP001928.1	902072	903286	NA	-	wcw_0834	putative carboxypeptidase G2	COG0624	Acetylornithine deacetylase/Succinyl-diaminopimelate desuccinylase or related deacylase	cpg	glutamate carboxypeptidase [EC:3.4.17.11]	group_1433	14	-0.393652	7.04383	0.0108693	0.0259997
wcw_0836	CP001928.1	904504	905676	NA	+	wcw_0836	hypothetical protein	-	-	-	-	group_8901	1	1.57289	7.80267	3.9798e-11	7.73804e-10
wcw_0837	CP001928.1	905971	906195	NA	+	wcw_0837	conserved hypothetical protein	-	-	-	-	group_676	40	-0.472373	8.10923	0.00560942	0.0148587
wcw_0838	CP001928.1	906282	907157	NA	+	wcw_0838	hypothetical protein	-	-	-	-	group_1835	23	-0.34034	7.74649	0.0109079	0.0260409
wcw_0839	CP001928.1	907179	907637	NA	+	wcw_0839	hypothetical protein	-	-	-	-	group_535	42	-0.36984	7.43216	0.00723531	0.0183658
wcw_0840	CP001928.1	907704	910313	NA	-	clpB	ATP-dependent Clp protease ATP-binding subunit ClpB	COG0542	ATP-dependent Clp protease ATP-binding subunit ClpA	clpB	ATP-dependent Clp protease ATP-binding subunit ClpB	group_24	48	0.202276	10.0439	0.0920938	0.157292
wcw_0841	CP001928.1	910429	911853	NA	+	wcw_0841	hypothetical protein	-	-	-	-	group_12570	1	-0.575181	7.60267	6.19613e-05	0.000288541
wcw_0842	CP001928.1	911839	912420	NA	-	wcw_0842	Cob(I)alamin adenosyltransferase	COG2096	Cob(I)alamin adenosyltransferase	MMAB pduO	cob(I)alamin adenosyltransferase [EC:2.5.1.17]	group_1283	13	-0.273347	8.57671	0.0385052	0.0758839
wcw_0843	CP001928.1	912423	913952	NA	-	wcw_0843	conserved hypothetical protein	-	-	-	-	group_516	42	-0.169151	8.61952	0.189081	0.278817
wcw_0844	CP001928.1	913937	915049	NA	-	wcw_0844	hypothetical protein	COG1640	4-alpha-glucanotransferase	malQ	4-alpha-glucanotransferase [EC:2.4.1.25]	group_12571	1	0.73792	8.15274	2.5804e-08	2.92294e-07
wcw_0845	CP001928.1	915116	916171	NA	-	guaC	Guanosine 5'-monophosphate oxidoreductase	COG0516	IMP dehydrogenase/GMP reductase	E1.7.1.7 guaC	GMP reductase [EC:1.7.1.7]	group_858	23	0.608276	8.59734	1.36111e-05	7.506e-05
wcw_0846	CP001928.1	916239	917435	NA	+	wcw_0846	hypothetical protein	-	-	-	-	group_12572	1	0.793832	7.2022	1.43082e-08	1.69719e-07
wcw_0847	CP001928.1	917424	917897	NA	-	wcw_0847	putative type III secretion chaperone SycE	-	-	-	-	group_605	43	-0.0693608	7.00685	0.630346	0.717894
wcw_0848	CP001928.1	917900	919099	NA	-	wcw_0848	putative type III secreted protein SctW	-	-	yscW sctW	type III secretion protein W	group_538	46	-0.177923	7.67608	0.176386	0.263183
wcw_0849	CP001928.1	919126	921315	NA	-	sctV	type III secretion inner membrane protein SctV	COG4789	Type III secretory pathway component EscV	yscV sctV hrcV ssaV invA	type III secretion protein V	group_464	44	0.110495	9.65067	0.341815	0.442764
wcw_0850	CP001928.1	921405	922532	NA	-	sctU	type III secretion inner membrane protein SctU	COG1377	Flagellar biosynthesis protein FlhB	yscU sctU hrcU ssaU	type III secretion protein U	group_468	45	-0.467672	8.89295	0.000175857	0.0007318
wcw_0851	CP001928.1	922932	924029	NA	+	ychF	translation-associated GTPase	COG0012	Ribosome-binding ATPase YchF GTP1/OBG family	ychF	ribosome-binding ATPase	group_227	44	0.443566	8.66691	0.000650515	0.00234136
wcw_0852	CP001928.1	924125	924610	NA	+	wcw_0852	putative transposase	-	-	-	-	group_1448	11	0.611687	5.65415	0.000862146	0.00298375
wcw_0853	CP001928.1	925167	925616	NA	+	wcw_0853	putative membrane protein	-	-	-	-	group_12573	1	-0.249872	6.46361	0.204319	0.297744
wcw_0854	CP001928.1	925634	927118	NA	+	wcw_0854	hypothetical protein	-	-	-	-	group_2516	12	-0.748418	8.45523	1.66797e-06	1.16081e-05
wcw_0855	CP001928.1	927078	928034	NA	-	ribF	putative riboflavin kinase/FMN adenylyltransferase	COG0196	FAD synthase	ribF	riboflavin kinase / FMN adenylyltransferase [EC:2.7.1.26 2.7.7.2]	group_375	38	-0.140753	7.6979	0.314073	0.413679
wcw_0856	CP001928.1	928000	928761	NA	-	truB	tRNA pseudouridine synthase B	COG0130	tRNA U55 pseudouridine synthase TruB may also work on U342 of tmRNA	truB PUS4 TRUB1	tRNA pseudouridine55 synthase [EC:5.4.99.25]	group_387	44	-0.290934	9.21342	0.0357352	0.0715406
wcw_0857	CP001928.1	928706	929098	NA	-	rbfA	Ribosome-binding factor A	COG0858	Ribosome-binding factor A	rbfA	ribosome-binding factor A	group_331	44	-0.00956985	8.31198	0.960958	0.973806
wcw_0858	CP001928.1	929095	931653	NA	-	infB	Translation initiation factor IF-2	COG0532	Translation initiation factor IF-2 a GTPase	infB MTIF2	translation initiation factor IF-2	group_228	44	-0.0966413	12.4938	0.432781	0.538762
wcw_0859	CP001928.1	931657	932931	NA	-	nusA	Transcription elongation protein nusA	-	-	nusA	transcription termination/antitermination protein NusA	group_275	44	0.0738259	11.7497	0.565052	0.658645
wcw_0860	CP001928.1	932984	934690	NA	-	rpsA	30S ribosomal protein S1	COG0539	Ribosomal protein S1	RP-S1 rpsA	small subunit ribosomal protein S1	group_207	44	0.0687717	12.2254	0.590466	0.681113
wcw_0861	CP001928.1	934953	935483	NA	-	ptpS	putative 6-pyruvoyl tetrahydrobiopterin synthase	COG0720	6-pyruvoyl-tetrahydropterin synthase	queD ptpS PTS	6-pyruvoyltetrahydropterin/6-carboxytetrahydropterin synthase [EC:4.2.3.12 4.1.2.50]	group_1020	11	1.31304	6.18698	2.97322e-14	1.14439e-12
wcw_0862	CP001928.1	935425	936228	NA	+	lysC	aspartate kinase II precursor	COG0527	Aspartokinase	-	-	group_281	42	0.328608	9.27942	0.00570772	0.0150767
wcw_0863	CP001928.1	936291	938255	NA	+	wcw_0863	conserved hypothetical protein	-	-	-	-	group_1261	26	-0.221428	8.61229	0.0884594	0.152271
wcw_0864	CP001928.1	938298	939374	NA	-	brnQ3	branched-chain amino acid transport system II carrier protein	COG1114	Branched-chain amino acid permeases	TC.LIVCS	branched-chain amino acid:cation transporter LIVCS family	group_462	40	0.362325	8.21532	0.020733	0.045153
wcw_0865	CP001928.1	939391	939492	NA	+	wcw_0865	hypothetical protein	-	-	-	-	group_12574	2	0.34382	3.32998	0.255905	0.35698
wcw_0866	CP001928.1	939728	940432	NA	+	rpe	ribulose-phosphate 3-epimerase	COG0036	Pentose-5-phosphate-3-epimerase	rpe RPE	ribulose-phosphate 3-epimerase [EC:5.1.3.1]	group_208	45	0.869312	8.4663	1.2765e-10	2.34789e-09
wcw_0867	CP001928.1	940444	941001	NA	+	efp3	Elongation factor P	COG0231	Translation elongation factor P (EF-P)/translation initiation factor 5A (eIF-5A)	efp	elongation factor P	group_606	42	0.629705	9.17599	4.49299e-08	4.76055e-07
wcw_0868	CP001928.1	941008	941490	NA	+	accB	acetyl-CoA carboxylase biotin carboxyl carrier protein	COG0511	Biotin carboxyl carrier protein	accB bccP	acetyl-CoA carboxylase biotin carboxyl carrier protein	group_448	42	0.361821	9.0373	0.00183542	0.00581781
wcw_0869	CP001928.1	941496	942869	NA	+	accC	Biotin carboxylase	COG4770	Acetyl/propionyl-CoA carboxylase alpha subunit	accC	acetyl-CoA carboxylase biotin carboxylase subunit [EC:6.4.1.2 6.3.4.14]	group_249	42	0.456869	9.39972	0.000301287	0.00119125
wcw_0870	CP001928.1	943046	943819	NA	+	wcw_0870	hypothetical protein	-	-	-	-	group_1765	19	-0.0766459	9.14366	0.679633	0.75711
wcw_0871	CP001928.1	943848	944099	NA	+	wcw_0871	hypothetical protein	-	-	-	-	group_12575	1	0.307447	8.61594	0.0867545	0.150109
wcw_0872	CP001928.1	944137	944817	NA	-	wcw_0872	conserved hypothetical protein	COG1611	Predicted Rossmann fold nucleotide-binding protein	-	-	group_860	21	-0.669189	6.99155	0.000284585	0.00112758
wcw_0873	CP001928.1	944869	945780	NA	-	wcw_0873	conserved hypothetical protein	COG1600	Epoxyqueuosine reductase QueG (queuosine biosynthesis)	queG	epoxyqueuosine reductase [EC:1.17.99.6]	group_1295	10	-0.176444	6.35027	0.287416	0.387468
wcw_0874	CP001928.1	945840	946778	NA	-	yqfU	conserved putative membrane protein	COG1284	Uncharacterized membrane-anchored protein YitT contains DUF161 and DUF2179 domains	-	-	group_578	43	0.387359	8.40144	0.00369474	0.0104786
wcw_0875	CP001928.1	946899	946971	NA	+	wcw_0875	tRNA-Val	-	-	-	-	-	-	-0.139996	0.983006	1	1
wcw_0876	CP001928.1	946980	947053	NA	+	wcw_0876	tRNA-Asp	-	-	-	-	-	-	-0.168593	1.65127	0.99366	0.996558
wcw_0877	CP001928.1	947084	948826	NA	-	wcw_0877	putative membrane-associated protein	-	-	-	-	group_12576	1	0.397917	5.42117	0.0619671	0.113797
wcw_0878	CP001928.1	948992	949603	NA	+	wcw_0878	NADPH-dependent FMN reductase	COG0431	NAD(P)H-dependent FMN reductase	chrR NQR	chromate reductase NAD(P)H dehydrogenase (quinone)	group_1284	15	1.20238	7.39728	2.43462e-14	9.76954e-13
wcw_0879	CP001928.1	949572	950372	NA	-	surE	5'-nucleotidase	COG0496	Broad specificity polyphosphatase and 5'/3'-nucleotidase SurE	surE	5'-nucleotidase [EC:3.1.3.5]	group_441	41	0.150483	7.87363	0.280571	0.3814
wcw_0880	CP001928.1	950384	952219	NA	-	wcw_0880	conserved hypothetical protein	-	-	-	-	group_2078	14	0.119094	8.26198	0.349992	0.448733
wcw_0881	CP001928.1	952216	953070	NA	-	wcw_0881	ATPase AAA family	COG0714	MoxR-like ATPase	-	-	group_2042	14	0.437029	8.63174	0.00301988	0.00888532
wcw_0882	CP001928.1	953073	953807	NA	-	wcw_0882	putative PP-loop superfamily ATPase	COG0037	tRNA(Ile)-lysidine synthase TilS/MesJ	ttcA	tRNA 2-thiocytidine biosynthesis protein TtcA	group_616	42	0.285002	6.4134	0.0705753	0.126888
wcw_0883	CP001928.1	953892	954224	NA	+	wcw_0883	conserved hypothetical protein	-	-	-	-	group_546	40	1.66791	9.81488	3.56384e-16	1.97688e-14
wcw_0884	CP001928.1	954266	954338	NA	+	wcw_0884	tRNA-Thr	-	-	-	-	-	-	1.10372	4.43252	0.000104606	0.000463115
wcw_0886	CP001928.1	954598	954975	NA	+	wcw_0886	conserved putative membrane protein	-	-	-	-	group_1659	19	-0.0499462	6.1352	0.883281	0.91986
wcw_0887	CP001928.1	954972	955643	NA	-	mdmC	putative O-methyltransferase	COG4122	Predicted O-methyltransferase YrrM	E2.1.1.104	caffeoyl-CoA O-methyltransferase [EC:2.1.1.104]	group_2629	5	-0.0343242	6.40277	0.842564	0.888745
wcw_0888	CP001928.1	955640	956497	NA	-	msrA	Peptide methionine sulfoxide reductase	COG0225	Peptide methionine sulfoxide reductase MsrA	msrA	peptide-methionine (S)-S-oxide reductase [EC:1.8.4.11]	group_837	22	-0.072376	8.42638	0.582901	0.67321
wcw_0889	CP001928.1	956526	957587	NA	+	ypdA	putative thioredoxin reductase	COG0492	Thioredoxin reductase	-	-	group_4234	5	-0.728664	9.27175	3.84824e-08	4.10044e-07
wcw_0890	CP001928.1	957589	958041	NA	+	wcw_0890	conserved putative membrane protein	-	-	-	-	group_2511	13	-0.514635	8.39549	0.000388281	0.00147344
wcw_0891	CP001928.1	958025	958768	NA	-	wcw_0891	conserved hypothetical protein	-	-	-	-	group_1034	14	-0.47003	7.89123	0.00156291	0.00503872
wcw_0892	CP001928.1	958847	961705	NA	+	acn	aconitate hydratase	COG1048	Aconitase A	ACO acnA	aconitate hydratase [EC:4.2.1.3]	group_1150	17	-0.344423	10.7416	0.0301827	0.0622092
wcw_0893	CP001928.1	961678	962175	NA	-	wcw_0893	putative CMP/dCMP deaminase	COG0590	tRNA(Arg) A34 adenosine deaminase TadA	-	-	group_12577	1	-0.64026	7.74073	2.88018e-05	0.000148011
wcw_0894	CP001928.1	962168	962638	NA	-	wcw_0894	hypothetical protein	-	-	-	-	group_12578	1	0.50665	11.9202	0.024191	0.0514947
wcw_0895	CP001928.1	962813	963841	NA	+	wcw_0895	conserved hypothetical protein	-	-	-	-	group_2426	6	0.807005	8.85926	1.76244e-07	1.59806e-06
wcw_0896	CP001928.1	963937	964836	NA	+	wcw_0896	putative membrane protein	COG0697	Permease of the drug/metabolite transporter (DMT) superfamily	-	-	group_1653	6	0.247813	9.08993	0.0289934	0.0602123
wcw_0897	CP001928.1	964809	965054	NA	-	wcw_0897	conserved hypothetical protein	-	-	pnuC	nicotinamide mononucleotide transporter	group_7124	4	0.037637	6.06592	0.818845	0.869561
wcw_0898	CP001928.1	965169	965798	NA	+	tdk1	Thymidine kinase	COG1435	Thymidine kinase	tdk TK	thymidine kinase [EC:2.7.1.21]	group_2032	15	0.436774	8.67715	0.000580914	0.00210289
wcw_0899	CP001928.1	965808	967607	NA	-	wcw_0899	ABC transporter ATPase subunit	COG0488	ATPase components of ABC transporters with duplicated ATPase domains	-	-	group_57	46	0.790242	7.00527	2.30538e-07	2.00366e-06
wcw_0900	CP001928.1	967735	968175	NA	+	wcw_0900	hypothetical protein	-	-	-	-	group_6516	3	-0.534599	5.95669	0.00695856	0.0178313
wcw_0901	CP001928.1	968267	969163	NA	+	wcw_0901	hypothetical protein	-	-	-	-	group_8902	3	0.403693	8.23159	0.00265448	0.00799736
wcw_0902	CP001928.1	969136	969942	NA	-	wcw_0902	putative glycerophosphoryl diester phosphodiesterase	COG0584	Glycerophosphoryl diester phosphodiesterase	E3.1.4.46 glpQ ugpQ	glycerophosphoryl diester phosphodiesterase [EC:3.1.4.46]	group_1214	12	-0.223569	5.42041	0.216766	0.311601
wcw_0903	CP001928.1	969993	971585	NA	+	gpd2	FAD-dependent glycerol-3-phosphate dehydrogenase	COG0578	Glycerol-3-phosphate dehydrogenase	glpA glpD	glycerol-3-phosphate dehydrogenase [EC:1.1.5.3]	group_3279	7	-0.389484	7.96191	0.00726676	0.0184209
wcw_0904	CP001928.1	971582	972604	NA	+	wcw_0904	putative membrane protein	COG0628	Predicted PurR-regulated permease PerM	-	-	group_894	13	-0.124894	6.08047	0.497333	0.600334
wcw_0905	CP001928.1	972601	973038	NA	-	wcw_0905	conserved hypothetical protein	COG0727	Fe-S-cluster containining protein	K06940	uncharacterized protein	group_982	26	0.377106	5.77412	0.0180956	0.0402932
wcw_0906	CP001928.1	973031	973870	NA	-	wcw_0906	conserved hypothetical protein	-	-	-	-	group_1453	15	0.72105	6.06652	5.04502e-05	0.000242727
wcw_0907	CP001928.1	973962	974471	NA	+	wcw_0907	conserved hypothetical protein	-	-	-	-	group_12579	1	0.565481	8.26868	4.12396e-05	0.00020202
wcw_0908	CP001928.1	974622	977102	NA	+	wcw_0908	hypothetical protein	-	-	psd PISD	phosphatidylserine decarboxylase [EC:4.1.1.65]	group_7125	5	-0.730844	8.17588	2.64794e-06	1.76467e-05
wcw_0909	CP001928.1	977160	978776	NA	+	wcw_0909	conserved hypothetical protein	-	-	-	-	group_2465	2	-0.210593	9.73716	0.141629	0.221487
wcw_0910	CP001928.1	978653	980599	NA	+	uvrC	UvrABC system protein C	COG0322	Excinuclease UvrABC nuclease subunit	uvrC	excinuclease ABC subunit C	group_223	44	-0.562416	9.19109	2.39656e-05	0.000125553
wcw_0911	CP001928.1	980582	981901	NA	-	wcw_0911	hypothetical protein	-	-	-	-	group_8903	3	-0.293473	6.1693	0.148802	0.230394
wcw_0913	CP001928.1	982109	983638	NA	+	wcw_0913	hypothetical protein	COG0441	Threonyl-tRNA synthetase	-	-	group_120	45	0.34649	11.7474	0.00713816	0.0182173
wcw_0914	CP001928.1	983671	984177	NA	+	infC	Translation initiation factor IF-3	COG0290	Translation initiation factor IF-3	infC MTIF3	translation initiation factor IF-3	group_245	46	0.733433	12.2392	8.78397e-09	1.08991e-07
wcw_0915	CP001928.1	984188	984385	NA	+	rpmI	50S ribosomal protein L35	COG0291	Ribosomal protein L35	RP-L35 MRPL35 rpmI	large subunit ribosomal protein L35	group_402	44	0.612773	11.7031	1.12312e-07	1.05383e-06
wcw_0916	CP001928.1	984401	984757	NA	+	rplT	50S ribosomal protein L20	COG0292	Ribosomal protein L20	RP-L20 MRPL20 rplT	large subunit ribosomal protein L20	group_329	46	0.548504	12.5481	1.03153e-05	5.91327e-05
wcw_0917	CP001928.1	984813	985841	NA	+	pheS	phenylalanyl-tRNA synthetase alpha chain	COG0016	Phenylalanyl-tRNA synthetase alpha subunit	FARSA pheS	phenylalanyl-tRNA synthetase alpha chain [EC:6.1.1.20]	group_354	46	0.170933	10.7519	0.143772	0.224279
wcw_0918	CP001928.1	985842	986705	NA	+	wcw_0918	RNA pseudouridylate synthase family protein	COG0564	Pseudouridylate synthase 23S rRNA- or tRNA-specific	-	-	group_21	47	-0.20946	10.6249	0.145545	0.226091
wcw_0919	CP001928.1	986702	987727	NA	+	waaC	putative lipopolysaccharide heptosyltransferase I	COG0859	ADP-heptose:LPS heptosyltransferase	waaC rfaC	heptosyltransferase I [EC:2.4.-.-]	group_466	28	-0.141206	9.09789	0.267244	0.368438
wcw_0920	CP001928.1	987706	989700	NA	-	topB	DNA topoisomerase III	COG0550	DNA topoisomerase IA	topB	DNA topoisomerase III [EC:5.6.2.1]	group_38	46	-0.31652	9.03772	0.0076452	0.0192251
wcw_0921	CP001928.1	989712	990731	NA	-	potD	spermidine/putrescine-binding potD protein precursor	COG0687	Spermidine/putrescine-binding periplasmic protein	-	-	group_1594	15	-0.363267	7.85885	0.00547298	0.0145998
wcw_0922	CP001928.1	990728	991501	NA	-	potC	Spermidine/putrescine transport system permease protein potC	COG1177	ABC-type spermidine/putrescine transport system permease component II	potC	spermidine/putrescine transport system permease protein	group_863	17	0.0849021	7.09412	0.606887	0.69707
wcw_0923	CP001928.1	991498	992361	NA	-	potB	ABC-type spermidine/putrescine transport system permease subunit I	COG1176	ABC-type spermidine/putrescine transport system permease component I	potB	spermidine/putrescine transport system permease protein	group_863	17	0.307039	6.17276	0.0596411	0.109954
wcw_0924	CP001928.1	992354	993460	NA	-	potA	spermidine/putrescine transport system ATP- binding protein	COG3842	ABC-type Fe3+/spermidine/putrescine transport systems ATPase components	potA	spermidine/putrescine transport system ATP-binding protein [EC:7.6.2.11]	group_0	48	1.00034	7.60329	1.73046e-10	3.07891e-09
wcw_0925	CP001928.1	993602	994690	NA	+	wcw_0925	Radical SAM superfamily protein	COG0820	Adenine C2-methylase RlmN of 23S rRNA A2503 and tRNA A37	rlmN	23S rRNA (adenine2503-C2)-methyltransferase [EC:2.1.1.192]	group_891	24	0.271639	7.76953	0.0481873	0.0923589
wcw_0926	CP001928.1	994682	995776	NA	-	wcw_0926	putative cobyrinic acid a c-diamide synthase family protein	COG0857	BioD-like N-terminal domain of phosphotransacetylase	K06873	uncharacterized protein	group_1793	21	0.40835	6.79363	0.00464473	0.0126224
wcw_0927	CP001928.1	995769	996239	NA	-	wcw_0927	putative (di)nucleoside polyphosphate hydrolase	COG1051	ADP-ribose pyrophosphatase YjhB NUDIX family	mutT NUDT15 MTH2	8-oxo-dGTP diphosphatase [EC:3.6.1.55]	group_52	46	0.45161	4.84252	0.0368722	0.0733554
wcw_0928	CP001928.1	996598	996906	NA	+	wcw_0928	hypothetical protein	-	-	-	-	group_3879	8	-0.649575	2.80026	0.141272	0.221479
wcw_0929	CP001928.1	997207	997437	NA	+	wcw_0929	hypothetical protein	-	-	-	-	group_8801	2	-0.0552568	6.59892	0.78166	0.841699
wcw_0930	CP001928.1	997624	997725	NA	+	wcw_0930	hypothetical protein	-	-	-	-	group_17	28	-0.0708546	5.90507	0.662219	0.744116
wcw_0931	CP001928.1	997753	997851	NA	+	wcw_0931	hypothetical protein	-	-	-	-	group_18900	1	-0.0236264	4.2785	1	1
wcw_0932	CP001928.1	997957	998436	NA	-	dps	DNA protection during starvation family protein	COG0783	DNA-binding ferritin-like protein (oxidative damage protectant)	dps	starvation-inducible DNA-binding protein	group_1245	19	-0.392377	5.96831	0.0255875	0.0541009
wcw_0933	CP001928.1	998417	999622	NA	+	wcw_0933	hypothetical protein	-	-	-	-	group_12580	1	-1.11716	7.65169	1.04323e-11	2.23583e-10
wcw_0934	CP001928.1	999599	1000516	NA	-	wcw_0934	hypothetical protein	COG2227	2-polyprenyl-3-methyl-5-hydroxy-6-metoxy-1 4-benzoquinol methylase	-	-	group_3390	13	0.0110429	6.76517	0.941391	0.961079
wcw_0935	CP001928.1	1000513	1002402	NA	-	asnB1	putative asparagine synthase	COG0367	Asparagine synthetase B (glutamine-hydrolyzing)	asnB ASNS	asparagine synthase (glutamine-hydrolysing) [EC:6.3.5.4]	group_1129	14	0.365289	7.09735	0.0278831	0.0581078
wcw_0936	CP001928.1	1002539	1003069	NA	+	wcw_0936	hypothetical protein	COG3157	Type VI protein secretion system component Hcp (secreted cytotoxin)	-	-	group_3161	1	-0.0766946	8.53425	0.605424	0.695814
wcw_0937	CP001928.1	1003083	1003736	NA	+	wcw_0937	Metallo-beta-lactamase superfamily protein	COG0491	Glyoxylase or a related metal-dependent hydrolase beta-lactamase superfamily II	gloB gloC HAGH	hydroxyacylglutathione hydrolase [EC:3.1.2.6]	group_700	27	-0.364182	8.29679	0.0072935	0.0184638
wcw_0938	CP001928.1	1003740	1004864	NA	-	ompA5	putative membrane protein	-	-	-	-	group_870	21	-0.648221	9.00921	2.70048e-06	1.78706e-05
wcw_0939	CP001928.1	1004875	1005993	NA	-	ompA6	putative membrane protein	-	-	-	-	group_2061	3	-0.439967	7.1462	0.002082	0.00646894
wcw_0940	CP001928.1	1006070	1006867	NA	-	wcw_0940	hypothetical protein	-	-	-	-	group_3750	12	0.188941	7.87066	0.176038	0.263081
wcw_0941	CP001928.1	1006875	1007450	NA	-	wcw_0941	hypothetical protein	-	-	-	-	group_888	23	0.312025	5.55451	0.117331	0.192256
wcw_0942	CP001928.1	1007452	1008003	NA	-	wcw_0942	hypothetical protein	-	-	-	-	group_888	23	0.575418	5.24698	0.00594425	0.0155923
wcw_0943	CP001928.1	1008005	1013494	NA	-	rhs25	putative rhs family protein	-	-	-	-	group_17	28	0.388044	10.0698	0.00193086	0.00607946
wcw_0944	CP001928.1	1013555	1014073	NA	-	wcw_0944	hypothetical protein	COG2062	Phosphohistidine phosphatase SixA	sixA	phosphohistidine phosphatase [EC:3.1.3.-]	group_1744	9	0.135174	5.06156	0.54246	0.640226
wcw_0945	CP001928.1	1014072	1014884	NA	+	wcw_0945	putative short chain dehydrogenase/reductase family protein	COG4221	NADP-dependent 3-hydroxy acid dehydrogenase YdfG	-	-	group_8	46	-0.0712614	8.56545	0.62226	0.711693
wcw_0946	CP001928.1	1014968	1015633	NA	+	wcw_0946	putative membrane protein	COG1266	Membrane protease YdiL CAAX protease family	K07052	uncharacterized protein	group_111	44	-0.42148	7.0859	0.0077681	0.0195082
wcw_0947	CP001928.1	1015642	1016412	NA	+	wcw_0947	putative serine/threonine PP2C protein phosphatase	COG0631	Serine/threonine protein phosphatase PrpC	prpC phpP	PPM family protein phosphatase [EC:3.1.3.16]	group_168	44	0.654528	9.86027	0.000308406	0.00121685
wcw_0948	CP001928.1	1016442	1017590	NA	+	nifS3	cysteine desulfurase	COG1104	Cysteine sulfinate desulfinase/cysteine desulfurase or related enzyme	iscS NFS1	cysteine desulfurase [EC:2.8.1.7]	group_109	46	-0.00925445	9.491	0.939142	0.961079
wcw_0949	CP001928.1	1017556	1018788	NA	-	wcw_0949	conserved membrane protein	COG1253	Hemolysin or related protein contains CBS domains	-	-	group_455	43	-0.449936	7.8155	0.00112322	0.00378962
wcw_0950	CP001928.1	1018785	1020041	NA	-	wcw_0950	hypothetical protein	COG1253	Hemolysin or related protein contains CBS domains	-	-	group_508	42	-0.36608	8.01204	0.00601299	0.0157288
wcw_0951	CP001928.1	1020110	1020427	NA	-	wcw_0951	conserved hypothetical protein	-	-	-	-	group_596	44	0.217588	6.73533	0.174274	0.261413
wcw_0952	CP001928.1	1020659	1021162	NA	-	wcw_0952	conserved hypothetical protein	COG1051	ADP-ribose pyrophosphatase YjhB NUDIX family	-	-	group_52	46	0.211831	7.43342	0.221441	0.316873
wcw_0953	CP001928.1	1021175	1021259	NA	-	wcw_0953	tRNA-Leu	-	-	-	-	-	-	-0.302316	3.26976	0.347169	0.447546
wcw_0954	CP001928.1	1021661	1022974	NA	+	wcw_0954	Metalloprotease	-	-	-	-	group_4678	8	0.583802	6.70427	0.00699413	0.0178981
wcw_0955	CP001928.1	1023000	1024166	NA	-	wcw_0955	putative membrane protein	-	-	-	-	group_8904	3	-0.705266	8.54573	1.19915e-06	8.89844e-06
wcw_0956	CP001928.1	1024188	1026590	NA	-	wcw_0956	hypothetical protein	-	-	-	-	group_1326	7	-0.930894	10.4896	2.6786e-11	5.31773e-10
wcw_0957	CP001928.1	1026680	1028755	NA	+	yyaL	putative thymidylate kinase	COG1331	Uncharacterized conserved protein YyaL SSP411 family contains thoiredoxin and six-hairpin glycosidase-like domains	K06888	uncharacterized protein	group_482	33	-0.763267	8.25003	5.62088e-06	3.49867e-05
wcw_0958	CP001928.1	1028818	1030875	NA	+	wcw_0958	conserved hypothetical protein	-	-	-	-	group_1004	39	0.413791	11.943	0.00420878	0.0116219
wcw_0959	CP001928.1	1030925	1032385	NA	+	mgtE	putative Mg2+ transporter	COG2239	Mg/Co/Ni transporter MgtE (contains CBS domain)	mgtE	magnesium transporter	group_157	46	-0.295956	9.85116	0.0115904	0.0275656
wcw_0960	CP001928.1	1032369	1033046	NA	+	wcw_0960	conserved hypothetical protein	-	-	-	-	group_980	40	-0.272481	5.76912	0.12875	0.206307
wcw_0961	CP001928.1	1033093	1033755	NA	-	wcw_0961	putative membrane protein	-	-	-	-	group_5244	6	0.0935194	9.41087	0.544876	0.641562
wcw_0962	CP001928.1	1033768	1034571	NA	-	wcw_0962	putative membrane protein	-	-	-	-	group_5245	6	-0.309635	8.87169	0.0300711	0.0620505
wcw_0963	CP001928.1	1034561	1035031	NA	-	sycD5	putative type III secretion chaperone SycD/LcrH	-	-	-	-	group_467	40	-0.136385	7.874	0.42629	0.532087
wcw_0964	CP001928.1	1035028	1035558	NA	-	wcw_0964	hypothetical protein	-	-	-	-	group_2739	13	0.193765	10.6692	0.221079	0.316594
wcw_0965	CP001928.1	1035756	1037117	NA	+	wcw_0965	putative sodium-dependent transporter	COG0733	Na+-dependent transporter SNF family	TC.NSS	neurotransmitter:Na+ symporter NSS family	group_217	39	0.97762	9.38122	3.08895e-14	1.16515e-12
wcw_0966	CP001928.1	1037114	1038112	NA	+	ruvB	Holliday junction ATP-dependent DNA helicase ruvB	COG2255	Holliday junction resolvasome RuvABC ATP-dependent DNA helicase subunit	ruvB	holliday junction DNA helicase RuvB [EC:3.6.4.12]	group_181	44	0.333664	8.36121	0.00802278	0.0200145
wcw_0967	CP001928.1	1038200	1039042	NA	+	wcw_0967	conserved hypothetical protein	-	-	-	-	group_574	41	1.05059	9.4438	6.75248e-13	1.95926e-11
wcw_0968	CP001928.1	1039106	1040131	NA	+	queA	S-adenosylmethionine tRNA ribosyltransferase	COG0809	S-adenosylmethionine:tRNA-ribosyltransferase-isomerase (queuine synthetase)	queA	S-adenosylmethionine:tRNA ribosyltransferase-isomerase [EC:2.4.99.17]	group_1250	10	0.023417	7.97777	0.869717	0.908243
wcw_0969	CP001928.1	1040351	1040857	NA	+	wcw_0969	conserved hypothetical protein	-	-	-	-	group_670	39	0.139943	10.548	0.235321	0.331701
wcw_0970	CP001928.1	1040899	1041750	NA	-	wcw_0970	hypothetical protein	-	-	-	-	group_4679	7	-0.500656	8.24718	0.000548189	0.00199592
wcw_0971	CP001928.1	1041826	1042245	NA	+	wcw_0971	putative single-stranded DNA-binding protein	COG0629	Single-stranded DNA-binding protein	ssb	single-strand DNA-binding protein	group_167	43	0.584933	9.56873	1.11951e-05	6.35963e-05
wcw_0972	CP001928.1	1042262	1043728	NA	+	pepA	Leucyl aminopeptidase	COG0260	Leucyl aminopeptidase	CARP pepA	leucyl aminopeptidase [EC:3.4.11.1]	group_544	38	0.124493	11.2977	0.261542	0.363499
wcw_0973	CP001928.1	1043863	1044882	NA	+	asd	Aspartate-semialdehyde dehydrogenase	COG0136	Aspartate-semialdehyde dehydrogenase	asd	aspartate-semialdehyde dehydrogenase [EC:1.2.1.11]	group_370	42	0.093926	8.56279	0.479133	0.584629
wcw_0974	CP001928.1	1044814	1045956	NA	-	wcw_0974	putative serine/threonine PP2C protein phosphatase	COG0631	Serine/threonine protein phosphatase PrpC	-	-	group_1489	15	-0.457796	7.38537	0.00178666	0.0056835
wcw_0975	CP001928.1	1046052	1046201	NA	+	wcw_0975	hypothetical protein	-	-	-	-	group_18901	1	-1.06005	3.47901	0.0862289	0.149337
wcw_0976	CP001928.1	1046254	1047309	NA	+	neuB	putative N-acetylneuraminate synthase	COG2089	Sialic acid synthase SpsE contains C-terminal SAF domain	-	-	group_2260	13	-0.131828	8.90279	0.30755	0.408191
wcw_0977	CP001928.1	1047281	1048261	NA	+	carB	conserved hypothetical protein	COG0458	Carbamoylphosphate synthase large subunit	-	-	group_3223	4	-0.170031	7.60193	0.213336	0.307801
wcw_0978	CP001928.1	1048233	1048793	NA	+	wcw_0978	conserved hypothetical protein	-	-	-	-	group_5399	4	-0.279055	7.26882	0.0442738	0.0858174
wcw_0979	CP001928.1	1048768	1049712	NA	+	hldD	putative ADP-L-glycero-D-manno-heptose-6- epimerase	COG0451	Nucleoside-diphosphate-sugar epimerase	-	-	group_3223	4	0.0916595	7.74496	0.513326	0.615078
wcw_0980	CP001928.1	1049709	1050722	NA	+	wcw_0980	putative DNA polymerase III delta subunit	COG1466	DNA polymerase III delta subunit	holA	DNA polymerase III subunit delta [EC:2.7.7.7]	group_663	40	0.0295557	8.09976	0.814907	0.868313
wcw_0981	CP001928.1	1050719	1051426	NA	+	wcw_0981	putative tetrapyrrole methylase	COG0313	16S rRNA C1402 (ribose-2'-O) methylase RsmI	rsmI	16S rRNA (cytidine1402-2'-O)-methyltransferase [EC:2.1.1.198]	group_142	44	0.104406	6.20558	0.531577	0.631643
wcw_0982	CP001928.1	1051471	1053300	NA	+	wcw_0982	hypothetical protein	-	-	-	-	group_12581	1	-0.77992	8.74234	2.68507e-08	3.01431e-07
wcw_0983	CP001928.1	1053293	1054405	NA	-	hemN	putative coproporphyrinogen III oxidase	COG0635	Coproporphyrinogen III oxidase or related Fe-S oxidoreductase	-	-	group_177	42	0.138582	8.28178	0.306921	0.40793
wcw_0984	CP001928.1	1054399	1054866	NA	-	wcw_0984	conserved hypothetical protein	-	-	-	-	group_626	42	0.645151	8.63019	2.42587e-06	1.62818e-05
wcw_0985	CP001928.1	1055044	1055433	NA	+	wcw_0985	putative transcriptional regulator	COG0784	CheY chemotaxis protein or a CheY-like REC (receiver) domain	-	-	group_6	45	-1.00463	5.1539	5.42745e-06	3.40072e-05
wcw_0986	CP001928.1	1055387	1055710	NA	-	wcw_0986	putative glutaredoxin family protein	COG0695	Glutaredoxin	-	-	group_2464	6	-1.61087	6.27615	1.50816e-11	3.16043e-10
wcw_0987	CP001928.1	1055785	1057941	NA	+	wcw_0987	putative mechanosensitive ion channel	-	-	-	-	group_643	27	-0.862292	6.904	4.82289e-07	3.97204e-06
wcw_0988	CP001928.1	1057972	1058937	NA	+	trxB	Thioredoxin reductase	COG0492	Thioredoxin reductase	trxB TRR	thioredoxin reductase (NADPH) [EC:1.8.1.9]	group_143	47	0.634359	10.3147	6.51359e-08	6.43174e-07
wcw_0989	CP001928.1	1058934	1059740	NA	+	wcw_0989	hypothetical protein	-	-	-	-	group_1574	26	0.507232	8.05074	0.000332512	0.00129838
wcw_0990	CP001928.1	1059957	1061573	NA	-	nrfI	putative cytochrome c assembly protein nrfI	-	-	-	-	group_1001	13	0.27827	7.60251	0.0404262	0.0793292
wcw_0991	CP001928.1	1061698	1063470	NA	+	cpa	putative chlamydial protease-like activity factor (CPAF)	-	-	-	-	group_691	34	0.307828	9.36953	0.0140961	0.0325801
wcw_0992	CP001928.1	1063606	1066044	NA	+	wcw_0992	hypothetical protein	-	-	-	-	group_4383	6	0.426768	7.99812	0.0229066	0.0490931
wcw_0993	CP001928.1	1066068	1067936	NA	+	wcw_0993	hypothetical protein	-	-	-	-	group_12582	1	0.652531	8.1656	7.34989e-05	0.000335639
wcw_0994	CP001928.1	1067923	1069881	NA	-	wcw_0994	putative membrane protein	-	-	-	-	group_2079	13	-0.060987	9.41012	0.643978	0.727707
wcw_0995	CP001928.1	1069878	1070474	NA	-	wcw_0995	conserved hypothetical protein	-	-	-	-	group_2909	13	0.508828	6.44826	0.00200867	0.00629293
wcw_0996	CP001928.1	1070525	1071334	NA	+	spsF	3-deoxy-manno-octulosonate cytidylyltransferase	COG1861	Spore coat polysaccharide biosynthesis protein SpsF cytidylyltransferase family	spsF	spore coat polysaccharide biosynthesis protein SpsF	group_2449	14	-0.172674	7.62072	0.206261	0.299698
wcw_0997	CP001928.1	1071403	1074117	NA	+	sucA	2-oxoglutarate dehydrogenase E1 component	COG0567	2-oxoglutarate dehydrogenase complex dehydrogenase (E1) component and related enzymes	OGDH sucA	2-oxoglutarate dehydrogenase E1 component [EC:1.2.4.2]	group_491	35	-0.293791	11.098	0.0161982	0.0365866
wcw_0998	CP001928.1	1074122	1075213	NA	+	sucB	2-oxogluturate dehydrogenase complex E2 component	COG0508	Pyruvate/2-oxoglutarate dehydrogenase complex dihydrolipoamide acyltransferase (E2) component	DLST sucB	2-oxoglutarate dehydrogenase E2 component (dihydrolipoamide succinyltransferase) [EC:2.3.1.61]	group_13	43	-0.525504	9.05318	7.44509e-05	0.000339165
wcw_0999	CP001928.1	1075215	1076591	NA	+	lpdA2	2-oxoglutarate dehydrogenase E3 component	COG1249	Pyruvate/2-oxoglutarate dehydrogenase complex dihydrolipoamide dehydrogenase (E3) component or related enzyme	DLD lpd pdhD	dihydrolipoamide dehydrogenase [EC:1.8.1.4]	group_50	47	-0.46385	9.89849	0.00106021	0.00360132
wcw_1000	CP001928.1	1076593	1077159	NA	-	wcw_1000	iron-sulfur cluster assembly accessory protein	COG0316	Fe-S cluster assembly iron-binding protein IscA	-	-	group_1139	24	0.418785	7.97593	0.00178702	0.0056835
wcw_1001	CP001928.1	1077159	1077425	NA	-	fdiV	putative ferredoxin [2Fe-2S] 4	COG0633	Ferredoxin	-	-	group_545	45	0.733569	5.73342	1.16502e-05	6.59828e-05
wcw_1002	CP001928.1	1077490	1080126	NA	-	wcw_1002	hypothetical protein	-	-	-	-	group_8901	1	-0.600822	9.42264	0.000165297	0.000694268
wcw_1003	CP001928.1	1080195	1081304	NA	-	lgt	prolipoprotein diacylglyceryl transferase	COG0682	Prolipoprotein diacylglyceryltransferase	lgt umpA	phosphatidylglycerol---prolipoprotein diacylglyceryl transferase [EC:2.5.1.145]	group_187	43	-0.112315	8.03034	0.479707	0.584828
wcw_1004	CP001928.1	1081348	1081422	NA	-	wcw_1004	tRNA-Pro	-	-	-	-	-	-	0.286912	3.04855	0.290669	0.390457
wcw_1005	CP001928.1	1081472	1082794	NA	-	ahcY	S-adenosylhomocysteine hydrolase	COG0499	S-adenosylhomocysteine hydrolase	E3.3.1.1 ahcY	adenosylhomocysteinase [EC:3.3.1.1]	group_1209	9	-0.307604	8.32915	0.0169318	0.0379897
wcw_1006	CP001928.1	1082804	1084204	NA	-	dnaA3	Chromosomal replication initiator protein dnaA	COG0593	Chromosomal replication initiation ATPase DnaA	dnaA	chromosomal replication initiator protein	group_608	42	-0.304222	7.74189	0.0267318	0.0559461
wcw_1007	CP001928.1	1084329	1086797	NA	-	yidC	inner membrane protein translocase component YidC	-	-	yidC spoIIIJ OXA1 ccfA	YidC/Oxa1 family membrane protein insertase	group_297	44	0.590793	10.2257	8.09125e-06	4.79877e-05
wcw_1008	CP001928.1	1086926	1088725	NA	+	pkn1	putative serine/threonine-protein kinase pkn1	COG0515	Serine/threonine protein kinase	SUMF1 FGE	formylglycine-generating enzyme [EC:1.8.3.7]	group_56	44	-0.116693	10.7427	0.333294	0.434111
wcw_1009	CP001928.1	1088737	1089201	NA	+	wcw_1009	putative low molecular weight protein-tyrosine- phosphatase	COG0394	Protein-tyrosine-phosphatase	E3.1.3.48	protein-tyrosine phosphatase [EC:3.1.3.48]	group_893	17	-0.0865849	8.25431	0.488889	0.593629
wcw_1010	CP001928.1	1089306	1089647	NA	+	wcw_1010	conserved hypothetical protein	-	-	-	-	group_498	43	0.234262	6.80523	0.164963	0.250701
wcw_1011	CP001928.1	1089706	1092174	NA	+	gyrB	DNA gyrase subunit B	COG0187	DNA gyrase/topoisomerase IV subunit B	gyrB	DNA gyrase subunit B [EC:5.6.2.2]	group_151	43	0.121473	12.4891	0.280809	0.3814
wcw_1012	CP001928.1	1092196	1094658	NA	+	gyrA	DNA gyrase subunit A	COG0188	DNA gyrase/topoisomerase IV subunit A	gyrA	DNA gyrase subunit A [EC:5.6.2.2]	group_216	44	0.0165107	11.0979	0.881726	0.918748
wcw_1013	CP001928.1	1094660	1094821	NA	+	wcw_1013	hypothetical protein	-	-	-	-	group_18902	1	-0.18888	4.73649	0.37815	0.480264
wcw_1014	CP001928.1	1094823	1095422	NA	+	tdk3	Thymidylate kinase	COG0125	Thymidylate kinase	tmk DTYMK	dTMP kinase [EC:2.7.4.9]	group_195	44	0.00536837	9.62544	0.957431	0.972383
wcw_1015	CP001928.1	1095419	1096342	NA	+	wcw_1015	putative DNA polymerase III delta' subunit	-	-	-	-	group_459	42	-0.184629	7.8522	0.198795	0.290867
wcw_1016	CP001928.1	1096346	1097359	NA	+	menF	putative menaquinone-specific isochorismate synthase	COG1169	Isochorismate synthase EntC	-	-	group_1625	13	-0.0422226	7.95928	0.766182	0.830471
wcw_1017	CP001928.1	1097366	1097851	NA	+	menD1	2-succinyl-5-enolpyruvyl-6-hydroxy-3- cyclohexene- 1-carboxylate synthase	-	-	menD	2-succinyl-5-enolpyruvyl-6-hydroxy-3-cyclohexene-1-carboxylate synthase [EC:2.2.1.9]	group_1270	20	0.066215	8.59621	0.621609	0.71138
wcw_1018	CP001928.1	1097865	1098203	NA	-	wcw_1018	hypothetical protein	-	-	-	-	group_6511	1	0.0923013	4.36673	0.668508	0.748523
wcw_1019	CP001928.1	1098798	1099277	NA	-	wcw_1019	hypothetical protein	-	-	-	-	group_2892	11	-0.48792	6.54004	0.00263646	0.00795577
wcw_1020	CP001928.1	1099284	1099490	NA	-	wcw_1020	conserved hypothetical protein	-	-	-	-	group_1737	2	-0.174006	6.75503	0.279746	0.380939
wcw_1021	CP001928.1	1099524	1099901	NA	-	wcw_1021	conserved hypothetical protein	-	-	-	-	group_2359	7	-0.253412	6.69775	0.102162	0.171726
wcw_1022	CP001928.1	1099994	1100578	NA	-	wcw_1022	hypothetical protein	-	-	-	-	group_10386	1	-0.28324	9.36245	0.0316153	0.0643219
wcw_1023	CP001928.1	1100904	1105829	NA	-	rhs27	putative rhs family protein	-	-	-	-	group_6511	1	-0.218645	5.68781	0.23611	0.332069
wcw_1025	CP001928.1	1105986	1106969	NA	+	menD3	2-succinyl-5-enolpyruvyl-6-hydroxy-3- cyclohexene- 1-carboxylate synthase	COG1165	2-succinyl-5-enolpyruvyl-6-hydroxy-3-cyclohexene-1-carboxylate synthase	-	-	group_1270	20	-0.443435	7.48356	0.00253234	0.00767844
wcw_1026	CP001928.1	1106986	1107492	NA	+	wcw_1026	conserved hypothetical protein	-	-	-	-	group_2447	12	-0.690619	7.39216	3.76658e-05	0.000185477
wcw_1027	CP001928.1	1107526	1108359	NA	+	menB	naphthoate synthase	COG0447	1 4-Dihydroxy-2-naphthoyl-CoA synthase	menB	naphthoate synthase [EC:4.1.3.36]	group_920	26	0.108558	9.47063	0.398915	0.5023
wcw_1028	CP001928.1	1108365	1109237	NA	+	menA	1 4-dihydroxy-2-naphthoateoctaprenyltransferase	COG1575	1 4-dihydroxy-2-naphthoate octaprenyltransferase	menA	1 4-dihydroxy-2-naphthoate polyprenyltransferase [EC:2.5.1.74]	group_1206	23	-0.117819	9.12112	0.361434	0.461207
wcw_1029	CP001928.1	1109234	1110109	NA	+	wcw_1029	hypothetical protein	-	-	-	-	group_2106	7	-0.315332	8.43466	0.020622	0.0450152
wcw_1030	CP001928.1	1110103	1111191	NA	+	menE	putative o-succinylbenzoate-CoA ligase	COG0318	Acyl-CoA synthetase (AMP-forming)/AMP-acid ligase II	-	-	group_1321	21	-0.213702	7.21852	0.135474	0.214169
wcw_1031	CP001928.1	1111267	1112874	NA	+	wcw_1031	putative membrane protein	-	-	-	-	group_12583	1	0.696458	7.80451	7.83941e-06	4.70864e-05
wcw_1032	CP001928.1	1112863	1113942	NA	-	wcw_1032	probable glycosyl transferase	COG1216	Glycosyltransferase GT2 family	-	-	group_7	29	-0.217036	6.37173	0.181079	0.269122
wcw_1033	CP001928.1	1113936	1114655	NA	-	menG	ubiquinone/menaquinone biosynthesis methyltransferase	COG2226	Ubiquinone/menaquinone biosynthesis C-methylase UbiE	ubiE	demethylmenaquinone methyltransferase / 2-methoxy-6-polyprenyl-1 4-benzoquinol methylase [EC:2.1.1.163 2.1.1.201]	group_42	43	-0.12411	7.44333	0.453913	0.558434
wcw_1034	CP001928.1	1114624	1114854	NA	-	wcw_1034	hypothetical protein	-	-	-	-	group_2738	16	-0.0156404	7.06401	0.928988	0.953337
wcw_1035	CP001928.1	1114887	1116794	NA	-	wcw_1035	conserved hypothetical protein	-	-	-	-	group_509	44	0.266527	10.5608	0.0156803	0.0356732
wcw_1036	CP001928.1	1116868	1118397	NA	-	wcw_1036	conserved hypothetical protein	-	-	rny	ribonucrease Y [EC:3.1.-.-]	group_1596	12	-0.359508	9.90797	0.00143349	0.00470186
wcw_1037	CP001928.1	1118401	1119699	NA	-	wcw_1037	conserved hypothetical protein	COG1253	Hemolysin or related protein contains CBS domains	corC	magnesium and cobalt transporter	group_82	44	-0.37191	9.33222	0.00276796	0.00832597
wcw_1038	CP001928.1	1119687	1120148	NA	-	wcw_1038	conserved hypothetical protein	COG0319	ssRNA-specific RNase YbeY 16S rRNA maturation enzyme	ybeY yqfG	probable rRNA maturation factor	group_284	44	0.24651	7.90205	0.0767962	0.135873
wcw_1039	CP001928.1	1120217	1120375	NA	-	wcw_1039	conserved hypothetical protein	-	-	-	-	group_497	38	0.66852	9.01104	9.40995e-07	7.18509e-06
wcw_1040	CP001928.1	1120395	1120571	NA	-	wcw_1040	hypothetical protein	-	-	-	-	group_846	26	0.749364	8.32177	2.77486e-07	2.36804e-06
wcw_1041	CP001928.1	1120729	1122237	NA	+	wcw_1041	hypothetical protein	-	-	-	-	group_5392	4	0.192015	7.56384	0.210614	0.305082
wcw_1042	CP001928.1	1122243	1122671	NA	-	wcw_1042	DNA polymerase III chi subunit	COG2927	DNA polymerase III chi subunit	holC	DNA polymerase III subunit chi [EC:2.7.7.7]	group_1714	22	0.234618	4.93322	0.205249	0.298458
wcw_1043	CP001928.1	1122625	1123347	NA	-	wcw_1043	conserved hypothetical protein	COG2928	Uncharacterized membrane protein	-	-	group_162	47	0.189301	7.38001	0.157418	0.241179
wcw_1044	CP001928.1	1123302	1123952	NA	-	wcw_1044	conserved hypothetical protein	COG2928	Uncharacterized membrane protein	-	-	group_162	47	0.344048	7.8955	0.0126296	0.029663
wcw_1046	CP001928.1	1124460	1124855	NA	+	wcw_1046	hypothetical protein	-	-	-	-	group_12584	1	1.15967	8.44236	0.000164573	0.000692823
wcw_1047	CP001928.1	1124877	1127006	NA	-	vacB	ribonuclease R	COG0557	Exoribonuclease R	rnr vacB	ribonuclease R [EC:3.1.13.1]	group_257	45	-0.517222	10.057	1.37818e-05	7.57799e-05
wcw_1048	CP001928.1	1127096	1129663	NA	+	leuS	Leucyl-tRNA synthetase	COG0495	Leucyl-tRNA synthetase	LARS leuS	leucyl-tRNA synthetase [EC:6.1.1.4]	group_277	46	0.489599	10.2237	1.68081e-05	9.08314e-05
wcw_1049	CP001928.1	1129647	1130588	NA	-	wcw_1049	conserved hypothetical protein	-	-	-	-	group_2215	14	-0.129162	7.11903	0.448107	0.553095
wcw_1050	CP001928.1	1130528	1131367	NA	-	wcw_1050	conserved hypothetical protein	COG3220	Uncharacterized conserved protein UPF0276 family	K09930	uncharacterized protein	group_1960	17	-0.0377318	6.28092	0.855591	0.898105
wcw_1051	CP001928.1	1131472	1131684	NA	-	wcw_1051	hypothetical protein	-	-	-	-	group_12585	1	1.87566	10.4284	2.34197e-09	3.37172e-08
wcw_1052	CP001928.1	1131773	1134691	NA	-	wcw_1052	hypothetical protein	-	-	-	-	group_3628	5	-0.31156	8.25993	0.0531892	0.0999152
wcw_1053	CP001928.1	1134977	1135285	NA	+	wcw_1053	hypothetical protein	-	-	-	-	group_12586	1	0.689246	5.25291	0.00280982	0.008425
wcw_1054	CP001928.1	1135306	1136361	NA	-	aroC	Chorismate synthase	COG0082	Chorismate synthase	aroC	chorismate synthase [EC:4.2.3.5]	group_422	43	-0.194817	8.01723	0.119093	0.194299
wcw_1055	CP001928.1	1136371	1138896	NA	-	wcw_1055	hypothetical protein	-	-	-	-	group_3628	5	-0.112132	8.62993	0.397465	0.501746
wcw_1056	CP001928.1	1138905	1139828	NA	-	hutG	Formimidoylglutamase	COG0010	Arginase family enzyme	hutG	formiminoglutamase [EC:3.5.3.8]	group_1678	14	-0.628415	7.27071	0.000122239	0.000531205
wcw_1057	CP001928.1	1139809	1141032	NA	-	hutI	Imidazolone-5-propionate hydrolase	COG1228	Imidazolonepropionase or related amidohydrolase	hutI AMDHD1	imidazolonepropionase [EC:3.5.2.7]	group_4245	8	-0.410266	8.90822	0.00364155	0.0103589
wcw_1058	CP001928.1	1141029	1142696	NA	-	hutU	urocanate hydratase	COG2987	Urocanate hydratase	hutU UROC1	urocanate hydratase [EC:4.2.1.49]	group_4246	8	-0.249083	8.90801	0.0653872	0.119035
wcw_1059	CP001928.1	1142693	1144177	NA	-	hutH	Histidine ammonia-lyase	COG2986	Histidine ammonia-lyase	hutH HAL	histidine ammonia-lyase [EC:4.3.1.3]	group_3096	12	-0.117576	8.0167	0.399496	0.5023
wcw_1060	CP001928.1	1144260	1144646	NA	+	wcw_1060	hypothetical protein	-	-	-	-	group_12587	1	-1.41367	7.23734	3.01177e-10	5.16382e-09
wcw_1061	CP001928.1	1144650	1144991	NA	+	wcw_1061	hypothetical protein	-	-	-	-	group_12588	1	-1.2145	6.60334	1.99021e-09	2.90972e-08
wcw_1062	CP001928.1	1144999	1145451	NA	+	wcw_1062	PEBP family protein	COG1881	Uncharacterized conserved protein phosphatidylethanolamine-binding protein (PEBP) family	K06910	uncharacterized protein	group_654	33	-0.645124	7.11409	0.000711597	0.00254663
wcw_1063	CP001928.1	1145420	1146439	NA	-	ribD	diaminohydroxyphosphoribosylaminopyrimidine deaminase / 5-amino-6-(5-phosphoribosylamino)uracil reductase	COG1985	Pyrimidine reductase riboflavin biosynthesis	ribD	diaminohydroxyphosphoribosylaminopyrimidine deaminase / 5-amino-6-(5-phosphoribosylamino)uracil reductase [EC:3.5.4.26 1.1.1.193]	group_474	28	-0.627143	7.58844	0.00012287	0.00053272
wcw_1064	CP001928.1	1146432	1148459	NA	-	acs	acetyl-coenzyme A synthetase	COG0365	Acyl-coenzyme A synthetase/AMP-(fatty) acid ligase	ACSS acs	acetyl-CoA synthetase [EC:6.2.1.1]	group_983	18	-0.293415	10.0465	0.0194017	0.0426974
wcw_1065	CP001928.1	1148569	1149528	NA	+	wcw_1065	hypothetical protein	-	-	-	-	group_12589	1	0.621555	9.15564	3.48834e-07	2.924e-06
wcw_1066	CP001928.1	1149785	1149976	NA	+	wcw_1066	putative transposase	-	-	-	-	group_1352	10	-0.202224	8.2481	0.129509	0.20682
wcw_1067	CP001928.1	1149991	1150923	NA	+	wcw_1067	hypothetical protein	-	-	-	-	group_3300	8	-0.378344	8.28498	0.00309028	0.00902208
wcw_1068	CP001928.1	1150966	1151580	NA	+	ppiB	peptidyl-prolyl cis-trans isomerase B	COG0652	Peptidyl-prolyl cis-trans isomerase (rotamase) - cyclophilin family	PPIA	peptidyl-prolyl cis-trans isomerase A (cyclophilin A) [EC:5.2.1.8]	group_869	22	0.0913593	9.72076	0.496281	0.599606
wcw_1069	CP001928.1	1151601	1152272	NA	-	wcw_1069	putative phospholipid N-methyltransferase	COG3963	Phospholipid N-methyltransferase	-	-	group_2606	7	-0.0209262	8.82092	0.874788	0.912023
wcw_1070	CP001928.1	1152334	1152651	NA	-	wcw_1070	putative membrane protein	COG5548	Uncharacterized membrane protein UPF0136 family	-	-	group_1872	21	0.00396749	8.87473	0.980092	0.986368
wcw_1071	CP001928.1	1152648	1153382	NA	-	wcw_1071	transposase remnant	COG0412	Dienelactone hydrolase	E3.1.1.45	carboxymethylenebutenolidase [EC:3.1.1.45]	group_1380	15	0.281091	9.77804	0.0165165	0.0372163
wcw_1072	CP001928.1	1153499	1153912	NA	+	wcw_1072	conserved hypothetical protein	-	-	-	-	group_3947	6	-0.608378	6.50113	0.00171157	0.00547123
wcw_1073	CP001928.1	1153893	1156001	NA	-	wcw_1073	putative mechanosensitive ion channel	-	-	-	-	group_643	27	-0.961227	7.64453	2.46328e-11	5.04973e-10
wcw_1074	CP001928.1	1156093	1157346	NA	+	gseA	putative KDO transferase	COG1519	3-deoxy-D-manno-octulosonic-acid transferase	kdtA waaA	3-deoxy-D-manno-octulosonic-acid transferase [EC:2.4.99.12 2.4.99.13 2.4.99.14 2.4.99.15]	group_358	40	0.17842	8.65957	0.145652	0.226091
wcw_1075	CP001928.1	1157343	1158857	NA	-	wcw_1075	hypothetical protein	-	-	-	-	group_8905	3	1.24574	7.72099	1.84319e-15	9.39528e-14
wcw_1076	CP001928.1	1159152	1161059	NA	-	wcw_1076	hypothetical protein	-	-	-	-	group_8905	3	0.096222	6.00143	0.638974	0.723352
wcw_1077	CP001928.1	1161202	1161274	NA	+	wcw_1077	tRNA-Met	-	-	-	-	-	-	1.91973	0.907969	0.00357652	0.0102357
wcw_1078	CP001928.1	1161321	1161393	NA	+	wcw_1078	tRNA-Met	-	-	-	-	-	-	0.672375	3.17763	0.0107213	0.0258243
wcw_1079	CP001928.1	1161484	1162854	NA	+	sdaA	L-serine ammonia-lyase	COG1760	L-serine deaminase	E4.3.1.17 sdaA sdaB tdcG	L-serine dehydratase [EC:4.3.1.17]	group_1244	17	-0.143489	9.61	0.298334	0.398765
wcw_1080	CP001928.1	1162888	1163682	NA	+	wcw_1080	conserved hypothetical protein	COG1073	Fermentation-respiration switch protein FrsA has esterase activity DUF1100 family	K06889	uncharacterized protein	group_66	30	0.354626	8.01712	0.0327996	0.0665162
wcw_1081	CP001928.1	1163706	1165352	NA	+	pfkA	phosphofructokinase	COG0205	6-phosphofructokinase	pfp PFP	diphosphate-dependent phosphofructokinase [EC:2.7.1.90]	group_43	45	-0.202375	9.21363	0.111874	0.185407
wcw_1082	CP001928.1	1165420	1166025	NA	+	wcw_1082	hypothetical protein	-	-	-	-	group_607	40	-0.697543	8.12114	1.3546e-05	7.49199e-05
wcw_1083	CP001928.1	1166039	1166623	NA	+	wcw_1083	conserved hypothetical protein	-	-	-	-	group_2623	14	-0.489053	7.85119	0.00085578	0.00297701
wcw_1084	CP001928.1	1166620	1167117	NA	-	ribH	riboflavin synthase beta subunit	COG0054	6 7-dimethyl-8-ribityllumazine synthase (Riboflavin synthase beta chain)	ribH RIB4	6 7-dimethyl-8-ribityllumazine synthase [EC:2.5.1.78]	group_484	29	-0.0104842	7.56728	0.958628	0.973075
wcw_1085	CP001928.1	1167120	1168319	NA	-	ribA	putative 3 4-dihydroxy-2-butanone 4-phosphate synthase/GTP cyclohydrolase II	COG0108	3 4-dihydroxy-2-butanone 4-phosphate synthase	ribA RIB1	GTP cyclohydrolase II [EC:3.5.4.25]	group_477	30	0.0839024	10.6263	0.494797	0.598702
wcw_1086	CP001928.1	1168316	1170865	NA	-	wcw_1086	hypothetical protein	-	-	-	-	group_664	39	0.165698	10.6021	0.153796	0.236397
wcw_1087	CP001928.1	1170927	1172171	NA	-	wcw_1087	putative phosphoesterase RecJ-like protein	COG1295	Uncharacterized membrane protein BrkB/YihY/UPF0761 family (not an RNase)	K07058	membrane protein	group_576	37	-0.391284	7.7693	0.00401794	0.0112264
wcw_1088	CP001928.1	1172259	1172600	NA	+	wcw_1088	putative prophage antirepressor	-	-	-	-	group_4247	4	-0.227547	5.71713	0.308962	0.409777
wcw_1089	CP001928.1	1172768	1173406	NA	+	wcw_1089	hypothetical protein	-	-	-	-	group_10387	2	1.03787	5.85055	1.16767e-08	1.41168e-07
wcw_1090	CP001928.1	1173434	1174675	NA	+	wcw_1090	hypothetical protein	-	-	coiA	competence protein CoiA	group_12590	1	0.485056	6.71958	0.000754967	0.00266143
wcw_1093	CP001928.1	1176510	1176722	NA	+	wcw_1093	Transposase	-	-	-	-	group_996	7	1.75088	1.12721	0.00496659	0.0134198
wcw_1094	CP001928.1	1176839	1177279	NA	-	wcw_1094	hypothetical protein	-	-	-	-	group_7911	4	3.16543	8.64424	2.0971e-24	2.63675e-22
wcw_1095	CP001928.1	1177311	1177451	NA	-	wcw_1095	hypothetical protein	COG1724	Predicted RNA binding protein YcfA dsRBD-like fold HicA-like mRNA interferase family	-	-	group_6008	3	3.63751	7.22638	3.78848e-25	5.10363e-23
wcw_1097	CP001928.1	1178045	1178164	NA	-	wcw_1097	hypothetical protein	-	-	-	-	group_18905	1	-0.0207072	0.653085	0.851482	0.894649
wcw_1098	CP001928.1	1178151	1178915	NA	+	wcw_1098	putative amino acid ABC transporter ATP binding subunit	COG1125	ABC-type proline/glycine betaine transport system ATPase component	opuA	osmoprotectant transport system ATP-binding protein [EC:7.6.2.9]	group_0	48	-0.224953	6.75352	0.182479	0.270562
wcw_1099	CP001928.1	1178912	1180408	NA	+	wcw_1099	Glycine betaine/carnitine/choline-binding protein precursor	COG1732	Periplasmic glycine betaine/choline-binding (lipo)protein of an ABC-type transport system (osmoprotectant binding protein)	opuBD	osmoprotectant transport system permease protein	group_2354	5	-0.924514	8.12964	7.62134e-10	1.21812e-08
wcw_1100	CP001928.1	1180511	1181095	NA	+	wcw_1100	putative membrane protein	COG1704	Uncharacterized conserved protein	lemA	LemA protein	group_1394	15	-0.147906	9.66395	0.23586	0.331968
wcw_1101	CP001928.1	1181095	1182081	NA	+	htpX	putative heat shock protein HtpX	COG0501	Zn-dependent protease with chaperone function	htpX	heat shock protein HtpX [EC:3.4.24.-]	group_1031	28	-0.336216	8.71441	0.0159754	0.0361527
wcw_1102	CP001928.1	1182071	1182523	NA	-	wcw_1102	putative membrane protein	COG2259	Uncharacterized membrane protein YphA DoxX/SURF4 family	K15977	putative oxidoreductase	group_1233	20	-0.509254	8.35347	0.00155906	0.00503492
wcw_1103	CP001928.1	1182731	1182913	NA	+	wcw_1103	hypothetical protein	-	-	-	-	group_10388	2	-2.09149	1.89164	0.00388128	0.0108768
wcw_1104	CP001928.1	1182993	1184477	NA	+	wcw_1104	hypothetical protein	-	-	-	-	group_12591	1	-0.381233	10.4278	0.0121954	0.0288227
wcw_1105	CP001928.1	1184522	1185484	NA	-	wcw_1105	hypothetical protein	-	-	-	-	group_10389	2	0.726851	9.5887	1.01725e-09	1.59877e-08
wcw_1106	CP001928.1	1185535	1186521	NA	-	czcD	cation efflux transporter	COG0053	Divalent metal cation (Fe/Co/Zn/Cd) transporter	-	-	group_1057	16	0.165386	6.12785	0.303499	0.404236
wcw_1107	CP001928.1	1186562	1187299	NA	+	kdsB	3-deoxy-manno-octulosonate cytidylyltransferase	COG1212	CMP-2-keto-3-deoxyoctulosonic acid synthetase	kdsB	3-deoxy-manno-octulosonate cytidylyltransferase (CMP-KDO synthetase) [EC:2.7.7.38]	group_349	44	-0.127256	8.25478	0.365725	0.465737
wcw_1108	CP001928.1	1187296	1188912	NA	+	pyrG	CTP synthetase	COG0504	CTP synthase (UTP-ammonia lyase)	pyrG CTPS	CTP synthase [EC:6.3.4.2]	group_250	43	-0.218201	10.2106	0.119351	0.194383
wcw_1109	CP001928.1	1188909	1189355	NA	+	wcw_1109	Putative Holliday junction resolvase	COG0816	RNase H-fold protein predicted Holliday junction resolvase in Firmicutes and mycoplasms involved in anti-termination at Rho-dependent terminators	ruvX	putative holliday junction resolvase [EC:3.1.-.-]	group_332	46	-0.479352	7.04605	0.00453161	0.0123776
wcw_1110	CP001928.1	1189352	1189801	NA	+	wcw_1110	conserved hypothetical protein	COG2947	Predicted RNA-binding protein contains PUA-like domain	-	-	group_2178	6	-0.194843	5.83782	0.24298	0.340714
wcw_1111	CP001928.1	1189793	1190611	NA	-	wcw_1111	Glutamine amidotransferase	COG0121	Predicted glutamine amidotransferase	DUG3	glutamine amidotransferase	group_7912	3	0.432269	7.61185	0.000925466	0.00318509
wcw_1112	CP001928.1	1190621	1191526	NA	-	rimK	ribosomal protein S6 modification protein	COG0189	Glutathione synthase/RimK-type ligase ATP-grasp superfamily	cofF	gamma-F420-2:alpha-L-glutamate ligase [EC:6.3.2.32]	group_2428	4	1.17019	8.2121	3.58735e-13	1.10914e-11
wcw_1114	CP001928.1	1193139	1193522	NA	+	wcw_1114	putative membrane protein	-	-	-	-	group_3411	6	-0.109673	2.75659	0.829716	0.878633
wcw_1115	CP001928.1	1193652	1194950	NA	+	wcw_1115	putative hydroxymethylglutaryl-CoA synthase	COG3425	3-hydroxy-3-methylglutaryl CoA synthase	E2.3.3.10	hydroxymethylglutaryl-CoA synthase [EC:2.3.3.10]	group_7913	2	0.214417	9.45158	0.102596	0.172304
wcw_1116	CP001928.1	1194919	1195986	NA	+	fni	isopentenyl-diphosphate delta-isomerase	COG1304	FMN-dependent dehydrogenase includes L-lactate dehydrogenase and type II isopentenyl diphosphate isomerase	idi IDI	isopentenyl-diphosphate Delta-isomerase [EC:5.3.3.2]	group_8906	1	0.207231	9.96595	0.0884881	0.152271
wcw_1117	CP001928.1	1195988	1197223	NA	+	mvaA	putative Hydroxymethylglutaryl-CoA reductase	COG1257	Hydroxymethylglutaryl-CoA reductase	mvaA	hydroxymethylglutaryl-CoA reductase [EC:1.1.1.88]	group_12592	1	-0.307613	8.02207	0.0260864	0.0549096
wcw_1118	CP001928.1	1197220	1198155	NA	+	wcw_1118	putative diphosphomevalonate decarboxylase	COG3407	Mevalonate pyrophosphate decarboxylase	MVD mvaD	diphosphomevalonate decarboxylase [EC:4.1.1.33]	group_7914	2	-0.339656	7.9241	0.0170296	0.0381014
wcw_1119	CP001928.1	1198152	1199003	NA	+	mvaK2	putative phosphomevalonate kinase	COG1577	Mevalonate kinase	-	-	group_7915	1	-0.360059	7.10313	0.0115533	0.027512
wcw_1120	CP001928.1	1198991	1199899	NA	+	wcw_1120	putative mevalonate kinase	COG1577	Mevalonate kinase	E2.7.1.36 MVK mvaK1	mevalonate kinase [EC:2.7.1.36]	group_12593	1	-0.323408	6.73388	0.0290207	0.0602123
wcw_1121	CP001928.1	1199927	1200145	NA	+	wcw_1121	putative membrane protein	-	-	-	-	group_2893	8	0.00714337	8.03436	0.964366	0.975146
wcw_1122	CP001928.1	1200142	1200960	NA	+	atpB	F-type ATP synthase subunit a	COG0356	FoF1-type ATP synthase membrane subunit a	ATPF0A atpB	F-type H+-transporting ATPase subunit a	group_1158	9	-0.845358	8.44454	4.97146e-07	4.0766e-06
wcw_1123	CP001928.1	1200970	1201203	NA	+	atpE	putative F-type ATP synthase subunit c	COG0636	FoF1-type ATP synthase membrane subunit c/Archaeal/vacuolar-type H+-ATPase subunit K	ATPF0C atpE	F-type H+-transporting ATPase subunit c	group_1143	10	-0.981097	5.42105	0.000153395	0.000651585
wcw_1124	CP001928.1	1201200	1201679	NA	+	atpF	putative F-type ATP synthase subunit b	COG0711	FoF1-type ATP synthase membrane subunit b or b'	ATPF0B atpF	F-type H+-transporting ATPase subunit b	group_1157	9	-0.982676	6.63012	2.20308e-07	1.92361e-06
wcw_1125	CP001928.1	1201676	1202224	NA	+	atpH	putative F-type ATP synthase subunit delta	COG0712	FoF1-type ATP synthase delta subunit	ATPF1D atpH	F-type H+-transporting ATPase subunit delta	group_1247	8	-1.33013	6.64771	3.90411e-13	1.18761e-11
wcw_1126	CP001928.1	1202214	1203737	NA	+	atpA	F-type ATP synthase subunit alpha	COG0056	FoF1-type ATP synthase alpha subunit	ATPF1A atpA	F-type H+/Na+-transporting ATPase subunit alpha [EC:7.1.2.2 7.2.2.1]	group_1177	9	-1.04774	9.37863	2.84166e-12	7.2424e-11
wcw_1127	CP001928.1	1203743	1204585	NA	+	atpG	F-type ATP synthase subunit gamma	COG0224	FoF1-type ATP synthase gamma subunit	ATPF1G atpG	F-type H+-transporting ATPase subunit gamma	group_1156	9	-0.535019	7.80681	0.00101929	0.00348257
wcw_1128	CP001928.1	1204598	1205995	NA	+	atpD	F-type ATP synthase subunit beta	COG0055	FoF1-type ATP synthase beta subunit	ATPF1B atpD	F-type H+/Na+-transporting ATPase subunit beta [EC:7.1.2.2 7.2.2.1]	group_45	45	-0.916797	8.83367	6.19112e-09	8.07758e-08
wcw_1129	CP001928.1	1206021	1206425	NA	+	atpC	F-type ATP synthase subunit epsilon	COG0355	FoF1-type ATP synthase epsilon subunit	ATPF1E atpC	F-type H+-transporting ATPase subunit epsilon	group_1186	9	-0.265704	4.04519	0.354695	0.453837
wcw_1130	CP001928.1	1206516	1207301	NA	+	wcw_1130	hypothetical protein	-	-	-	-	group_12594	1	1.40544	5.03688	3.13164e-16	1.78978e-14
wcw_1131	CP001928.1	1207319	1209259	NA	+	wcw_1131	conserved hypothetical protein	-	-	-	-	group_12595	1	1.14973	7.82097	6.88144e-20	6.18019e-18
wcw_1132	CP001928.1	1209325	1210896	NA	+	zwf	Glucose-6-phosphate 1-dehydrogenase	COG0364	Glucose-6-phosphate 1-dehydrogenase	G6PD zwf	glucose-6-phosphate 1-dehydrogenase [EC:1.1.1.49 1.1.1.363]	group_424	42	-0.345637	9.6094	0.00369147	0.0104786
wcw_1133	CP001928.1	1210898	1211875	NA	+	wcw_1133	conserved hypothetical protein	-	-	-	-	group_1623	21	-0.418726	8.86451	0.000720958	0.00257524
wcw_1134	CP001928.1	1211877	1212638	NA	+	pgl	6-phosphogluconolactonase	COG0363	6-phosphogluconolactonase/Glucosamine-6-phosphate isomerase/deaminase	PGLS pgl devB	6-phosphogluconolactonase [EC:3.1.1.31]	group_519	44	-0.628341	9.08802	1.30375e-06	9.49375e-06
wcw_1135	CP001928.1	1212631	1213350	NA	+	wcw_1135	RNA pseudouridylate synthase family protein	COG1187	16S rRNA U516 pseudouridylate synthase RsuA and related 23S rRNA U2605 pseudouridylate synthases	rluF	23S rRNA pseudouridine2604 synthase [EC:5.4.99.21]	group_83	44	-0.409082	7.8342	0.00692419	0.0177674
wcw_1136	CP001928.1	1213356	1216373	NA	+	wcw_1136	putative sensory histidine kinase	-	-	E2.7.13.1	protein-histidine pros-kinase [EC:2.7.13.1]	group_3	46	-0.845673	9.819	1.10502e-10	2.06344e-09
wcw_1137	CP001928.1	1216366	1216773	NA	+	wcw_1137	putative two-component response regulator	COG0784	CheY chemotaxis protein or a CheY-like REC (receiver) domain	-	-	group_6	45	-0.533542	7.04133	0.00683252	0.017556
wcw_1138	CP001928.1	1216814	1217833	NA	+	gcp	O-sialoglycoprotein endopeptidase	COG0533	tRNA A37 threonylcarbamoyltransferase TsaD	KAE1 tsaD QRI7	N6-L-threonylcarbamoyladenine synthase [EC:2.3.1.234]	group_296	43	-0.122386	8.1405	0.346534	0.44712
wcw_1139	CP001928.1	1217895	1218050	NA	+	rpmG	50S ribosomal protein L33	COG0267	Ribosomal protein L33	RP-L33 MRPL33 rpmG	large subunit ribosomal protein L33	group_388	44	0.366681	6.40276	0.0438131	0.0850119
wcw_1140	CP001928.1	1218053	1220095	NA	+	wcw_1140	putative ABC transporter permease protein	-	-	ABC.CD.P	putative ABC transport system permease protein	group_194	43	0.118095	9.67913	0.331252	0.432048
wcw_1141	CP001928.1	1220092	1220763	NA	+	wcw_1141	ABC transporter ATPase subunit	COG1136	ABC-type lipoprotein export system ATPase component	-	-	group_0	48	0.147814	6.95197	0.297603	0.39807
wcw_1142	CP001928.1	1220790	1222238	NA	+	wcw_1142	putative tetratricopeptide repeat family protein	-	-	-	-	group_12596	1	-0.577494	7.20678	3.69932e-05	0.000183121
wcw_1143	CP001928.1	1222290	1223333	NA	+	wcw_1143	putative O Protein-disulfide isomerase	-	-	-	-	group_2311	12	-0.756189	8.55715	8.88258e-07	6.83777e-06
wcw_1144	CP001928.1	1223330	1224304	NA	+	cysK	Cysteine synthase	COG0031	Cysteine synthase	CBS	cystathionine beta-synthase [EC:4.2.1.22]	group_924	12	-0.850945	7.82204	1.89452e-07	1.6934e-06
wcw_1145	CP001928.1	1224294	1225442	NA	+	metB	cystathionine gamma-lyase	COG0626	Cystathionine beta-lyase/cystathionine gamma-synthase	-	-	group_916	11	-1.14794	8.99049	3.82225e-12	9.36204e-11
wcw_1146	CP001928.1	1225439	1226830	NA	+	otsA	alpha alpha-trehalose-phosphate synthase	COG0380	Trehalose-6-phosphate synthase	otsA	trehalose 6-phosphate synthase [EC:2.4.1.15 2.4.1.347]	group_3412	5	-0.816632	7.31799	5.8188e-07	4.6699e-06
wcw_1147	CP001928.1	1226934	1228127	NA	+	kbl	2-amino-3-ketobutyrate coenzyme A ligase	COG0156	7-keto-8-aminopelargonate synthetase or related enzyme	kbl GCAT	glycine C-acetyltransferase [EC:2.3.1.29]	group_73	39	0.486152	9.30764	0.000350324	0.00135392
wcw_1148	CP001928.1	1228157	1229179	NA	+	tdh	L-threonine 3-dehydrogenase	COG1063	Threonine dehydrogenase or related Zn-dependent dehydrogenase	tdh	threonine 3-dehydrogenase [EC:1.1.1.103]	group_48	20	0.461676	9.62425	0.000103071	0.000460309
wcw_1149	CP001928.1	1229217	1229654	NA	-	wcw_1149	hypothetical protein	-	-	-	-	group_18906	1	0.235922	7.35787	0.1172	0.192208
wcw_1150	CP001928.1	1229682	1230074	NA	-	wcw_1150	hypothetical protein	COG4747	Uncharacterized conserved protein contains tandem ACT domains	-	-	group_1288	1	-0.285522	8.33481	0.0465226	0.0898992
wcw_1151	CP001928.1	1230145	1232481	NA	-	copA1	heavy metal translocating P-type ATPase	COG2217	Cation transport ATPase	-	-	group_39	43	-0.24949	8.51729	0.0511479	0.0969497
wcw_1152	CP001928.1	1232550	1233770	NA	+	wcw_1152	hypothetical protein	-	-	-	-	group_930	13	0.271432	5.75186	0.190541	0.280312
wcw_1153	CP001928.1	1233837	1234361	NA	+	def	polypeptide deformylase	COG0242	Peptide deformylase	PDF def	peptide deformylase [EC:3.5.1.88]	group_113	41	0.617142	7.72878	0.000167073	0.000698668
wcw_1154	CP001928.1	1234414	1234704	NA	-	secG	putative protein-export membrane protein SecG	COG1314	Preprotein translocase subunit SecG	secG	preprotein translocase subunit SecG	group_361	43	0.422827	7.87496	0.00538306	0.0144211
wcw_1155	CP001928.1	1234710	1235474	NA	-	tpiA	Triosephosphate isomerase	COG0149	Triosephosphate isomerase	TPI tpiA	triosephosphate isomerase (TIM) [EC:5.3.1.1]	group_334	41	0.685486	10.5171	8.14215e-07	6.39837e-06
wcw_1156	CP001928.1	1235539	1236912	NA	+	xseA	exodeoxyribonuclease VII large subunit	COG1570	Exonuclease VII large subunit	xseA	exodeoxyribonuclease VII large subunit [EC:3.1.11.6]	group_321	42	0.302385	8.79918	0.0427973	0.0833839
wcw_1157	CP001928.1	1236909	1237157	NA	+	xseB	Exodeoxyribonuclease 7 small subunit	COG1722	Exonuclease VII small subunit	xseB	exodeoxyribonuclease VII small subunit [EC:3.1.11.6]	group_385	42	-0.450579	6.19266	0.0185576	0.041176
wcw_1158	CP001928.1	1237174	1238016	NA	+	ppnK	putative NAD+ kinase	COG0061	NAD kinase	ppnK NADK	NAD+ kinase [EC:2.7.1.23]	group_1010	24	-0.0173706	7.47925	0.895694	0.928685
wcw_1160	CP001928.1	1238711	1238851	NA	+	omcA	putative cysteine-rich outer membrane protein	-	-	-	-	group_18908	1	-1.29244	7.42891	7.42881e-16	3.89187e-14
wcw_1161	CP001928.1	1238934	1239083	NA	-	wcw_1161	hypothetical protein	-	-	-	-	group_18909	1	-1.08865	7.49675	1.01495e-12	2.85702e-11
wcw_1162	CP001928.1	1239072	1240634	NA	+	omcB	putative 60 kDa cysteine-rich outer membrane protein	-	-	-	-	group_504	31	-0.863394	14.03	5.91161e-07	4.72428e-06
wcw_1163	CP001928.1	1240658	1241380	NA	-	wcw_1163	putative methyltransferase	COG0500	SAM-dependent methyltransferase	-	-	group_3880	3	0.901845	6.93433	4.41354e-09	6.06173e-08
wcw_1164	CP001928.1	1241383	1241784	NA	+	wcw_1164	conserved hypothetical protein	-	-	-	-	group_2906	13	0.614972	3.94075	0.0231039	0.0494597
wcw_1165	CP001928.1	1241781	1242362	NA	+	maf	putative Maf-like protein	COG0424	Predicted house-cleaning NTP pyrophosphatase Maf/HAM1 superfamily	maf	septum formation protein	group_434	37	0.237399	5.42595	0.161368	0.246629
wcw_1166	CP001928.1	1242272	1244011	NA	+	wcw_1166	hypothetical protein	-	-	-	-	group_581	44	-0.144368	7.93795	0.287024	0.387215
wcw_1167	CP001928.1	1244012	1246108	NA	+	wcw_1167	conserved hypothetical protein	-	-	lptD imp ostA	LPS-assembly protein	group_565	43	-0.0313224	7.54153	0.814839	0.868313
wcw_1168	CP001928.1	1246151	1247500	NA	+	ugd	putative UDP-glucose 6-dehydrogenase	COG1004	UDP-glucose 6-dehydrogenase	UGDH ugd	UDPglucose 6-dehydrogenase [EC:1.1.1.22]	group_931	25	0.225682	8.1008	0.0810881	0.142395
wcw_1169	CP001928.1	1247497	1248381	NA	+	crtE	Farnesyltranstransferase	COG0142	Geranylgeranyl pyrophosphate synthase	-	-	group_64	45	-0.177111	8.49738	0.171597	0.258493
wcw_1170	CP001928.1	1248394	1249038	NA	+	wcaJ	galactosyl-1-phosphate transferase	COG2148	Sugar transferase involved in LPS biosynthesis (colanic teichoic acid)	-	-	group_716	25	-0.24936	6.7748	0.121059	0.196826
wcw_1171	CP001928.1	1249049	1249567	NA	+	mreD	putative mreD	-	-	mreD	rod shape-determining protein MreD	group_687	42	-0.763114	8.98339	9.26439e-09	1.142e-07
wcw_1172	CP001928.1	1249554	1250072	NA	-	wcw_1172	putative secreted protein	-	-	-	-	group_3225	11	-0.924397	8.31659	7.48505e-09	9.4112e-08
wcw_1173	CP001928.1	1250163	1251026	NA	+	folD	methenyltetrahydrofolate cyclohydrolase/methylenetetrahydrofolate dehydrogenase	COG0190	5 10-methylene-tetrahydrofolate dehydrogenase/Methenyl tetrahydrofolate cyclohydrolase	folD	methylenetetrahydrofolate dehydrogenase (NADP+) / methenyltetrahydrofolate cyclohydrolase [EC:1.5.1.5 3.5.4.9]	group_330	42	0.33069	7.14836	0.0267568	0.0559461
wcw_1174	CP001928.1	1251019	1251990	NA	+	apbE	Thiamine biosynthesis lipoprotein apbE precursor	COG1477	Thiamine biosynthesis lipoprotein ApbE	apbE	FAD:protein FMN transferase [EC:2.7.1.180]	group_172	37	0.0643798	7.46612	0.642405	0.7268
wcw_1175	CP001928.1	1252099	1252602	NA	-	sycD7	type III secretion chaperone SycD/LcrH	-	-	-	-	group_467	40	0.10126	8.30125	0.490974	0.595101
wcw_1176	CP001928.1	1252607	1252867	NA	-	wcw_1176	hypothetical protein	-	-	-	-	group_2628	13	-0.178436	6.48454	0.328575	0.42915
wcw_1177	CP001928.1	1252882	1253223	NA	-	wcw_1177	hypothetical protein	-	-	-	-	group_12597	1	0.120614	7.71184	0.454712	0.559004
wcw_1178	CP001928.1	1253366	1254760	NA	+	wcw_1178	conserved hypothetical protein	-	-	-	-	group_1530	24	0.885944	9.34946	8.62253e-11	1.64264e-09
wcw_1179	CP001928.1	1254757	1255797	NA	-	wcw_1179	putative DNA replication and repair protein recF	COG1195	Recombinational DNA repair ATPase RecF	recF	DNA replication and repair protein RecF	group_461	42	-0.0536069	9.41215	0.647969	0.73134
wcw_1180	CP001928.1	1255955	1257076	NA	-	dnaN	DNA polymerase III beta chain	COG0592	DNA polymerase III sliding clamp (beta) subunit PCNA homolog	dnaN	DNA polymerase III subunit beta [EC:2.7.7.7]	group_226	44	0.502672	10.1686	3.13014e-05	0.000158269
wcw_1181	CP001928.1	1257225	1257707	NA	+	smpB	SsrA-binding protein	COG0691	tmRNA-binding protein	smpB	SsrA-binding protein	group_273	45	1.16802	6.59562	9.17062e-12	2.01114e-10
wcw_1182	CP001928.1	1257694	1258119	NA	+	wcw_1182	conserved hypothetical protein	COG1576	23S rRNA pseudoU1915 N3-methylase RlmH	rlmH	23S rRNA (pseudouridine1915-N3)-methyltransferase [EC:2.1.1.177]	group_1286	21	0.378909	8.01487	0.00307264	0.00898451
wcw_1183	CP001928.1	1258107	1258571	NA	-	wcw_1183	putative membrane protein	-	-	-	-	group_2004	22	0.475745	6.88247	0.0016031	0.00514192
wcw_1184	CP001928.1	1258694	1259800	NA	+	wcw_1184	conserved hypothetical protein	COG4956	Uncharacterized conserved protein YacL contains PIN and TRAM domains	-	-	group_1235	26	-0.242453	8.22312	0.130577	0.207997
wcw_1185	CP001928.1	1259805	1260173	NA	+	acpS	Holo-[acyl-carrier-protein] synthase	COG0736	Phosphopantetheinyl transferase (holo-ACP synthase)	acpS	holo-[acyl-carrier protein] synthase [EC:2.7.8.7]	group_376	43	0.187576	6.62796	0.278575	0.380168
wcw_1186	CP001928.1	1260208	1260441	NA	-	acpP	Acyl carrier protein (ACP)	COG0236	Acyl carrier protein	acpP	acyl carrier protein	group_110	43	0.43005	7.82534	0.00407044	0.0113395
wcw_1187	CP001928.1	1260465	1261217	NA	-	fabG	3-oxoacyl-[acyl-carrier-protein] reductase protein FabG	COG1028	NAD(P)-dependent dehydrogenase short-chain alcohol dehydrogenase family	fabG OAR1	3-oxoacyl-[acyl-carrier protein] reductase [EC:1.1.1.100]	group_8	46	0.691267	10.1832	6.55681e-06	4.00199e-05
wcw_1188	CP001928.1	1261202	1262152	NA	-	fabD	malonyl CoA-acyl carrier protein transacylase	COG0331	Malonyl CoA-acyl carrier protein transacylase	fabD MCAT MCT1	[acyl-carrier-protein] S-malonyltransferase [EC:2.3.1.39]	group_318	44	0.599516	8.97719	2.00534e-05	0.000106537
wcw_1189	CP001928.1	1262149	1263144	NA	-	fabH	3-oxoacyl-[acyl-carrier-protein] synthase 3	COG0332	3-oxoacyl-[acyl-carrier-protein] synthase III	fabH	3-oxoacyl-[acyl-carrier-protein] synthase III [EC:2.3.1.180]	group_196	44	0.685951	9.50887	1.03641e-06	7.85005e-06
wcw_1190	CP001928.1	1263221	1263835	NA	-	recR	Recombination protein recR	COG0353	Recombinational DNA repair protein RecR	recR	recombination protein RecR	group_319	44	0.852033	9.38774	3.02252e-06	1.96568e-05
wcw_1191	CP001928.1	1263910	1266366	NA	+	yaeT	Outer membrane protein assembly factor yaeT precursor	COG4775	Outer membrane protein assembly factor BamA	SAM50 TOB55 bamA	outer membrane protein insertion porin family	group_166	46	0.178374	10.7487	0.145404	0.226091
wcw_1192	CP001928.1	1266388	1266936	NA	+	ompH	putative Skp-like protein precursor	COG2825	Periplasmic chaperone for outer membrane proteins Skp family	hlpA ompH	outer membrane protein	group_579	45	0.213242	10.0253	0.0887472	0.152577
wcw_1193	CP001928.1	1266947	1267990	NA	+	lpxD	putative UDP glucosamine N-acyltransferase	COG1044	UDP-3-O-[3-hydroxymyristoyl] glucosamine N-acyltransferase	lpxD	UDP-3-O-[3-hydroxymyristoyl] glucosamine N-acyltransferase [EC:2.3.1.191]	group_197	43	-0.0377157	10.5429	0.759068	0.825607
wcw_1194	CP001928.1	1268006	1268287	NA	-	wcw_1194	putative secreted protein	-	-	-	-	group_12598	1	0.0600156	6.2057	0.7026	0.778524
wcw_1195	CP001928.1	1268811	1269074	NA	+	wcw_1195	conserved hypothetical protein	-	-	-	-	group_1716	17	1.37843	6.12394	3.41965e-13	1.07491e-11
wcw_1196	CP001928.1	1269061	1269327	NA	+	wcw_1196	conserved hypothetical protein	COG3041	mRNA-degrading endonuclease (mRNA interferase) YafQ toxin component of the YafQ-DinJ toxin-antitoxin module	yafQ	mRNA interferase YafQ [EC:3.1.-.-]	group_1908	14	1.07952	6.3828	4.9334e-08	5.16911e-07
wcw_1197	CP001928.1	1269417	1269533	NA	-	wcw_1197	conserved hypothetical protein	-	-	-	-	group_18910	1	0.166912	1.17605	0.860886	0.901517
wcw_1199	CP001928.1	1270697	1271395	NA	-	wcw_1199	conserved hypothetical protein	-	-	-	-	group_1354	22	0.290814	6.5315	0.0977521	0.165132
wcw_1200	CP001928.1	1271572	1272375	NA	+	wcw_1200	hypothetical protein	-	-	-	-	group_12599	1	2.26613	9.28588	2.73971e-26	4.30591e-24
wcw_1201	CP001928.1	1272543	1273838	NA	-	pdhC2	dihydrolipoamide acetyltransferase	COG0508	Pyruvate/2-oxoglutarate dehydrogenase complex dihydrolipoamide acyltransferase (E2) component	DLAT aceF pdhC	pyruvate dehydrogenase E2 component (dihydrolipoamide acetyltransferase) [EC:2.3.1.12]	group_13	43	0.0152661	11.4089	0.906907	0.93722
wcw_1202	CP001928.1	1273850	1274833	NA	-	pdhB2	pyruvate dehydrogenase E1 component beta subunit	COG0022	Pyruvate/2-oxoglutarate/acetoin dehydrogenase complex dehydrogenase (E1) component	PDHB pdhB	pyruvate dehydrogenase E1 component beta subunit [EC:1.2.4.1]	group_44	44	-0.027006	9.88172	0.821333	0.871223
wcw_1203	CP001928.1	1274830	1275858	NA	-	pdhA2	pyruvate dehydrogenase E1 component alpha subunit	COG1071	TPP-dependent pyruvate or acetoin dehydrogenase subunit alpha	-	-	group_198	41	0.0672314	11.0378	0.561029	0.654361
wcw_1204	CP001928.1	1275897	1276538	NA	-	wcw_1204	conserved hypothetical protein	-	-	-	-	group_10390	2	0.282198	10.2637	0.0205303	0.0448669
wcw_1205	CP001928.1	1276607	1277842	NA	-	gltP2	proton/sodium-glutamate symport protein	COG1301	Na+/H+-dicarboxylate symporter	-	-	group_695	36	0.235791	8.31656	0.105903	0.177067
wcw_1206	CP001928.1	1278023	1280815	NA	+	wcw_1206	hypothetical protein	-	-	-	-	group_6515	4	1.49059	8.31658	3.65296e-26	5.2996e-24
wcw_1207	CP001928.1	1280812	1281177	NA	-	mazF	putative mazF-like toxin	COG2337	mRNA-degrading endonuclease toxin component of the MazEF toxin-antitoxin module	mazF ndoA chpA	mRNA interferase MazF [EC:3.1.-.-]	group_2708	7	0.431372	6.47755	0.019171	0.0422882
wcw_1208	CP001928.1	1281143	1281403	NA	-	wcw_1208	hypothetical protein	-	-	-	-	group_6508	2	0.498685	7.24833	0.0126044	0.0296407
wcw_1209	CP001928.1	1281461	1282138	NA	-	wcw_1209	conserved hypothetical protein	COG0325	Uncharacterized pyridoxal phosphate-containing protein affects Ilv metabolism UPF0001 family	yggS PROSC	PLP dependent protein	group_1217	13	-0.330292	8.79968	0.00627746	0.0163121
wcw_1210	CP001928.1	1282135	1282569	NA	-	wcw_1210	hypothetical protein	-	-	-	-	group_3629	12	-0.1105	8.38771	0.436256	0.542016
wcw_1211	CP001928.1	1282566	1283591	NA	-	yqfA	UPF0365 protein yqfA	COG4864	Uncharacterized protein YqfA UPF0365 family	-	-	group_1079	19	-0.175593	11.1675	0.238895	0.335734
wcw_1212	CP001928.1	1283595	1284059	NA	-	wcw_1212	putative membrane-bound serine protease	COG1585	Membrane protein implicated in regulation of membrane protease activity	-	-	group_1398	19	-0.427532	8.1551	0.0034653	0.00996216
wcw_1213	CP001928.1	1284060	1286267	NA	-	wcw_1213	putative membrane-bound serine protease	COG1030	Membrane-bound serine protease (ClpP class)	nfeD	membrane-bound serine protease (ClpP class)	group_1144	17	-0.449237	10.3988	0.000847131	0.00295322
wcw_1214	CP001928.1	1286344	1287633	NA	-	hemL	Glutamate-1-semialdehyde-2 1-aminomutase	COG0001	Glutamate-1-semialdehyde aminotransferase	hemL	glutamate-1-semialdehyde 2 1-aminomutase [EC:5.4.3.8]	group_368	38	0.452184	8.53715	0.00258337	0.00782061
wcw_1215	CP001928.1	1287765	1289504	NA	+	wcw_1215	hypothetical protein	COG0729	Outer membrane translocation and assembly module TamA	tamA	translocation and assembly module TamA	group_1508	25	0.666327	7.30451	1.58749e-06	1.12135e-05
wcw_1216	CP001928.1	1289507	1291810	NA	+	wcw_1216	hypothetical protein	-	-	tamB	translocation and assembly module TamB	group_1598	23	-0.0365707	8.61883	0.775366	0.838334
wcw_1217	CP001928.1	1291909	1293384	NA	+	wcw_1217	conserved hypothetical protein	-	-	-	-	group_12600	1	0.670106	9.17112	3.46006e-07	2.91324e-06
wcw_1218	CP001928.1	1293439	1295319	NA	-	asnB3	putative asparagine synthetase	COG0367	Asparagine synthetase B (glutamine-hydrolyzing)	asnB ASNS	asparagine synthase (glutamine-hydrolysing) [EC:6.3.5.4]	group_1129	14	-0.362021	7.95267	0.0210111	0.0456532
wcw_1219	CP001928.1	1295322	1296452	NA	-	wcw_1219	conserved hypothetical protein	-	-	-	-	group_12601	1	-0.326464	6.89695	0.0504718	0.0958608
wcw_1220	CP001928.1	1296499	1297323	NA	+	wcw_1220	putative permease component of ABC transporter	COG0767	ABC-type transporter Mla maintaining outer membrane lipid asymmetry permease component MlaE	mlaE linK	phospholipid/cholesterol/gamma-HCH transport system permease protein	group_855	36	-0.466806	6.87282	0.00167027	0.00534827
wcw_1221	CP001928.1	1297327	1298085	NA	+	wcw_1221	ABC-type transporter ATPase subunit	COG1127	ABC-type transporter Mla maintaining outer membrane lipid asymmetry ATPase component MlaF	mlaF linL mkl	phospholipid/cholesterol/gamma-HCH transport system ATP-binding protein	group_0	48	-0.583244	8.52403	1.33664e-05	7.41445e-05
wcw_1222	CP001928.1	1298097	1299212	NA	+	wcw_1222	hypothetical protein	COG1463	ABC-type transporter Mla maintaining outer membrane lipid asymmetry periplasmic component MlaD	mlaD linM	phospholipid/cholesterol/gamma-HCH transport system substrate-binding protein	group_879	35	-0.523194	9.57272	0.000150317	0.000642854
wcw_1223	CP001928.1	1299213	1299782	NA	+	wcw_1223	conserved hypothetical protein	COG1678	Putative transcriptional regulator AlgH/UPF0301 family	algH	putative transcriptional regulator	group_440	37	-0.183583	8.01996	0.182031	0.270111
wcw_1224	CP001928.1	1299857	1300243	NA	-	rpsI	30S ribosomal protein S9	COG0103	Ribosomal protein S9	RP-S9 MRPS9 rpsI	small subunit ribosomal protein S9	group_295	44	0.606605	10.0729	6.36617e-08	6.35269e-07
wcw_1225	CP001928.1	1300254	1300709	NA	-	rplM	50S ribosomal protein L13	COG0102	Ribosomal protein L13	RP-L13 MRPL13 rplM	large subunit ribosomal protein L13	group_317	43	1.2212	9.6867	8.21825e-19	6.19985e-17
wcw_1226	CP001928.1	1300888	1302207	NA	+	miaB	miaB-methiolase	COG0621	tRNA A37 methylthiotransferase MiaB	miaB	tRNA-2-methylthio-N6-dimethylallyladenosine synthase [EC:2.8.4.3]	group_74	44	0.625682	9.08851	9.23591e-07	7.08087e-06
wcw_1227	CP001928.1	1302200	1302817	NA	-	sodC	putative copper/zinc superoxide dismutase	COG2032	Cu/Zn superoxide dismutase	SOD1	superoxide dismutase Cu-Zn family [EC:1.15.1.1]	group_2451	13	-0.303444	9.55312	0.0163954	0.0369877
wcw_1228	CP001928.1	1302826	1304823	NA	-	ligA	NAD-dependent DNA ligase LigA	COG0272	NAD-dependent DNA ligase	E6.5.1.2 ligA ligB	DNA ligase (NAD+) [EC:6.5.1.2]	group_276	43	-0.289567	9.44774	0.0138631	0.0321156
wcw_1229	CP001928.1	1305054	1306022	NA	-	wcw_1229	conserved hypothetical protein	-	-	-	-	group_572	44	0.543594	8.57008	1.61827e-05	8.82098e-05
wcw_1230	CP001928.1	1306019	1307320	NA	-	wcw_1230	MiaB-like tRNA modifying enzyme	COG0621	tRNA A37 methylthiotransferase MiaB	mtaB	threonylcarbamoyladenosine tRNA methylthiotransferase MtaB [EC:2.8.4.5]	group_74	44	0.607737	7.85233	8.59503e-06	5.04992e-05
wcw_1231	CP001928.1	1307319	1308572	NA	+	wcw_1231	putative amine oxidoreductase	COG1232	Protoporphyrinogen oxidase	-	-	group_478	40	-0.167981	7.25277	0.221908	0.317059
wcw_1232	CP001928.1	1308552	1308959	NA	-	wcw_1232	putative membrane protein	-	-	-	-	group_12602	1	-0.295118	7.03294	0.0833962	0.145231
wcw_1233	CP001928.1	1308956	1309651	NA	-	radC	DNA repair protein radC family	COG2003	DNA repair protein RadC contains a helix-hairpin-helix DNA-binding motif	radC	DNA repair protein RadC	group_1236	15	-0.299539	8.00046	0.0272358	0.0568217
wcw_1234	CP001928.1	1309648	1310952	NA	-	hflX	GTP-binding protein	COG2262	50S ribosomal subunit-associated GTPase HflX	hflX	GTPase	group_298	45	-0.0126688	10.2346	0.924652	0.951388
wcw_1235	CP001928.1	1310962	1311702	NA	-	phnP	putative metal-dependent hydrolase beta- lactamase superfamily I	COG1235	Phosphoribosyl 1 2-cyclic phosphodiesterase	phnP	phosphoribosyl 1 2-cyclic phosphate phosphodiesterase [EC:3.1.4.55]	group_406	43	-0.347359	7.46784	0.0118153	0.0280298
wcw_1236	CP001928.1	1311726	1312280	NA	-	wcw_1236	hypothetical protein	-	-	-	-	group_2742	14	-0.023104	8.40161	0.855752	0.898105
wcw_1237	CP001928.1	1312320	1313309	NA	+	wcw_1237	FAD dependent oxidoreductase	COG0665	Glycine/D-amino acid oxidase (deaminating)	-	-	group_685	39	0.252777	5.52956	0.171563	0.258493
wcw_1238	CP001928.1	1313331	1314962	NA	+	wcw_1238	hypothetical protein	-	-	-	-	group_12603	1	-0.364629	8.33267	0.00482458	0.0130735
wcw_1239	CP001928.1	1314942	1315778	NA	-	wcw_1239	putative membrane protein	-	-	-	-	group_1084	34	-0.276919	7.77141	0.0404638	0.0793292
wcw_1240	CP001928.1	1315778	1316944	NA	-	gltA	type 1 citrate synthase	COG0372	Citrate synthase	-	-	group_951	22	-0.357928	10.6076	0.013335	0.031126
wcw_1241	CP001928.1	1316948	1317949	NA	-	mdh	malate dehydrogenase	COG0039	Malate/lactate dehydrogenase	-	-	group_255	40	-0.237955	9.93044	0.0377736	0.0747354
wcw_1242	CP001928.1	1318059	1318745	NA	+	nrdG	Radical activating enzyme	COG0602	Organic radical activating enzyme	queE	7-carboxy-7-deazaguanine synthase [EC:4.3.99.3]	group_1222	10	0.548401	6.93934	0.000333711	0.00130037
wcw_1243	CP001928.1	1318749	1319387	NA	+	queC1	Queuosine biosynthesis protein QueC	COG0603	7-cyano-7-deazaguanine synthase (queuosine biosynthesis)	queC	7-cyano-7-deazaguanine synthase [EC:6.3.4.20]	group_1061	10	-0.200012	7.89095	0.195589	0.286398
wcw_1244	CP001928.1	1319318	1320502	NA	-	wcw_1244	hypothetical protein	-	-	-	-	group_3881	10	-0.197842	8.80946	0.210904	0.305268
wcw_1245	CP001928.1	1320623	1322023	NA	-	wcw_1245	hypothetical protein	-	-	-	-	group_7916	4	-0.329637	6.3662	0.0297339	0.061538
wcw_1246	CP001928.1	1322028	1322882	NA	-	wcw_1246	hypothetical protein	-	-	-	-	group_7917	4	0.0555402	7.14685	0.699952	0.776381
wcw_1247	CP001928.1	1322919	1323902	NA	-	wcw_1247	hypothetical protein	-	-	-	-	group_12604	1	0.113023	5.54096	0.538292	0.636501
wcw_1248	CP001928.1	1323945	1324208	NA	-	wcw_1248	hypothetical protein	-	-	-	-	group_12605	1	0.29129	4.914	0.137995	0.217426
wcw_1249	CP001928.1	1324341	1325453	NA	+	wcw_1249	hypothetical protein	-	-	-	-	group_3882	10	-0.515865	8.96033	7.02059e-05	0.000322162
wcw_1250	CP001928.1	1325434	1326099	NA	-	adk	adenylate kinase	COG0563	Adenylate kinase or related kinase	adk AK	adenylate kinase [EC:2.7.4.3]	group_91	45	1.02768	8.32428	2.8075e-14	1.10312e-12
wcw_1251	CP001928.1	1326186	1326899	NA	+	wcw_1251	hypothetical protein	-	-	-	-	group_7126	3	0.00532992	8.05693	0.960231	0.973653
wcw_1252	CP001928.1	1327039	1327584	NA	+	wcw_1252	hypothetical protein	-	-	-	-	group_5563	1	0.0238786	9.09656	0.835992	0.882911
wcw_1253	CP001928.1	1327578	1328888	NA	+	wcw_1253	hypothetical protein	-	-	-	-	group_5563	1	-0.23836	9.04639	0.0666665	0.120781
wcw_1255	CP001928.1	1329206	1332145	NA	-	wcw_1255	23S ribosomal RNA	-	-	-	-	-	-	1.11682	7.59112	8.58875e-10	1.36121e-08
wcw_1256	CP001928.1	1332286	1332359	NA	-	wcw_1256	tRNA-Ile	-	-	-	-	-	-	-0.31702	3.75519	0.291261	0.390974
wcw_1257	CP001928.1	1332363	1332435	NA	-	wcw_1257	tRNA-Ala	-	-	-	-	-	-	3.59096	1.11077	1.28225e-10	2.34789e-09
wcw_1259	CP001928.1	1334405	1335019	NA	+	wcw_1259	conserved hypothetical protein	-	-	-	-	group_3600	7	0.153762	5.49154	0.536481	0.635954
wcw_1260	CP001928.1	1335064	1336020	NA	+	wcw_1260	histone deacetylase family protein	COG0123	Acetoin utilization deacetylase AcuC or a related deacetylase	-	-	group_1630	8	-0.447882	6.38713	0.00887628	0.021968
wcw_1261	CP001928.1	1336030	1337457	NA	+	wcw_1261	putative transporter divalent anion:Na+ symporter (DASS) family	COG0471	Di- and tricarboxylate transporter	TC.DASS	divalent anion:Na+ symporter DASS family	group_728	28	-0.438044	6.85458	0.00385622	0.0108227
wcw_1262	CP001928.1	1337500	1339587	NA	-	rrpP	H+ translocating pyrophosphate synthase	COG3808	Na+ or H+-translocating membrane pyrophosphatase	hppA	K(+)-stimulated pyrophosphate-energized sodium pump	group_1251	12	0.297074	10.3253	0.0628212	0.11503
wcw_1263	CP001928.1	1339789	1341204	NA	+	wcw_1263	Amino acid permease	COG0531	Amino acid transporter	gadC	glutamate:GABA antiporter	group_359	32	0.627114	7.79698	8.62703e-06	5.05298e-05
wcw_1264	CP001928.1	1341282	1342193	NA	+	wcw_1264	hypothetical protein	-	-	-	-	group_3751	7	-0.0756826	7.79623	0.574409	0.665848
wcw_1265	CP001928.1	1342190	1342774	NA	-	wcw_1265	NADPH-dependent FMN reductase	COG0431	NAD(P)H-dependent FMN reductase	-	-	group_1284	15	-0.543522	7.51629	0.000602372	0.00217639
wcw_1266	CP001928.1	1342778	1343206	NA	-	wcw_1266	hypothetical protein	COG5622	Protein required for attachment to host cells	-	-	group_2908	12	-0.35653	8.45735	0.0159746	0.0361527
wcw_1267	CP001928.1	1343275	1344780	NA	+	wcw_1267	putative membrane protein	-	-	-	-	group_3346	12	0.0577596	8.2063	0.675494	0.753835
wcw_1268	CP001928.1	1344777	1346654	NA	-	wcw_1268	conserved hypothetical protein	-	-	K07126	uncharacterized protein	group_123	18	-0.607886	7.40608	0.000309953	0.0012204
wcw_1269	CP001928.1	1346716	1346862	NA	-	wcw_1269	hypothetical protein	-	-	-	-	group_18911	1	-0.793367	2.56318	0.0281486	0.0585963
wcw_1270	CP001928.1	1346999	1347187	NA	+	wcw_1270	conserved hypothetical protein	-	-	-	-	group_4446	5	-1.80922	6.88012	5.85306e-19	4.59953e-17
wcw_1271	CP001928.1	1347229	1349136	NA	-	wcw_1271	acyl-Coenzyme A dehydrogenase family protein	COG1960	Acyl-CoA dehydrogenase related to the alkylation response protein AidB	-	-	group_1317	11	-0.782396	10.5566	7.14856e-08	7.02197e-07
wcw_1272	CP001928.1	1349274	1350299	NA	-	ompA7	putative membrane protein	-	-	-	-	group_2061	3	-0.54629	10.7299	0.00225957	0.0069633
wcw_1273	CP001928.1	1350370	1351371	NA	-	ompA8	putative membrane protein	-	-	-	-	group_2061	3	0.849536	8.86037	1.81237e-07	1.63547e-06
wcw_1274	CP001928.1	1351510	1353654	NA	-	fadB	Fatty acid oxidation complex alpha subunit FadB	-	-	-	-	group_2060	10	-0.767572	9.13328	8.32249e-07	6.48604e-06
wcw_1275	CP001928.1	1353656	1354933	NA	-	fadA	fatty acid oxidation complex beta subunit FadA	COG0183	Acetyl-CoA acetyltransferase	E2.3.1.9 atoB	acetyl-CoA C-acetyltransferase [EC:2.3.1.9]	group_2199	10	-0.6677	8.55474	0.000103484	0.000460309
wcw_1276	CP001928.1	1354937	1356700	NA	-	wcw_1276	putative long-chain fatty-acid-CoA ligase	COG1022	Long-chain acyl-CoA synthetase (AMP-forming)	ACSL fadD	long-chain acyl-CoA synthetase [EC:6.2.1.3]	group_77	44	-0.973517	9.01539	4.62152e-10	7.71344e-09
wcw_1277	CP001928.1	1356802	1357395	NA	-	wcw_1277	hypothetical protein	-	-	-	-	group_12606	1	-0.271611	3.9443	0.331603	0.432206
wcw_1279	CP001928.1	1358702	1359913	NA	+	wcw_1279	permease major facilitator superfamily	COG2270	MFS-type transporter involved in bile tolerance Atg22 family	UMF1	MFS transporter UMF1 family	group_4342	2	-0.278904	7.16604	0.0566387	0.105242
wcw_1280	CP001928.1	1360299	1360544	NA	-	wcw_1280	conserved hypothetical protein	-	-	-	-	group_2628	13	-0.104532	7.47538	0.444149	0.549289
wcw_1281	CP001928.1	1360608	1361441	NA	-	wcw_1281	putative glycosyltransferase	-	-	-	-	group_7	29	-0.151297	6.44575	0.349221	0.448353
wcw_1282	CP001928.1	1361539	1364571	NA	+	glyQ	glycyl-tRNA synthetase	COG0751	Glycyl-tRNA synthetase beta subunit	glyQ	glycyl-tRNA synthetase alpha chain [EC:6.1.1.14]	group_694	33	0.359936	9.88118	0.00154384	0.00501151
wcw_1283	CP001928.1	1364578	1366386	NA	-	pyk	Pyruvate kinase	COG0469	Pyruvate kinase	PK pyk	pyruvate kinase [EC:2.7.1.40]	group_254	47	-0.128277	9.36567	0.302537	0.403526
wcw_1284	CP001928.1	1366441	1367016	NA	+	wcw_1284	hypothetical protein	-	-	-	-	group_4680	8	-0.477203	7.71477	0.00241587	0.00738466
wcw_1285	CP001928.1	1367073	1369841	NA	+	wcw_1285	conserved hypothetical protein	-	-	-	-	group_5246	7	-0.521782	6.63193	0.000739164	0.0026155
wcw_1286	CP001928.1	1369971	1370459	NA	+	wcw_1286	conserved hypothetical protein	-	-	-	-	group_3942	7	0.617821	9.90899	3.94538e-06	2.54829e-05
wcw_1287	CP001928.1	1370428	1370958	NA	-	wcw_1287	conserved hypothetical protein	-	-	-	-	group_12607	1	0.708596	8.05353	1.79132e-05	9.62515e-05
wcw_1288	CP001928.1	1371043	1371516	NA	-	wcw_1288	conserved hypothetical protein	-	-	-	-	group_12608	1	-0.258228	6.79636	0.0818687	0.143365
wcw_1289	CP001928.1	1371625	1372872	NA	-	wcw_1289	hypothetical protein	-	-	-	-	group_56	44	-0.202594	9.14356	0.0848333	0.147326
wcw_1290	CP001928.1	1372873	1374543	NA	-	wcw_1290	putative Small-conductance mechanosensitive channel	-	-	-	-	group_1326	7	-0.072028	10.2256	0.57186	0.664527
wcw_1291	CP001928.1	1374633	1380365	NA	+	uvrA	UvrABC system protein A	-	-	uvrA	excinuclease ABC subunit A	group_78	40	0.193546	10.0478	0.0803164	0.141432
wcw_1292	CP001928.1	1380590	1381759	NA	-	wcw_1292	conserved hypothetical protein	-	-	-	-	group_5236	3	0.631798	10.3957	1.6072e-06	1.12683e-05
wcw_1293	CP001928.1	1382045	1383367	NA	+	wcw_1293	hypothetical protein	-	-	-	-	group_12609	1	0.188111	7.50978	0.317043	0.416975
wcw_1294	CP001928.1	1383375	1384859	NA	-	wcw_1294	hypothetical protein	-	-	-	-	group_10391	2	0.108354	5.16396	0.635574	0.720722
wcw_1295	CP001928.1	1384940	1386397	NA	+	glpK	Glycerol kinase	COG0554	Glycerol kinase	glpK GK	glycerol kinase [EC:2.7.1.30]	group_995	9	0.256821	7.215	0.10997	0.182896
wcw_1296	CP001928.1	1386399	1387217	NA	-	wcw_1296	hypothetical protein	-	-	-	-	group_12610	1	-0.298284	8.01158	0.151421	0.233699
wcw_1297	CP001928.1	1387517	1388395	NA	+	wcw_1297	conserved hypothetical protein	-	-	-	-	group_3123	11	0.826979	9.26407	3.41857e-08	3.74851e-07
wcw_1298	CP001928.1	1388446	1389153	NA	+	wcw_1298	hydrolase	COG0596	Pimeloyl-ACP methyl ester carboxylesterase	-	-	group_672	19	0.350107	7.09462	0.025334	0.053625
wcw_1299	CP001928.1	1389150	1390748	NA	+	murF	putative UDP-N-acetylmuramate--L-alanine ligase	COG0770	UDP-N-acetylmuramyl pentapeptide synthase	-	-	group_401	43	-0.366123	7.44851	0.00705083	0.0180188
wcw_1300	CP001928.1	1390748	1391890	NA	+	ddlA3	putative D-alanine--D-alanine ligase	COG1181	D-alanine-D-alanine ligase and related ATP-grasp enzymes	ddl	D-alanine-D-alanine ligase [EC:6.3.2.4]	group_75	42	-0.468838	8.18273	0.000784992	0.00275697
wcw_1301	CP001928.1	1391979	1392425	NA	-	wcw_1301	conserved hypothetical protein	-	-	-	-	group_3752	10	1.98669	7.27336	7.34207e-30	1.38471e-27
wcw_1302	CP001928.1	1392521	1393738	NA	+	aroA	3-phosphoshikimate 1-carboxyvinyltransferase	COG0128	5-enolpyruvylshikimate-3-phosphate synthase	aroA	3-phosphoshikimate 1-carboxyvinyltransferase [EC:2.5.1.19]	group_397	43	-0.243668	7.98171	0.0627124	0.114942
wcw_1303	CP001928.1	1393723	1394247	NA	+	aroK	Shikimate kinase	COG0703	Shikimate kinase	E2.7.1.71 aroK aroL	shikimate kinase [EC:2.7.1.71]	group_377	43	-0.524586	6.37067	0.00127973	0.00424812
wcw_1304	CP001928.1	1394244	1395275	NA	+	aroB	3-dehydroquinate synthase	COG0337	3-dehydroquinate synthetase	aroB	3-dehydroquinate synthase [EC:4.2.3.4]	group_137	44	-0.00724707	7.94854	0.962447	0.973806
wcw_1305	CP001928.1	1395235	1396605	NA	+	aroDE	bifunctional 3-dehydroquinate dehydratase/shikimate dehydrogenase	COG0169	Shikimate 5-dehydrogenase	aroE	shikimate dehydrogenase [EC:1.1.1.25]	group_386	38	0.148907	6.74038	0.309563	0.410286
wcw_1306	CP001928.1	1396614	1397150	NA	+	wcw_1306	conserved hypothetical protein	COG1430	Uncharacterized conserved membrane protein UPF0127 family	K09005	uncharacterized protein	group_2084	13	-0.35258	6.39323	0.0363385	0.0724466
wcw_1307	CP001928.1	1397152	1397505	NA	+	wcw_1307	putative membrane protein	-	-	-	-	group_1573	22	1.16046	5.50768	2.57947e-07	2.21131e-06
wcw_1308	CP001928.1	1397492	1397911	NA	+	wcw_1308	conserved hypothetical protein	-	-	-	-	group_3883	11	0.421115	6.25538	0.00899165	0.0221967
wcw_1309	CP001928.1	1397908	1400778	NA	+	pknD	Serine/threonine protein kinase	-	-	K08884	serine/threonine protein kinase bacterial [EC:2.7.11.1]	group_2	48	-0.0326445	9.86725	0.792178	0.85034
wcw_1310	CP001928.1	1400830	1401639	NA	+	wcw_1310	conserved hypothetical protein	-	-	-	-	group_1817	6	-1.13186	8.14807	1.24083e-12	3.3916e-11
wcw_1311	CP001928.1	1401625	1402923	NA	-	wcw_1311	putative membrane protein	-	-	-	-	group_5564	4	0.460414	7.49471	0.01447	0.0333216
wcw_1312	CP001928.1	1403007	1404719	NA	-	wcw_1312	conserved hypothetical protein	-	-	-	-	group_1903	13	0.723191	7.91022	0.000103379	0.000460309
wcw_1313	CP001928.1	1404770	1406710	NA	-	wcw_1313	conserved hypothetical protein	-	-	-	-	group_1903	13	0.0943688	6.5461	0.556259	0.650524
wcw_1314	CP001928.1	1406905	1409751	NA	+	valS	Valyl-tRNA synthetase	COG0525	Valyl-tRNA synthetase	VARS valS	valyl-tRNA synthetase [EC:6.1.1.9]	group_389	42	0.427148	10.1114	0.000857114	0.00297701
wcw_1315	CP001928.1	1409802	1410923	NA	-	ompA9	putative membrane protein	-	-	-	-	group_2061	3	0.584188	9.81879	2.99936e-05	0.000152886
wcw_1316	CP001928.1	1410880	1412268	NA	-	agcS	Alanine or Glycine Cation Symporter (AGCS) family protein	COG1115	Na+/alanine symporter	TC.AGCS	alanine or glycine:cation symporter AGCS family	group_555	35	0.262143	7.55035	0.0709158	0.127186
wcw_1317	CP001928.1	1412272	1413639	NA	-	dagA	D-alanine/glycine transport protein sodium- dependent	COG1115	Na+/alanine symporter	TC.AGCS	alanine or glycine:cation symporter AGCS family	group_555	35	0.543892	8.79946	0.00286777	0.00849076
wcw_1318	CP001928.1	1413770	1414093	NA	-	mrpG	multiple resistance and pH homeostasis system subunit G	COG1320	Multisubunit Na+/H+ antiporter MnhG subunit	mnhG mrpG	multicomponent Na+:H+ antiporter subunit G	group_4654	4	-0.167594	5.17661	0.435382	0.541285
wcw_1319	CP001928.1	1414083	1414376	NA	-	mrpF	multiple resistance and pH homeostasis system subunit F	COG2212	Multisubunit Na+/H+ antiporter MnhF subunit	mnhF mrpF	multicomponent Na+:H+ antiporter subunit F	group_4655	4	-0.111777	5.44545	0.568123	0.660999
wcw_1320	CP001928.1	1414373	1414699	NA	-	mrpE	multiple resistance and pH homeostasis system subunit E	COG1863	Multisubunit Na+/H+ antiporter MnhE subunit	mnhE mrpE	multicomponent Na+:H+ antiporter subunit E	group_4656	4	-0.2334	5.89231	0.153471	0.236282
wcw_1321	CP001928.1	1414704	1416182	NA	-	mrpD	multiple resistance and pH homeostasis system subunit D	COG0651	Formate hydrogenlyase subunit 3/Multisubunit Na+/H+ antiporter MnhD subunit	mnhD mrpD	multicomponent Na+:H+ antiporter subunit D	group_1023	10	-0.511297	7.90628	0.00047352	0.00174425
wcw_1322	CP001928.1	1416182	1416517	NA	-	mrpC	multiple resistance and pH homeostasis system subunit C	COG1006	Multisubunit Na+/H+ antiporter MnhC subunit	mnhC mrpC	multicomponent Na+:H+ antiporter subunit C	group_4657	4	-0.441665	7.68601	0.00150054	0.0049047
wcw_1323	CP001928.1	1416519	1419254	NA	-	mrpA	multiple resistance and pH homeostasis system subunit A/B	COG1009	NADH:ubiquinone oxidoreductase subunit 5 (chain L)/Multisubunit Na+/H+ antiporter MnhA subunit	mnhB mrpB	multicomponent Na+:H+ antiporter subunit B	group_929	12	-0.422228	10.34	0.00036549	0.00140104
wcw_1324	CP001928.1	1419468	1420949	NA	-	wcw_1324	hypothetical protein	-	-	-	-	group_3413	13	0.421471	10.1768	0.000730794	0.00260052
wcw_1325	CP001928.1	1420977	1422074	NA	+	aroF	phospho-2-dehydro-3-deoxyheptonate aldolase	COG0722	3-deoxy-D-arabino-heptulosonate 7-phosphate (DAHP) synthase	E2.5.1.54 aroF aroG aroH	3-deoxy-7-phosphoheptulonate synthase [EC:2.5.1.54]	group_1086	25	-0.202748	8.42751	0.189401	0.279071
wcw_1326	CP001928.1	1422134	1422631	NA	+	wcw_1326	conserved hypothetical protein	-	-	-	-	group_628	42	0.0628349	7.16701	0.665805	0.746113
wcw_1327	CP001928.1	1422567	1423952	NA	-	wcw_1327	hypothetical protein	-	-	-	-	group_12611	1	0.439452	10.3315	0.00940253	0.0230901
wcw_1328	CP001928.1	1424027	1424713	NA	-	queC2	Queuosine biosynthesis protein QueC	COG0603	7-cyano-7-deazaguanine synthase (queuosine biosynthesis)	queC	7-cyano-7-deazaguanine synthase [EC:6.3.4.20]	group_1061	10	-0.00581172	7.40998	0.989486	0.993701
wcw_1329	CP001928.1	1424703	1426697	NA	-	msbA	putative Lipid A export ATP-binding/permease protein	COG1132	ABC-type multidrug transport system ATPase and permease component	-	-	group_51	42	-0.262726	8.6067	0.0435391	0.0845672
wcw_1330	CP001928.1	1426645	1426950	NA	-	wcw_1330	conserved hypothetical protein	-	-	-	-	group_7918	4	0.198336	3.87053	0.382152	0.484693
wcw_1331	CP001928.1	1426928	1427992	NA	-	accA	acetyl-CoA carboxylase carboxyl transferase subunit alpha	COG0825	Acetyl-CoA carboxylase alpha subunit	accA	acetyl-CoA carboxylase carboxyl transferase subunit alpha [EC:6.4.1.2 2.1.3.15]	group_369	42	0.112451	9.01785	0.343311	0.444091
wcw_1332	CP001928.1	1427958	1428953	NA	-	wcw_1332	conserved hypothetical protein	-	-	-	-	group_1488	25	0.484733	8.55684	0.000157258	0.000664996
wcw_1333	CP001928.1	1429131	1429463	NA	-	ihfA	Integration host factor subunit alpha (IHF- alpha)	COG0776	Bacterial nucleoid DNA-binding protein	-	-	group_112	42	-0.238737	7.93739	0.0830925	0.144836
wcw_1334	CP001928.1	1429567	1430850	NA	-	tyrS	Tyrosyl-tRNA synthetase	COG0162	Tyrosyl-tRNA synthetase	YARS tyrS	tyrosyl-tRNA synthetase [EC:6.1.1.1]	group_348	44	0.160178	7.82242	0.25939	0.360775
wcw_1335	CP001928.1	1431000	1431329	NA	+	wcw_1335	hypothetical protein	-	-	-	-	group_2203	16	-0.222163	7.03784	0.244155	0.341854
wcw_1336	CP001928.1	1431362	1432117	NA	-	ybgI	Acr family transporter	COG0327	Putative GTP cyclohydrolase 1 type 2 NIF3 family	-	-	group_458	37	0.544421	8.73841	5.91184e-05	0.000276668
wcw_1337	CP001928.1	1432141	1432836	NA	+	rpiA	Ribose 5-phosphate isomerase	COG0120	Ribose 5-phosphate isomerase	rpiA	ribose 5-phosphate isomerase A [EC:5.3.1.6]	group_540	45	0.0536039	6.86953	0.726243	0.800523
wcw_1338	CP001928.1	1432887	1433300	NA	+	wcw_1338	conserved hypothetical protein	COG1259	Bifunctional DNase/RNase	K08999	uncharacterized protein	group_425	39	0.107954	6.88055	0.544648	0.641562
wcw_1339	CP001928.1	1433316	1433615	NA	-	ptsH1	phosphocarrier protein HPr	COG1925	Phosphotransferase system HPr and related phosphotransfer proteins	-	-	group_107	45	-0.860353	7.91394	4.45907e-05	0.000216747
wcw_1341	CP001928.1	1433751	1435559	NA	+	pepF	Oligoendopeptidase F	COG1164	Oligoendopeptidase F	pepF pepB	oligoendopeptidase F [EC:3.4.24.-]	group_430	42	0.191742	9.71763	0.137813	0.217321
wcw_1342	CP001928.1	1435699	1436019	NA	+	groES1	Co-chaperonin GroES	COG0234	Co-chaperonin GroES (HSP10)	groES HSPE1	chaperonin GroES	group_76	45	2.06132	8.67653	1.3686e-33	3.6874e-31
wcw_1343	CP001928.1	1436041	1437666	NA	+	groEL1	Chaperonin GroEL	COG0459	Chaperonin GroEL (HSP60 family)	groEL HSPD1	chaperonin GroEL	group_47	47	1.02528	11.7729	3.55026e-12	8.81026e-11
wcw_1344	CP001928.1	1437689	1438435	NA	-	wcw_1344	hypothetical protein	-	-	-	-	group_2256	10	-0.229512	8.10142	0.0871181	0.150462
wcw_1345	CP001928.1	1438441	1438911	NA	-	wcw_1345	hypothetical protein	-	-	-	-	group_10392	2	-0.136076	6.85077	0.417459	0.522794
wcw_1346	CP001928.1	1439014	1439085	NA	+	wcw_1346	tRNA-Asn	-	-	-	-	-	-	0.410082	2.86789	0.217219	0.312014
wcw_1347	CP001928.1	1439309	1439611	NA	-	wcw_1347	conserved hypothetical protein	COG3636	DNA-binding prophage protein	-	-	group_2378	15	1.09416	5.99558	1.59394e-06	1.12171e-05
wcw_1348	CP001928.1	1439598	1439942	NA	-	wcw_1348	putative addiction module killer protein	COG3657	Putative component of the toxin-antitoxin plasmid stabilization module	-	-	group_2379	13	2.04054	7.55993	7.34713e-15	3.14925e-13
wcw_1349	CP001928.1	1440157	1440258	NA	+	wcw_1349	hypothetical protein	-	-	-	-	group_18913	1	1.58063	1.99672	1.11153e-05	6.33339e-05
wcw_1350	CP001928.1	1440259	1440981	NA	-	wcw_1350	hypothetical protein	-	-	-	-	group_12612	1	1.84292	7.57545	1.50807e-20	1.42211e-18
wcw_1351	CP001928.1	1441039	1441416	NA	-	wcw_1351	hypothetical protein	-	-	-	-	group_1182	15	-0.542061	3.18342	0.172003	0.258896
wcw_1352	CP001928.1	1441486	1442475	NA	+	wcw_1352	hypothetical protein	-	-	-	-	group_3753	11	0.3674	6.93141	0.0127729	0.0299251
wcw_1353	CP001928.1	1442525	1445050	NA	+	mutS	DNA mismatch repair protein mutS	COG0249	DNA mismatch repair ATPase MutS	mutS	DNA mismatch repair protein MutS	group_180	45	-0.00864234	8.99238	0.945322	0.96359
wcw_1354	CP001928.1	1445055	1445381	NA	-	wcw_1354	hypothetical protein	-	-	-	-	group_12613	1	-0.939987	5.16339	7.86574e-06	4.70946e-05
wcw_1355	CP001928.1	1445333	1445920	NA	+	wcw_1355	hypothetical protein	-	-	K06940	uncharacterized protein	group_7127	4	-0.50518	7.85953	0.000417114	0.00156397
wcw_1356	CP001928.1	1445963	1446709	NA	+	wcw_1356	hypothetical protein	-	-	-	-	group_2911	13	0.434137	8.37973	0.00125316	0.00419052
wcw_1357	CP001928.1	1446702	1447394	NA	+	wcw_1357	hypothetical protein	-	-	-	-	group_1802	20	0.0532019	6.02488	0.75446	0.822492
wcw_1358	CP001928.1	1447358	1449589	NA	+	priA	Primosomal protein N'	COG1198	Primosomal protein N' (replication factor Y) - superfamily II helicase	priA	primosomal protein N' (replication factor Y) (superfamily II helicase) [EC:3.6.4.-]	group_408	42	-0.112453	8.27315	0.383358	0.485896
wcw_1359	CP001928.1	1449621	1449827	NA	+	wcw_1359	hypothetical protein	-	-	-	-	group_3685	10	0.718462	6.3432	0.00536417	0.0143909
wcw_1360	CP001928.1	1449832	1451409	NA	+	lysS	lysyl-tRNA synthetase	COG1190	Lysyl-tRNA synthetase (class II)	KARS lysS	lysyl-tRNA synthetase class II [EC:6.1.1.6]	group_94	45	-0.157995	9.84943	0.218754	0.31398
wcw_1361	CP001928.1	1451469	1452179	NA	+	wcw_1361	hypothetical protein	-	-	-	-	group_8907	3	-0.406179	5.56253	0.0236585	0.0504751
wcw_1362	CP001928.1	1452355	1452711	NA	+	wcw_1362	hypothetical protein	-	-	-	-	group_12614	1	1.55158	5.84254	6.81012e-14	2.46998e-12
wcw_1363	CP001928.1	1452755	1453306	NA	-	wcw_1363	hypothetical protein	-	-	-	-	group_888	23	0.151331	6.11609	0.434597	0.540666
wcw_1364	CP001928.1	1453303	1457865	NA	-	rhs29	putative rhs family protein	-	-	-	-	group_17	28	0.613708	5.49519	0.020699	0.0451309
wcw_1365	CP001928.1	1457862	1458149	NA	-	rhs31	putative rhs family protein remnant	-	-	-	-	group_17	28	1.02116	3.84969	1.67945e-05	9.08314e-05
wcw_1366	CP001928.1	1458202	1458525	NA	-	rhs33	putative rhs family protein remnant	-	-	-	-	group_3879	8	1.23708	4.82738	2.61409e-11	5.30126e-10
wcw_1367	CP001928.1	1458662	1460314	NA	+	wcw_1367	putative membrane protein	COG1297	Uncharacterized membrane protein oligopeptide transporter (OPT) family	-	-	group_1446	9	-0.63349	7.50714	1.90327e-06	1.30057e-05
wcw_1368	CP001928.1	1460285	1460653	NA	-	wcw_1368	hypothetical protein	COG1145	Ferredoxin	-	-	group_567	13	-0.261496	6.22239	0.0945909	0.160818
wcw_1369	CP001928.1	1460650	1462104	NA	-	cysS	Cysteinyl-tRNA synthetase	COG0215	Cysteinyl-tRNA synthetase	CARS cysS	cysteinyl-tRNA synthetase [EC:6.1.1.16]	group_394	42	-0.0129697	9.51789	0.91458	0.943598
wcw_1370	CP001928.1	1462127	1464871	NA	-	aas3	acylglycerophosphoethanolamine acyltransferase/acyl-ACP synthetase	COG0318	Acyl-CoA synthetase (AMP-forming)/AMP-acid ligase II	mbtM	long-chain-fatty-acid--[acyl-carrier-protein] ligase [EC:6.2.1.20]	group_77	44	-0.771175	9.79905	6.67051e-09	8.61684e-08
wcw_1371	CP001928.1	1464946	1465092	NA	-	wcw_1371	hypothetical protein	-	-	-	-	group_18914	1	-0.106843	1.17709	1	1
wcw_1372	CP001928.1	1465193	1465453	NA	+	wcw_1372	hypothetical protein	-	-	-	-	group_12615	1	0.476563	5.39135	0.013747	0.0320085
wcw_1373	CP001928.1	1465448	1465867	NA	-	wcw_1373	putative pyrophosphohydrolase	COG1051	ADP-ribose pyrophosphatase YjhB NUDIX family	-	-	group_52	46	0.480671	7.47868	0.00950325	0.0232875
wcw_1374	CP001928.1	1465872	1467122	NA	-	fabF	3-oxoacyl-[acyl-carrier-protein] synthase II	COG0304	3-oxoacyl-(acyl-carrier-protein) synthase	fabF OXSM CEM1	3-oxoacyl-[acyl-carrier-protein] synthase II [EC:2.3.1.179]	group_102	41	0.21975	10.2977	0.0893725	0.153295
wcw_1375	CP001928.1	1467126	1467491	NA	-	wcw_1375	Iojap family protein	COG0799	Ribosomal silencing factor RsfS regulates association of 30S and 50S subunits	ybeB	ribosome-associated protein	group_309	44	0.458686	6.50382	0.00331393	0.009586
wcw_1376	CP001928.1	1467484	1468086	NA	-	wcw_1376	putative nicotinate-nucleotide adenylyltransferase	COG1057	Nicotinic acid mononucleotide adenylyltransferase	nadD	nicotinate-nucleotide adenylyltransferase [EC:2.7.7.18]	group_1025	25	-0.344804	5.69521	0.0651833	0.118778
wcw_1377	CP001928.1	1468098	1470287	NA	-	glnA	Glutamine synthetase	COG3968	Glutamine synthetase type III	glnA GLUL	glutamine synthetase [EC:6.3.1.2]	group_1102	17	-0.0919563	10.1432	0.481526	0.586411
wcw_1378	CP001928.1	1470300	1470824	NA	-	wcw_1378	conserved hypothetical protein	COG0560	Phosphoserine phosphatase	-	-	group_867	36	0.0670613	6.81267	0.688527	0.765661
wcw_1379	CP001928.1	1470925	1472475	NA	-	wcw_1379	conserved hypothetical protein	-	-	-	-	group_536	45	0.841087	10.7061	3.35877e-09	4.69232e-08
wcw_1380	CP001928.1	1472532	1473569	NA	-	miaA	tRNA delta-2-isopentenylpyrophosphate transferase	COG0324	tRNA A37 N6-isopentenylltransferase MiaA	miaA TRIT1	tRNA dimethylallyltransferase [EC:2.5.1.75]	group_289	43	0.131243	7.96862	0.294896	0.39529
wcw_1381	CP001928.1	1473669	1474658	NA	-	wcw_1381	putative phosphoesterase RecJ-like protein	COG0618	nanoRNase/pAp phosphatase hydrolyzes c-di-AMP and oligoRNAs	nrnA	bifunctional oligoribonuclease and PAP phosphatase NrnA [EC:3.1.3.7 3.1.13.3]	group_1409	4	0.0514961	6.19664	0.825292	0.874439
wcw_1382	CP001928.1	1474668	1475057	NA	-	ssb	Single-stranded DNA-binding protein	COG0629	Single-stranded DNA-binding protein	ssb	single-strand DNA-binding protein	group_167	43	0.0896306	8.04881	0.611476	0.701914
wcw_1383	CP001928.1	1475168	1475494	NA	-	cutA	putative divalent-cation tolerance protein	COG1324	Uncharacterized protein involved in tolerance to divalent cations	cutA	periplasmic divalent cation tolerance protein	group_998	31	0.048177	5.90072	0.78987	0.848346
wcw_1384	CP001928.1	1475534	1476304	NA	-	ftsQ	putative cell division protein FtsQ	COG1589	Cell division septal protein FtsQ	ftsQ	cell division protein FtsQ	group_640	40	-0.299916	7.16162	0.0300465	0.0620505
wcw_1385	CP001928.1	1476305	1477648	NA	-	murC	UDP-N-acetylmuramate--alanine ligase	COG0773	UDP-N-acetylmuramate-alanine ligase	murC	UDP-N-acetylmuramate--alanine ligase [EC:6.3.2.8]	group_75	42	-0.490521	8.8679	0.000323634	0.00126897
wcw_1386	CP001928.1	1477645	1478694	NA	-	murG	putative UDP-N-acetylglucosamine--N- acetylmuramyl- (pentapeptide) pyrophosphoryl-undecaprenol N-acetylglucosamine transferase	COG0707	UDP-N-acetylglucosamine:LPS N-acetylglucosamine transferase	murG	UDP-N-acetylglucosamine--N-acetylmuramyl-(pentapeptide) pyrophosphoryl-undecaprenol N-acetylglucosamine transferase [EC:2.4.1.227]	group_393	42	-0.563179	7.7963	5.29014e-05	0.00025195
wcw_1387	CP001928.1	1478687	1479802	NA	-	ftsW	septum-peptidoglycan biosynthetic protein	COG0772	Bacterial cell division protein FtsW lipid II flippase	-	-	group_366	43	-0.396724	7.80499	0.00453494	0.0123776
wcw_1388	CP001928.1	1479799	1480497	NA	-	nlpD	nlpD cell wall binding muramidase	-	-	-	-	group_470	43	-0.140693	8.55731	0.266247	0.367331
wcw_1389	CP001928.1	1480510	1481757	NA	-	murD	UDP-N-acetylmuramoylalanine--D-glutamate ligase	COG0771	UDP-N-acetylmuramoylalanine-D-glutamate ligase	murD	UDP-N-acetylmuramoylalanine--D-glutamate ligase [EC:6.3.2.9]	group_392	45	-0.617986	10.1165	1.00858e-05	5.81707e-05
wcw_1390	CP001928.1	1481763	1482968	NA	-	mraY	phospho-N-acetylmuramoyl-pentapeptide- transferase	COG0472	UDP-N-acetylmuramyl pentapeptide phosphotransferase/UDP-N-acetylglucosamine-1-phosphate transferase	mraY	phospho-N-acetylmuramoyl-pentapeptide-transferase [EC:2.7.8.13]	group_118	45	-0.247457	8.73111	0.0496942	0.0947159
wcw_1391	CP001928.1	1483091	1484224	NA	+	wcw_1391	putative fatty-acid desaturase	COG1398	Fatty-acid desaturase	SCD desC	stearoyl-CoA desaturase (Delta-9 desaturase) [EC:1.14.19.1]	group_1338	17	0.240538	9.79651	0.036763	0.0732155
wcw_1392	CP001928.1	1484493	1484563	NA	+	wcw_1392	tRNA-Cys	-	-	-	-	-	-	-0.432621	1.03089	0.831038	0.879539
wcw_1393	CP001928.1	1484578	1485393	NA	+	wcw_1393	putative tetrapyrrole methylase	COG0313	16S rRNA C1402 (ribose-2'-O) methylase RsmI	rsmI	16S rRNA (cytidine1402-2'-O)-methyltransferase [EC:2.1.1.198]	group_142	44	-0.0391529	7.82812	0.787955	0.847254
wcw_1394	CP001928.1	1485430	1486686	NA	+	fadL	putative long-chain fatty acid transport protein	-	-	fadL	long-chain fatty acid transport protein	group_2395	12	-0.510314	9.45489	0.000398391	0.00150574
wcw_1395	CP001928.1	1486767	1487621	NA	+	wcw_1395	putative nicotinate-nucleotide pyrophosphorylase	COG0157	Nicotinate-nucleotide pyrophosphorylase	nadC QPRT	nicotinate-nucleotide pyrophosphorylase (carboxylating) [EC:2.4.2.19]	group_1264	11	0.115136	8.13728	0.362205	0.461878
wcw_1396	CP001928.1	1487667	1489262	NA	+	hspB	60 kDa chaperonin	COG0459	Chaperonin GroEL (HSP60 family)	groEL HSPD1	chaperonin GroEL	group_47	47	0.159201	12.189	0.174891	0.261781
wcw_1397	CP001928.1	1489281	1490555	NA	+	wcw_1397	putative membrane-associated protein	COG4558	ABC-type hemin transport system periplasmic component	-	-	group_2924	13	-0.328811	8.2511	0.0138148	0.0321156
wcw_1398	CP001928.1	1490557	1491573	NA	+	wcw_1398	putative ABC-type Fe3+-siderophore transporter permease subunit	COG0609	ABC-type Fe3+-siderophore transport system permease component	ABC.FEV.P	iron complex transport system permease protein	group_1316	13	-0.088107	6.52595	0.579309	0.669882
wcw_1399	CP001928.1	1491566	1492303	NA	+	wcw_1399	putative ABC-type Fe3+-siderophore transporter ATPase subunit	COG1120	ABC-type cobalamin/Fe3+-siderophores transport system ATPase component	ABC.FEV.A	iron complex transport system ATP-binding protein [EC:7.2.2.-]	group_0	48	-0.113097	5.28912	0.560039	0.654361
wcw_1400	CP001928.1	1492349	1493803	NA	+	wcw_1400	hypothetical protein	-	-	-	-	group_6009	5	-1.01088	8.54384	9.44332e-12	2.04714e-10
wcw_1401	CP001928.1	1493834	1493995	NA	-	wcw_1401	hypothetical protein	-	-	-	-	group_6010	5	0.230512	9.01913	0.180408	0.268335
wcw_1402	CP001928.1	1494174	1495379	NA	-	wcw_1402	hypothetical protein	-	-	-	-	group_8908	2	0.290699	7.4644	0.163044	0.248587
wcw_1403	CP001928.1	1495441	1495809	NA	-	wcw_1403	hypothetical protein	-	-	-	-	group_8908	2	0.285689	5.31602	0.290148	0.390034
wcw_1404	CP001928.1	1495842	1495964	NA	-	wcw_1404	hypothetical protein	-	-	-	-	group_18915	1	-0.329872	2.79874	0.281882	0.382193
wcw_1405	CP001928.1	1496041	1497423	NA	-	wcw_1405	putative sodium-dependent transporter	COG0733	Na+-dependent transporter SNF family	TC.NSS	neurotransmitter:Na+ symporter NSS family	group_217	39	0.779827	9.52918	5.31687e-10	8.6445e-09
wcw_1406	CP001928.1	1497548	1497670	NA	+	wcw_1406	hypothetical protein	-	-	-	-	group_5565	7	-0.393265	6.79157	0.0287364	0.059754
wcw_1407	CP001928.1	1497660	1498439	NA	+	mrp	conserved hypothetical protein	COG0489	Chromosome partitioning ATPase Mrp family contains Fe-S cluster	mrp NUBPL	ATP-binding protein involved in chromosome partitioning	group_928	18	-0.481844	6.70171	0.00287649	0.00850322
wcw_1408	CP001928.1	1498430	1500163	NA	+	pgm	putative phosphoglucomutase/phosphomannomutase	COG1109	Phosphomannomutase	pgm	phosphoglucomutase [EC:5.4.2.2]	group_396	45	-0.617519	9.04366	1.58674e-06	1.12135e-05
wcw_1409	CP001928.1	1500147	1501334	NA	-	wcw_1409	putative ATP-dependent RNA helicase DBP2	COG0513	Superfamily II DNA and RNA helicase	-	-	group_645	26	0.0752307	10.6605	0.535041	0.635045
wcw_1410	CP001928.1	1501470	1501907	NA	+	wcw_1410	hypothetical protein	-	-	-	-	group_12616	1	-1.36061	5.88645	0.000862218	0.00298375
wcw_1411	CP001928.1	1501986	1502852	NA	+	wcw_1411	hypothetical protein	-	-	-	-	group_12617	1	1.63973	8.80323	1.88086e-35	7.09461e-33
wcw_1412	CP001928.1	1502842	1503630	NA	-	wcw_1412	putative 3-oxoacyl-[acyl-carrier-protein] reductase	COG0300	Short-chain dehydrogenase	K07124	uncharacterized protein	group_8	46	-0.348745	8.27341	0.0063944	0.0165657
wcw_1413	CP001928.1	1503620	1505791	NA	-	wcw_1413	putative membrane bound phosphohydrolase	COG1480	Membrane-associated HD superfamily phosphohydrolase	pgpH	cyclic-di-AMP phosphodiesterase PgpH [EC:3.1.4.-]	group_885	34	-0.504046	10.7734	2.32286e-05	0.000122372
wcw_1415	CP001928.1	1506023	1506991	NA	+	galE	UDP-glucose 4-epimerase	COG1087	UDP-glucose 4-epimerase	galE GALE	UDP-glucose 4-epimerase [EC:5.1.3.2]	group_27	29	0.000201918	6.80735	0.993916	0.996558
wcw_1416	CP001928.1	1507070	1507765	NA	+	wcw_1416	hypothetical protein	-	-	-	-	group_12618	1	0.295268	7.88126	0.0475812	0.0915695
wcw_1423	CP001928.1	1510373	1511731	NA	+	dnaX	DNA polymerase III gamma and tau subunits	COG2812	DNA polymerase III gamma/tau subunits	holB	DNA polymerase III subunit delta' [EC:2.7.7.7]	group_138	44	0.158849	9.34435	0.201337	0.293846
wcw_1424	CP001928.1	1511738	1512052	NA	+	wcw_1424	putative YbaB family protein	COG0718	Conserved DNA-binding protein YbaB (function unknown)	K09747	uncharacterized protein	group_411	40	0.213725	8.90137	0.0712778	0.127543
wcw_1425	CP001928.1	1512062	1513780	NA	-	ptsI	phosphoenolpyruvate-protein phosphotransferase	COG1080	Phosphoenolpyruvate-protein kinase (PTS system EI component in bacteria)	-	-	group_136	44	-0.0901793	9.90027	0.495215	0.598702
wcw_1426	CP001928.1	1513832	1514101	NA	-	ptsH3	Phosphocarrier protein HPr	COG1925	Phosphotransferase system HPr and related phosphotransfer proteins	-	-	group_107	45	-0.296332	6.5764	0.065516	0.119155
wcw_1427	CP001928.1	1514073	1515047	NA	-	hprK	HPr Serine kinase	COG1493	Serine kinase of the HPr protein regulates carbohydrate metabolism	hprK ptsK	HPr kinase/phosphorylase [EC:2.7.11.- 2.7.4.-]	group_1078	26	-0.00866699	9.2758	0.949572	0.966483
wcw_1428	CP001928.1	1515048	1515857	NA	-	wcw_1428	conserved hypothetical protein	-	-	-	-	group_727	33	0.112729	9.48014	0.346601	0.44712
wcw_1429	CP001928.1	1515971	1516600	NA	+	wcw_1429	hypothetical protein	-	-	-	-	group_4248	9	0.150971	7.88756	0.270067	0.370978
wcw_1430	CP001928.1	1516584	1518023	NA	+	wcw_1430	putative competence protein	-	-	comEC	competence protein ComEC	group_1328	4	-0.462995	5.78311	0.00627922	0.0163121
wcw_1432	CP001928.1	1518154	1518933	NA	+	wcw_1432	putative Undecaprenyl-diphosphatase 1	COG1968	Undecaprenyl pyrophosphate phosphatase UppP	bacA	undecaprenyl-diphosphatase [EC:3.6.1.27]	group_1014	24	-0.241222	6.48171	0.112403	0.185795
wcw_1433	CP001928.1	1518888	1521371	NA	+	ftsK	DNA translocase ftsK	COG1674	DNA segregation ATPase FtsK/SpoIIIE and related proteins	ftsK spoIIIE	DNA segregation ATPase FtsK/SpoIIIE S-DNA-T family	group_147	44	-0.467988	10.0424	7.64493e-05	0.00034743
wcw_1434	CP001928.1	1521393	1522169	NA	+	wcw_1434	Metallo-beta-lactamase superfamily protein	COG1235	Phosphoribosyl 1 2-cyclic phosphodiesterase	-	-	group_374	43	-0.205425	7.43484	0.127342	0.204571
wcw_1435	CP001928.1	1522264	1523412	NA	-	dnaJ	Chaperone protein dnaJ	COG0484	DnaJ-class molecular chaperone with C-terminal Zn finger domain	dnaJ	molecular chaperone DnaJ	group_127	48	0.931699	9.63068	4.44241e-13	1.3299e-11
wcw_1436	CP001928.1	1523405	1523533	NA	-	wcw_1436	hypothetical protein	-	-	-	-	group_18917	1	0.901662	6.35786	5.87643e-05	0.000276077
wcw_1437	CP001928.1	1523607	1523780	NA	-	rpsU	30S ribosomal protein S21	COG0828	Ribosomal protein S21	RP-S21 MRPS21 rpsU	small subunit ribosomal protein S21	group_218	47	0.135219	7.53561	0.348637	0.448075
wcw_1438	CP001928.1	1523853	1524494	NA	-	wcw_1438	putative peptidase	COG1214	tRNA A37 threonylcarbamoyladenosine modification protein TsaB	tsaB	tRNA threonylcarbamoyladenosine biosynthesis protein TsaB	group_360	47	-0.142431	9.15804	0.289562	0.389525
wcw_1439	CP001928.1	1524488	1525669	NA	-	wcw_1439	putative deoxyguanosinetriphosphate triphosphohydrolase	COG0232	dGTP triphosphohydrolase	dgt	dGTPase [EC:3.1.5.1]	group_1281	10	-0.240708	9.70957	0.0425754	0.0830375
wcw_1440	CP001928.1	1525697	1527865	NA	-	wcw_1440	hypothetical protein	-	-	-	-	group_3944	6	-0.0134523	7.33726	0.967483	0.975612
wcw_1441	CP001928.1	1527941	1529434	NA	+	wcw_1441	hypothetical protein	-	-	-	-	group_12620	1	-0.422362	6.56343	0.0107651	0.0258637
wcw_1442	CP001928.1	1529510	1532002	NA	+	lon1	Lon ATP-dependent protease	COG0466	ATP-dependent Lon protease bacterial type	lon	ATP-dependent Lon protease [EC:3.4.21.53]	group_481	45	0.323645	10.786	0.00599199	0.0156957
wcw_1443	CP001928.1	1532005	1532523	NA	+	hldC	heptose adenosyltransferase	COG0615	Glycerol-3-phosphate cytidylyltransferase cytidylyltransferase family	-	-	group_738	27	0.167282	7.3003	0.23128	0.327227
wcw_1444	CP001928.1	1532501	1533664	NA	+	glpG	Rhomboid family protein	-	-	glpG	GlpG protein	group_675	28	0.193166	9.43384	0.107826	0.179964
wcw_1445	CP001928.1	1533690	1534595	NA	+	rnz	ribonuclease Z	COG1234	Ribonuclease BN tRNA processing enzyme	rnz	ribonuclease Z [EC:3.1.26.11]	group_517	44	0.746047	9.03333	1.68033e-08	1.96838e-07
wcw_1446	CP001928.1	1534592	1535497	NA	+	xerC	Site-specific tyrosine recombinase XerC	COG4974	Site-specific recombinase XerD	-	-	group_18	45	0.390849	6.6312	0.0189789	0.0419626
wcw_1447	CP001928.1	1535482	1536489	NA	-	wcw_1447	putative glycosyltransferase	COG0438	Glycosyltransferase involved in cell wall bisynthesis	-	-	group_3731	5	0.467539	7.88273	0.00550792	0.0146722
wcw_1448	CP001928.1	1536553	1537539	NA	-	wcw_1448	conserved hypothetical protein	-	-	-	-	group_3731	5	-0.322856	5.13777	0.162802	0.248419
wcw_1449	CP001928.1	1537614	1539194	NA	+	wcw_1449	ABC transporter ATPase subunit	COG0488	ATPase components of ABC transporters with duplicated ATPase domains	-	-	group_57	46	0.608872	8.64196	6.66194e-06	4.05304e-05
wcw_1450	CP001928.1	1539191	1539910	NA	+	wcw_1450	putative rRNA methylase SpoU family	COG0566	tRNA G18 (ribose-2'-O)-methylase SpoU	-	-	group_2076	20	0.210926	8.12895	0.230285	0.326641
wcw_1451	CP001928.1	1539919	1540584	NA	+	folE	GTP cyclohydrolase I	COG0302	GTP cyclohydrolase I	GCH1 folE	GTP cyclohydrolase IA [EC:3.5.4.16]	group_1547	15	0.20937	6.09208	0.319852	0.419407
wcw_1452	CP001928.1	1540581	1541681	NA	+	proB	gamma-glutamate kinase	COG0263	Glutamate 5-kinase	proB	glutamate 5-kinase [EC:2.7.2.11]	group_1273	8	0.247111	8.28601	0.0843312	0.146659
wcw_1453	CP001928.1	1541698	1542942	NA	+	proA	Gamma-glutamyl phosphate reductase	COG0014	Gamma-glutamyl phosphate reductase	proA	glutamate-5-semialdehyde dehydrogenase [EC:1.2.1.41]	group_1210	11	0.201344	9.26468	0.0784107	0.138337
wcw_1454	CP001928.1	1542947	1543741	NA	+	proC	Pyrroline-5-carboxylate reductase	COG0345	Pyrroline-5-carboxylate reductase	proC	pyrroline-5-carboxylate reductase [EC:1.5.1.2]	group_1092	19	0.243743	8.94266	0.0404463	0.0793292
wcw_1455	CP001928.1	1543746	1544750	NA	+	hemH	Ferrochelatase	COG0276	Protoheme ferro-lyase (ferrochelatase)	hemH FECH	protoporphyrin/coproporphyrin ferrochelatase [EC:4.99.1.1 4.99.1.9]	group_531	40	-0.143865	7.18779	0.338782	0.440043
wcw_1456	CP001928.1	1545112	1545888	NA	-	wcw_1456	conserved hypothetical protein	COG1579	Predicted nucleic acid-binding protein contains Zn-ribbon domain	K07164	uncharacterized protein	group_282	44	0.735693	10.3477	3.58488e-08	3.85824e-07
wcw_1457	CP001928.1	1546056	1547540	NA	+	glyA	serine hydroxymethyltransferase	COG0112	Glycine/serine hydroxymethyltransferase	glyA SHMT	glycine hydroxymethyltransferase [EC:2.1.2.1]	group_259	43	-0.0368906	9.28482	0.780779	0.841457
wcw_1458	CP001928.1	1547650	1548240	NA	+	clpP1	ATP-dependent Clp protease proteolytic subunit	COG0740	ATP-dependent protease ClpP protease subunit	clpP CLPP	ATP-dependent Clp protease protease subunit [EC:3.4.21.92]	group_35	47	0.26437	10.0095	0.0315879	0.0643219
wcw_1459	CP001928.1	1548209	1549063	NA	+	dapF	Diaminopimelate epimerase	COG0253	Diaminopimelate epimerase	dapF	diaminopimelate epimerase [EC:5.1.1.7]	group_378	41	-0.220094	10.9253	0.0562901	0.104697
wcw_1460	CP001928.1	1549211	1550422	NA	+	wcw_1460	conserved hypothetical protein	-	-	-	-	group_590	44	0.248994	9.26477	0.047313	0.0911463
wcw_1461	CP001928.1	1550430	1550849	NA	+	prfA3	putative peptide chain release factor 1	-	-	-	-	group_1095	15	0.33663	6.76858	0.0378036	0.0747354
wcw_1462	CP001928.1	1550859	1551185	NA	-	wcw_1462	putative membrane protein	-	-	-	-	group_10393	2	-0.303218	5.02123	0.201454	0.293846
wcw_1463	CP001928.1	1551157	1551342	NA	+	wcw_1463	hypothetical protein	-	-	-	-	group_18918	1	0.656627	2.43745	0.0708738	0.127186
wcw_1464	CP001928.1	1551437	1551853	NA	+	mscL	Large-conductance mechanosensitive channel	COG1970	Large-conductance mechanosensitive channel	mscL	large conductance mechanosensitive channel	group_1487	9	-0.41824	5.67851	0.0271985	0.0568065
wcw_1465	CP001928.1	1551829	1552926	NA	-	serC	Phosphoserine aminotransferase	COG1932	Phosphoserine aminotransferase	serC PSAT1	phosphoserine aminotransferase [EC:2.6.1.52]	group_4018	1	-0.246675	5.99294	0.279565	0.380939
wcw_1466	CP001928.1	1552919	1553842	NA	-	ilvA	Threonine dehydratase	COG1171	Threonine dehydratase	E4.3.1.19 ilvA tdcB	threonine dehydratase [EC:4.3.1.19]	group_1239	7	-1.11212	5.17391	1.73647e-05	9.35709e-05
wcw_1467	CP001928.1	1553922	1554926	NA	+	wcw_1467	hypothetical protein	-	-	-	-	group_4249	7	0.0766346	9.60768	0.635886	0.720722
wcw_1468	CP001928.1	1554927	1555751	NA	-	wcw_1468	short chain dehydrogenase/reductase family protein	COG1028	NAD(P)-dependent dehydrogenase short-chain alcohol dehydrogenase family	atuG	citronellol/citronellal dehydrogenase	group_3884	6	0.0791834	8.51114	0.519671	0.621497
wcw_1469	CP001928.1	1555865	1557316	NA	+	wcw_1469	putative multidrug resistance protein	COG0534	Na+-driven multidrug efflux pump	TC.MATE SLC47A norM mdtK dinF	multidrug resistance protein MATE family	group_892	23	-0.201017	8.17822	0.162513	0.248178
wcw_1470	CP001928.1	1557243	1558988	NA	-	wcw_1470	hypothetical protein	-	-	-	-	group_12621	1	0.0934242	8.40271	0.481628	0.586411
wcw_1471	CP001928.1	1559024	1560250	NA	-	wcw_1471	putative 3-ketoacyl-CoA thiolase	COG0183	Acetyl-CoA acetyltransferase	E2.3.1.9 atoB	acetyl-CoA C-acetyltransferase [EC:2.3.1.9]	group_4952	7	-1.14272	8.60578	8.92232e-14	3.175e-12
wcw_1472	CP001928.1	1560247	1561581	NA	-	wcw_1472	putative 3-hydroxyacyl-CoA dehydrogenase	COG1250	3-hydroxyacyl-CoA dehydrogenase	-	-	group_4447	8	-0.95716	7.64849	8.07396e-08	7.88989e-07
wcw_1473	CP001928.1	1561574	1562347	NA	-	crt	3-hydroxybutyryl-CoA dehydratase	COG1024	Enoyl-CoA hydratase/carnithine racemase	paaF echA	enoyl-CoA hydratase [EC:4.2.1.17]	group_920	26	-0.966963	8.00559	1.50346e-07	1.37647e-06
wcw_1474	CP001928.1	1562417	1563235	NA	+	prpB	methylisocitrate lyase	COG2513	2-Methylisocitrate lyase and related enzymes PEP mutase family	prpB	methylisocitrate lyase [EC:4.1.3.30]	group_2553	9	-1.25755	8.30157	7.74774e-17	4.71362e-15
wcw_1475	CP001928.1	1563249	1564379	NA	+	prpC	2-methylcitrate synthase	COG0372	Citrate synthase	prpC	2-methylcitrate synthase [EC:2.3.3.5]	group_951	22	-0.995844	8.24538	2.4425e-07	2.1131e-06
wcw_1476	CP001928.1	1564355	1565809	NA	+	prpD	2-methylcitrate dehydratase	COG2079	2-methylcitrate dehydratase PrpD	prpD	2-methylcitrate dehydratase [EC:4.2.1.79]	group_3121	8	-0.705174	8.57282	3.06913e-05	0.000156021
wcw_1477	CP001928.1	1565762	1567129	NA	-	wcw_1477	permease major facilitator superfamily	-	-	-	-	group_623	23	0.072122	8.77648	0.56059	0.654361
wcw_1478	CP001928.1	1567146	1567919	NA	-	wcw_1478	conserved hypothetical protein	-	-	-	-	group_594	43	-0.00630559	10.7182	0.962349	0.973806
wcw_1479	CP001928.1	1567968	1568990	NA	-	gapA	glyceraldehyde-3-P dehydrogenase	COG0057	Glyceraldehyde-3-phosphate dehydrogenase/erythrose-4-phosphate dehydrogenase	GAPDH gapA	glyceraldehyde 3-phosphate dehydrogenase [EC:1.2.1.12]	group_235	46	0.132341	10.118	0.279105	0.380616
wcw_1480	CP001928.1	1569315	1569743	NA	-	rplQ	50S ribosomal protein L17	COG0203	Ribosomal protein L17	RP-L17 MRPL17 rplQ	large subunit ribosomal protein L17	group_236	46	0.123906	10.429	0.312092	0.411901
wcw_1481	CP001928.1	1569761	1570873	NA	-	rpoA	DNA-directed RNA polymerase alpha subunit	COG0202	DNA-directed RNA polymerase alpha subunit/40 kD subunit	rpoA	DNA-directed RNA polymerase subunit alpha [EC:2.7.7.6]	group_302	45	0.236731	11.744	0.0752993	0.133472
wcw_1482	CP001928.1	1570987	1571391	NA	-	rpsK	30S ribosomal protein S11	COG0100	Ribosomal protein S11	RP-S11 MRPS11 rpsK	small subunit ribosomal protein S11	group_324	45	0.194703	9.4348	0.172756	0.259409
wcw_1483	CP001928.1	1571410	1571778	NA	-	rpsM	30S ribosomal protein S13	COG0099	Ribosomal protein S13	RP-S13 rpsM	small subunit ribosomal protein S13	group_237	45	0.276291	10.1522	0.0153115	0.0348892
wcw_1484	CP001928.1	1571885	1573255	NA	-	secY	Preprotein translocase subunit SecY	COG0201	Preprotein translocase subunit SecY	secY	preprotein translocase subunit SecY	group_220	47	0.148732	12.2454	0.183821	0.272125
wcw_1485	CP001928.1	1573317	1573781	NA	-	rplO	50S ribosomal protein L15	COG0200	Ribosomal protein L15	RP-L15 MRPL15 rplO	large subunit ribosomal protein L15	group_210	47	0.206876	10.5559	0.0849651	0.147419
wcw_1486	CP001928.1	1573765	1574253	NA	-	rpsE	30S ribosomal protein S5	COG0098	Ribosomal protein S5	RP-S5 MRPS5 rpsE	small subunit ribosomal protein S5	group_221	47	0.402873	11.4599	0.00431309	0.0118904
wcw_1487	CP001928.1	1574277	1574648	NA	-	rplR	50S ribosomal protein L18	COG0256	Ribosomal protein L18	RP-L18 MRPL18 rplR	large subunit ribosomal protein L18	group_211	47	0.274975	10.7103	0.0697227	0.125714
wcw_1488	CP001928.1	1574658	1575200	NA	-	rplF	50S ribosomal protein L6	COG0097	Ribosomal protein L6P/L9E	RP-L6 MRPL6 rplF	large subunit ribosomal protein L6	group_238	47	0.184847	11.1874	0.167313	0.253863
wcw_1489	CP001928.1	1575225	1575626	NA	-	rpsH	30S ribosomal protein S8	COG0096	Ribosomal protein S8	RP-S8 rpsH	small subunit ribosomal protein S8	group_222	47	0.229309	10.2647	0.0747543	0.132631
wcw_1490	CP001928.1	1575647	1576204	NA	-	rplE	50S ribosomal protein L5	COG0094	Ribosomal protein L5	RP-L5 MRPL5 rplE	large subunit ribosomal protein L5	group_263	46	0.0810921	10.9378	0.549499	0.644901
wcw_1491	CP001928.1	1576231	1576584	NA	-	rplX	50S ribosomal protein L24	COG0198	Ribosomal protein L24	RP-L24 MRPL24 rplX	large subunit ribosomal protein L24	group_239	45	0.0423306	10.224	0.751863	0.820135
wcw_1492	CP001928.1	1576605	1576973	NA	-	rplN	50S ribosomal protein L14	COG0093	Ribosomal protein L14	RP-L14 MRPL14 rplN	large subunit ribosomal protein L14	group_303	44	0.0539427	11.3737	0.670507	0.750045
wcw_1493	CP001928.1	1577021	1577272	NA	-	rpsQ	30S ribosomal protein S17	COG0186	Ribosomal protein S17	RP-S17 MRPS17 rpsQ	small subunit ribosomal protein S17	group_264	45	-0.0344257	8.05994	0.819955	0.87025
wcw_1494	CP001928.1	1577287	1577493	NA	-	rpmC	50S ribosomal protein L29	COG0255	Ribosomal protein L29	RP-L29 rpmC	large subunit ribosomal protein L29	group_325	45	0.00967633	10.2001	0.940219	0.961079
wcw_1495	CP001928.1	1577499	1577918	NA	-	rplP	50S ribosomal protein L16	COG0197	Ribosomal protein L16/L10AE	RP-L16 MRPL16 rplP	large subunit ribosomal protein L16	group_265	45	0.199477	8.92261	0.25746	0.358618
wcw_1496	CP001928.1	1577922	1578569	NA	-	rpsC	30S ribosomal protein S3	COG0092	Ribosomal protein S3	RP-S3 rpsC	small subunit ribosomal protein S3	group_266	45	0.16481	11.302	0.312882	0.412654
wcw_1497	CP001928.1	1578574	1578924	NA	-	rplV	50S ribosomal protein L22	COG0091	Ribosomal protein L22	RP-L22 MRPL22 rplV	large subunit ribosomal protein L22	group_326	44	0.101588	10.4356	0.540061	0.638192
wcw_1498	CP001928.1	1578935	1579201	NA	-	rpsS	30S ribosomal protein S19	COG0185	Ribosomal protein S19	RP-S19 rpsS	small subunit ribosomal protein S19	group_379	44	0.116793	8.38381	0.486394	0.59145
wcw_1499	CP001928.1	1579204	1580049	NA	-	rplB	50S ribosomal protein L2	COG0090	Ribosomal protein L2	RP-L2 MRPL2 rplB	large subunit ribosomal protein L2	group_267	45	0.00201046	11.138	0.984934	0.990712
wcw_1500	CP001928.1	1580064	1580399	NA	-	rplW	50S ribosomal protein L23	COG0089	Ribosomal protein L23	RP-L23 MRPL23 rplW	large subunit ribosomal protein L23	group_304	45	0.139279	9.20328	0.347458	0.447613
wcw_1501	CP001928.1	1580415	1581098	NA	-	rplD	50S ribosomal protein L4	COG0088	Ribosomal protein L4	RP-L4 MRPL4 rplD	large subunit ribosomal protein L4	group_286	45	0.318095	9.49342	0.0228971	0.0490931
wcw_1502	CP001928.1	1581101	1581763	NA	-	rplC	50S ribosomal protein L3	COG0087	Ribosomal protein L3	RP-L3 MRPL3 rplC	large subunit ribosomal protein L3	group_287	45	0.885903	10.1507	9.95443e-11	1.87741e-09
wcw_1503	CP001928.1	1581986	1582306	NA	-	wcw_1503	hypothetical protein	-	-	-	-	group_12622	1	0.793765	8.20576	1.55327e-09	2.30666e-08
wcw_1504	CP001928.1	1582306	1583412	NA	-	wcw_1504	hypothetical protein	-	-	-	-	group_6517	5	1.15191	10.146	8.97701e-22	9.40591e-20
wcw_1505	CP001928.1	1583437	1584216	NA	-	wcw_1505	putative membrane protein	-	-	-	-	group_7919	4	0.872724	8.68128	1.9751e-09	2.90972e-08
wcw_1506	CP001928.1	1584351	1584989	NA	-	wcw_1506	hypothetical protein	-	-	-	-	group_5247	6	-0.205311	8.69464	0.110226	0.183155
wcw_1507	CP001928.1	1584990	1585913	NA	-	fmt	Methionyl-tRNA formyltransferase	COG0223	Methionyl-tRNA formyltransferase	MTFMT fmt	methionyl-tRNA formyltransferase [EC:2.1.2.9]	group_212	40	-0.0369467	11.0265	0.775659	0.838334
wcw_1508	CP001928.1	1585913	1586788	NA	-	lpxA	acyl-(acyl-carrier-protein)--UDP-N- acetylglucosamine o-acyltransferase	COG1043	Acyl-[acyl carrier protein]--UDP-N-acetylglucosamine O-acyltransferase	lpxA	UDP-N-acetylglucosamine acyltransferase [EC:2.3.1.129]	group_144	42	0.208991	9.44926	0.118357	0.193265
wcw_1509	CP001928.1	1586832	1587299	NA	-	fabZ	(3R)-hydroxymyristoyl-[acyl-carrier-protein] dehydratase FabZ	COG0764	3-hydroxymyristoyl/3-hydroxydecanoyl-(acyl carrier protein) dehydratase	fabZ	3-hydroxyacyl-[acyl-carrier-protein] dehydratase [EC:4.2.1.59]	group_140	42	0.370438	8.56369	0.00360408	0.0102834
wcw_1510	CP001928.1	1587299	1588180	NA	-	lpxC	myristoyl GlcNac deacetylase	COG0774	UDP-3-O-acyl-N-acetylglucosamine deacetylase	-	-	group_390	43	0.439098	8.36026	0.00109513	0.00370812
wcw_1511	CP001928.1	1588235	1589911	NA	-	cutE	putative apolipoprotein N-acetyltransferase	COG0815	Apolipoprotein N-acyltransferase	lnt	apolipoprotein N-acyltransferase [EC:2.3.1.269]	group_305	43	0.600764	7.58728	0.000403049	0.00151612
wcw_1512	CP001928.1	1590048	1590509	NA	+	wcw_1512	hypothetical protein	-	-	-	-	group_12623	1	0.671608	7.47573	0.0522044	0.0986548
wcw_1513	CP001928.1	1590523	1591779	NA	+	wcw_1513	hypothetical protein	-	-	-	-	group_762	11	0.403272	7.1088	0.0658743	0.119691
wcw_1514	CP001928.1	1591791	1592609	NA	-	wcw_1514	hypothetical protein	-	-	-	-	group_5248	7	1.73292	6.0517	7.71931e-15	3.23525e-13
wcw_1515	CP001928.1	1592693	1593874	NA	+	rsmB3	putative ribosomal RNA small subunit methyltransferase B	COG0144	16S rRNA C967 or C1407 C5-methylase RsmB/RsmF family	rsmB sun	16S rRNA (cytosine967-C5)-methyltransferase [EC:2.1.1.176]	group_100	44	0.944834	6.79197	9.37585e-08	8.97606e-07
wcw_1516	CP001928.1	1593929	1594978	NA	+	wcw_1516	conserved hypothetical protein	-	-	-	-	group_582	44	0.654471	8.13063	3.0297e-07	2.57388e-06
wcw_1517	CP001928.1	1594938	1595789	NA	+	ksgA	dimethyladenosine transferase	COG0030	16S rRNA A1518 and A1519 N6-dimethyltransferase RsmA/KsgA/DIM1 (may also have DNA glycosylase/AP lyase activity)	ksgA	16S rRNA (adenine1518-N6/adenine1519-N6)-dimethyltransferase [EC:2.1.1.182]	group_153	42	-0.107745	5.66022	0.560974	0.654361
wcw_1518	CP001928.1	1595786	1597039	NA	+	wcw_1518	hypothetical protein	-	-	-	-	group_7920	4	0.0945594	6.71669	0.520998	0.622293
wcw_1519	CP001928.1	1597000	1598280	NA	-	dacC	putative D-alanyl-D-alanine carboxypeptidase	COG1686	D-alanyl-D-alanine carboxypeptidase	dacC dacA dacD	serine-type D-Ala-D-Ala carboxypeptidase (penicillin-binding protein 5/6) [EC:3.4.16.4]	group_184	41	0.199562	7.73556	0.127215	0.204542
wcw_1520	CP001928.1	1598407	1598841	NA	+	wcw_1520	conserved hypothetical protein	-	-	-	-	group_637	42	-1.77842	6.25763	2.22611e-10	3.85179e-09
wcw_1521	CP001928.1	1598846	1599424	NA	-	wcw_1521	conserved hypothetical protein	-	-	-	-	group_452	43	0.567529	8.36925	4.50125e-05	0.000217676
wcw_1522	CP001928.1	1599421	1600464	NA	-	wcw_1522	conserved hypothetical protein	-	-	bamD	outer membrane protein assembly factor BamD	group_487	43	0.609452	7.82744	6.37793e-06	3.91817e-05
wcw_1523	CP001928.1	1600709	1604419	NA	-	dnaE	DNA polymerase III alpha subunit	COG0587	DNA polymerase III alpha subunit	dnaE	DNA polymerase III subunit alpha [EC:2.7.7.7]	group_154	43	-0.368367	10.4403	0.00207148	0.00645754
wcw_1524	CP001928.1	1604434	1605786	NA	-	glpT	putative phosphoglycerate transporter major facilitator superfamily	COG2271	Sugar phosphate permease	uhpC	MFS transporter OPA family sugar phosphate sensor protein UhpC	group_98	43	0.267562	9.66667	0.0481077	0.0923589
wcw_1525	CP001928.1	1605994	1608318	NA	+	wcw_1525	hypothetical protein	-	-	-	-	group_2621	14	-0.514393	9.33128	0.000943842	0.00323652
wcw_1526	CP001928.1	1608377	1609819	NA	+	hisS	Histidyl-tRNA synthetase	COG0124	Histidyl-tRNA synthetase	HARS hisS	histidyl-tRNA synthetase [EC:6.1.1.21]	group_182	45	0.251112	9.41562	0.0371704	0.073793
wcw_1527	CP001928.1	1609854	1611632	NA	+	aspS	Aspartyl-tRNA synthetase	COG0173	Aspartyl-tRNA synthetase	aspS	aspartyl-tRNA synthetase [EC:6.1.1.12]	group_432	39	0.183298	10.1696	0.141559	0.221487
wcw_1528	CP001928.1	1611619	1611738	NA	+	wcw_1528	conserved hypothetical protein	-	-	-	-	group_18919	1	0.169891	3.40598	0.49863	0.600521
wcw_1529	CP001928.1	1611999	1612751	NA	+	mip3	FKBP-type peptidyl-prolyl cis-trans isomerase	COG0545	FKBP-type peptidyl-prolyl cis-trans isomerase	-	-	group_68	45	0.218316	10.144	0.0767977	0.135873
wcw_1530	CP001928.1	1612751	1613215	NA	+	wcw_1530	rRNA methylase SpoU family	COG0219	tRNA(Leu) C34 or U34 (ribose-2'-O)-methylase TrmL contains SPOUT domain	trmL cspR	tRNA (cytidine/uridine-2'-O-)-methyltransferase [EC:2.1.1.207]	group_327	44	0.189753	8.695	0.141418	0.221487
wcw_1531	CP001928.1	1613212	1613538	NA	-	trxA	thioredoxin-related protein	COG0526	Thiol-disulfide isomerase or thioredoxin	trxA	thioredoxin 1	group_58	47	0.516856	7.54984	0.00663177	0.0171336
wcw_1532	CP001928.1	1613608	1614462	NA	+	wcw_1532	hypothetical protein	-	-	-	-	group_2745	10	0.328127	6.6525	0.0331964	0.0671482
wcw_1533	CP001928.1	1614481	1615464	NA	+	wcw_1533	conserved hypothetical protein	COG1054	Predicted sulfurtransferase	K07146	UPF0176 protein	group_84	42	0.958152	9.69613	9.85158e-14	3.44076e-12
wcw_1534	CP001928.1	1615469	1615780	NA	-	wcw_1534	putative membrane protein	-	-	-	-	group_4448	8	0.21058	7.99784	0.241442	0.33881
wcw_1535	CP001928.1	1615873	1616706	NA	-	wcw_1535	conserved hypothetical protein	-	-	-	-	group_1568	20	0.480597	7.5708	0.000354377	0.00136516
wcw_1536	CP001928.1	1616818	1617021	NA	-	wcw_1536	conserved hypothetical protein	-	-	-	-	group_407	43	-0.544248	3.09894	0.142754	0.22306
wcw_1538	CP001928.1	1617306	1618646	NA	-	wcw_1538	hypothetical protein	-	-	-	-	group_8909	3	-0.375631	7.86188	0.117542	0.192434
wcw_1539	CP001928.1	1618734	1618901	NA	-	wcw_1539	conserved hypothetical protein	-	-	-	-	group_407	43	-0.57531	5.31949	0.0492976	0.0941999
wcw_1540	CP001928.1	1618969	1619478	NA	+	wcw_1540	hypothetical protein	-	-	-	-	group_3340	12	0.397057	8.06366	0.00399331	0.0111742
wcw_1541	CP001928.1	1619512	1620492	NA	-	wcw_1541	conserved hypothetical protein	COG2849	Antitoxin component YwqK of the YwqJK toxin-antitoxin module	-	-	group_591	42	0.420825	10.3664	0.000462759	0.00170795
wcw_1542	CP001928.1	1620494	1622887	NA	-	pheT	Phenylalanyl-tRNA synthetase beta subunit	COG0072	Phenylalanyl-tRNA synthetase beta subunit	FARSB pheT	phenylalanyl-tRNA synthetase beta chain [EC:6.1.1.20]	group_186	44	0.744585	10.8338	5.95487e-09	7.87275e-08
wcw_1543	CP001928.1	1623046	1623477	NA	+	ndk1	Nucleoside diphosphate kinase	COG0105	Nucleoside diphosphate kinase	ndk NME	nucleoside-diphosphate kinase [EC:2.7.4.6]	group_131	45	0.454906	9.33919	0.00132259	0.00437614
wcw_1544	CP001928.1	1623484	1624056	NA	+	pabA	putative para-aminobenzoate synthase component II	COG0512	Anthranilate/para-aminobenzoate synthase component II	trpG	anthranilate synthase component II [EC:4.1.3.27]	group_835	19	0.367157	8.04311	0.0373013	0.073975
wcw_1545	CP001928.1	1624060	1624536	NA	+	ndk2	Nucleoside diphosphate kinase	COG0105	Nucleoside diphosphate kinase	ndk NME	nucleoside-diphosphate kinase [EC:2.7.4.6]	group_131	45	0.299544	7.92709	0.0357703	0.0715406
wcw_1548	CP001928.1	1625416	1626147	NA	-	wcw_1548	putative ABC-type transporter ATPase subunit	COG1137	ABC-type lipopolysaccharide export system ATPase component	E7.4.2.2	nonpolar-amino-acid-transporting ATPase [EC:7.4.2.2]	group_0	48	-0.0365204	7.9715	0.783861	0.843332
wcw_1549	CP001928.1	1626140	1627366	NA	-	wcw_1549	hypothetical protein	-	-	-	-	group_1685	22	0.0566882	8.93733	0.668749	0.748523
wcw_1550	CP001928.1	1627363	1628136	NA	-	kdsA	2-dehydro-3-deoxyphosphooctonate aldolase	COG2877	3-deoxy-D-manno-octulosonic acid (KDO) 8-phosphate synthase	kdsA	2-dehydro-3-deoxyphosphooctonate aldolase (KDO 8-P synthase) [EC:2.5.1.55]	group_343	42	0.417917	8.61845	0.00113627	0.00382679
wcw_1551	CP001928.1	1628187	1628699	NA	-	folK	putative 2-amino-4-hydroxy-6- hydroxymethyldihydropteridine pyrophosphokinase	COG0801	7 8-dihydro-6-hydroxymethylpterin-pyrophosphokinase	folK	2-amino-4-hydroxy-6-hydroxymethyldihydropteridine diphosphokinase [EC:2.7.6.3]	group_95	33	0.978801	7.40514	6.39282e-07	5.06591e-06
wcw_1552	CP001928.1	1628903	1628975	NA	+	wcw_1552	tRNA-Arg	-	-	-	-	-	-	-0.846244	2.83874	0.0201735	0.0441895
wcw_1553	CP001928.1	1628977	1629342	NA	-	wcw_1553	hypothetical protein	-	-	-	-	group_12624	1	-0.0532989	7.88017	0.746133	0.815772
wcw_1554	CP001928.1	1629423	1629698	NA	-	wcw_1554	conserved hypothetical protein	COG1837	Predicted RNA-binding protein YlqC contains KH domain UPF0109 family	K06960	uncharacterized protein	group_54	45	1.01355	7.40566	9.24516e-06	5.36504e-05
wcw_1555	CP001928.1	1629849	1630295	NA	-	dtd	D-tyrosyl-tRNA(Tyr) deacylase	COG1490	D-Tyr-tRNAtyr deacylase	dtd DTD	D-aminoacyl-tRNA deacylase [EC:3.1.1.96]	group_1110	19	0.525982	4.96159	0.00372843	0.0105425
wcw_1556	CP001928.1	1630402	1631247	NA	+	wcw_1556	hypothetical protein	-	-	-	-	group_12625	1	-0.244178	7.25099	0.095598	0.161847
wcw_1557	CP001928.1	1631222	1632154	NA	-	wcw_1557	RNA pseudouridylate synthase family protein	COG0564	Pseudouridylate synthase 23S rRNA- or tRNA-specific	rluD	23S rRNA pseudouridine1911/1915/1917 synthase [EC:5.4.99.23]	group_21	47	-0.311823	8.53692	0.0131077	0.0306335
wcw_1558	CP001928.1	1632141	1632440	NA	-	wcw_1558	conserved hypothetical protein	-	-	-	-	group_2730	14	-0.615448	4.14244	0.0138782	0.0321156
wcw_1559	CP001928.1	1632453	1632752	NA	-	wcw_1559	hypothetical protein	-	-	-	-	group_2446	13	-0.66127	7.82017	7.01565e-06	4.24087e-05
wcw_1560	CP001928.1	1632814	1633419	NA	-	recX	putative regulatory protein recX	COG2137	SOS response regulatory protein OraA/RecX interacts with RecA	recX	regulatory protein	group_2166	19	-0.431097	6.88214	0.00619581	0.0161399
wcw_1561	CP001928.1	1633416	1635317	NA	-	parC	DNA topoisomerase IV subunit A	COG0188	DNA gyrase/topoisomerase IV subunit A	-	-	group_528	32	-0.071595	9.27103	0.538094	0.636501
wcw_1562	CP001928.1	1635319	1637136	NA	-	parE	DNA topoisomerase IV subunit B	COG0187	DNA gyrase/topoisomerase IV subunit B	-	-	group_515	31	0.261933	10.0569	0.0221871	0.0478227
wcw_1563	CP001928.1	1637221	1638234	NA	+	flaA1	FlaA1 SDR superfamily member with inverting 4 6- dehydratase activity	COG1086	NDP-sugar epimerase includes UDP-GlcNAc-inverting 4 6-dehydratase FlaA1 and capsular polysaccharide biosynthesis protein EpsC	pseB	UDP-N-acetylglucosamine 4 6-dehydratase [EC:4.2.1.115]	group_1684	12	0.00719923	7.81053	0.946218	0.96359
wcw_1564	CP001928.1	1638279	1639307	NA	+	hemA	putative glutamyl-tRNA reductase	COG0373	Glutamyl-tRNA reductase	hemA	glutamyl-tRNA reductase [EC:1.2.1.70]	group_436	37	-0.474221	7.39425	0.00190925	0.00603158
wcw_1565	CP001928.1	1639304	1640194	NA	-	wcw_1565	hypothetical protein	-	-	-	-	group_10394	2	0.0816189	9.11504	0.48776	0.592729
wcw_1566	CP001928.1	1640201	1641604	NA	-	asnS	asparaginyl-tRNA synthetase	COG0017	Aspartyl/asparaginyl-tRNA synthetase	NARS asnS	asparaginyl-tRNA synthetase [EC:6.1.1.22]	group_950	27	0.00332667	9.58459	0.979619	0.986368
wcw_1567	CP001928.1	1641617	1642546	NA	-	nfo	Endonuclease IV	COG0648	Endonuclease IV	nfo	deoxyribonuclease IV [EC:3.1.21.2]	group_433	43	0.402584	8.90682	0.00092429	0.00318509
wcw_1568	CP001928.1	1642573	1643922	NA	+	mviN	Virulence factor mviN-like protein	COG0728	Peptidoglycan biosynthesis protein MviN/MurJ putative lipid II flippase	murJ mviN	putative peptidoglycan lipid II flippase	group_391	41	0.428685	9.00139	0.00118359	0.00397197
wcw_1569	CP001928.1	1643983	1647789	NA	+	wcw_1569	hypothetical protein	-	-	-	-	group_8910	1	-0.260861	8.30195	0.0483714	0.0926177
wcw_1570	CP001928.1	1647858	1648478	NA	-	rpsD	30S ribosomal protein S4	COG0522	Ribosomal protein S4 or related protein	RP-S4 rpsD	small subunit ribosomal protein S4	group_189	45	0.0272715	10.3173	0.860757	0.901517
wcw_1571	CP001928.1	1648685	1649323	NA	+	atoS	putative sensor histidine kinase	COG0642	Signal transduction histidine kinase	-	-	group_3	46	-1.1935	7.42996	5.57199e-12	1.29738e-10
wcw_1572	CP001928.1	1649349	1650734	NA	+	atoC	sigma-54 dependent response regulator atoC	COG2204	DNA-binding transcriptional response regulator NtrC family contains REC AAA-type ATPase and a Fis-type DNA-binding domains	K02481	two-component system NtrC family response regulator	group_16	41	-0.789138	8.0508	8.37094e-06	4.93362e-05
wcw_1573	CP001928.1	1650882	1651376	NA	-	wcw_1573	hypothetical protein	-	-	-	-	group_2607	10	-0.204328	7.87717	0.155587	0.23876
wcw_1574	CP001928.1	1651393	1652481	NA	-	wcw_1574	transposase	-	-	K07494	putative transposase	group_521	12	0.388988	2.06369	0.272839	0.374236
wcw_1575	CP001928.1	1652459	1652977	NA	-	wcw_1575	Transposase	-	-	-	-	group_1660	6	0.765009	3.30088	0.00207804	0.00646731
wcw_1576	CP001928.1	1653092	1654339	NA	+	wcw_1576	hypothetical protein	-	-	-	-	group_3515	5	-0.0253528	7.21146	0.873645	0.911335
wcw_1577	CP001928.1	1654395	1655654	NA	-	wcw_1577	hypothetical protein	-	-	-	-	group_10373	1	0.762373	9.61689	8.65742e-07	6.69176e-06
wcw_1580	CP001928.1	1657210	1659087	NA	-	wcw_1580	conserved hypothetical protein	COG2604	Uncharacterized conserved protein	-	-	group_921	28	-0.531458	8.25242	0.000367452	0.00140541
wcw_1581	CP001928.1	1659071	1661815	NA	-	wcw_1581	hypothetical protein	COG2604	Uncharacterized conserved protein	-	-	group_921	28	-0.43491	8.27253	0.00143005	0.00469874
wcw_1582	CP001928.1	1661821	1664922	NA	-	wcw_1582	hypothetical protein	-	-	-	-	group_921	28	-0.725655	9.88012	4.98686e-08	5.19625e-07
wcw_1583	CP001928.1	1664933	1665355	NA	-	wcw_1583	hypothetical protein	-	-	-	-	group_2741	15	-0.997393	8.88182	6.1549e-07	4.89795e-06
wcw_1584	CP001928.1	1665460	1665855	NA	-	wcw_1584	conserved hypothetical protein	-	-	-	-	group_610	42	0.54907	7.73875	5.78671e-05	0.000273527
wcw_1585	CP001928.1	1665915	1666553	NA	-	wcw_1585	conserved hypothetical protein	-	-	yhbH	putative sigma-54 modulation protein	group_871	41	0.549591	10.761	3.52975e-05	0.000175649
wcw_1586	CP001928.1	1666585	1666658	NA	-	wcw_1586	tRNA-Arg	-	-	-	-	-	-	0.753559	5.71858	0.00316024	0.00919455
wcw_1587	CP001928.1	1666721	1667407	NA	+	wcw_1587	putative DNA repair protein recO	COG1381	Recombinational DNA repair protein (RecF pathway)	recO	DNA repair protein RecO (recombination protein O)	group_650	40	0.643586	5.20597	0.00509907	0.0137383
wcw_1588	CP001928.1	1667454	1667537	NA	+	wcw_1588	tRNA-Leu	-	-	-	-	-	-	0.505993	2.13242	0.167702	0.25425
wcw_1589	CP001928.1	1667566	1668345	NA	+	wcw_1589	conserved hypothetical protein	COG1723	Uncharacterized protein Rmd1/YagE family	-	-	group_661	33	0.471747	7.49936	0.00449643	0.0123081
wcw_1590	CP001928.1	1668342	1668551	NA	+	wcw_1590	conserved hypothetical protein	COG0759	Membrane-anchored protein YidD putatitve component of membrane protein insertase Oxa1/YidC/SpoIIIJ	K08998	uncharacterized protein	group_472	42	-0.300831	3.93143	0.168457	0.255189
wcw_1591	CP001928.1	1668981	1671737	NA	+	nrdA	ribonucleoside-diphosphate reductase alpha subunit	COG0209	Ribonucleotide reductase alpha subunit	E1.17.4.1A nrdA nrdE	ribonucleoside-diphosphate reductase alpha chain [EC:1.17.4.1]	group_164	43	0.258199	12.6744	0.0499005	0.0948713
wcw_1592	CP001928.1	1671749	1672783	NA	+	nrdB	ribonucleoside-diphosphate reductase beta subunit	COG0208	Ribonucleotide reductase beta subunit ferritin-like domain	E1.17.4.1B nrdB nrdF	ribonucleoside-diphosphate reductase beta chain [EC:1.17.4.1]	group_501	42	0.241409	10.5856	0.0810427	0.142395
wcw_1593	CP001928.1	1672780	1674594	NA	-	pck	phosphoenolpyruvate carboxykinase	COG1274	Phosphoenolpyruvate carboxykinase GTP-dependent	E4.1.1.32 pckA PCK	phosphoenolpyruvate carboxykinase (GTP) [EC:4.1.1.32]	group_437	42	-0.120757	10.7672	0.309984	0.410554
wcw_1594	CP001928.1	1674594	1675685	NA	-	mreB	actin-like ATPase involved in cell morphogenesis	COG1077	Actin-like ATPase involved in cell morphogenesis	mreB	rod shape-determining protein MreB and related proteins	group_414	44	0.018289	10.7286	0.887663	0.923241
wcw_1595	CP001928.1	1675700	1679170	NA	-	wcw_1595	SWI/SNF helicase 2 family protein	COG0553	Superfamily II DNA or RNA helicase SNF2 family	-	-	group_25	46	-0.137858	11.0585	0.253838	0.354621
wcw_1596	CP001928.1	1679533	1679604	NA	+	wcw_1596	tRNA-Gly	-	-	-	-	-	-	0.662208	2.71012	0.031524	0.0642749
wcw_1597	CP001928.1	1679788	1681011	NA	+	tig	putative trigger factor	COG0544	FKBP-type peptidyl-prolyl cis-trans isomerase (trigger factor)	tig	trigger factor	group_328	45	-0.0286157	10.9308	0.844327	0.889609
wcw_1598	CP001928.1	1681151	1681798	NA	+	clpP3	ATP-dependent Clp protease proteolytic subunit ClpP	COG0740	ATP-dependent protease ClpP protease subunit	clpP CLPP	ATP-dependent Clp protease protease subunit [EC:3.4.21.92]	group_35	47	-0.119528	10.4112	0.302946	0.403786
wcw_1599	CP001928.1	1681788	1683035	NA	+	clpX	ATP-dependent Clp protease ATP-binding subunit clpX	COG1219	ATP-dependent protease Clp ATPase subunit	clpX CLPX	ATP-dependent Clp protease ATP-binding subunit ClpX	group_179	44	-0.212991	10.7654	0.0894086	0.153295
wcw_1600	CP001928.1	1683203	1684147	NA	+	wcw_1600	hypothetical protein	-	-	-	-	group_2313	11	0.078274	5.86001	0.626233	0.715195
wcw_1601	CP001928.1	1684297	1687836	NA	+	wcw_1601	hypothetical protein	-	-	-	-	group_8910	1	-0.881211	8.57017	2.99005e-11	5.87421e-10
wcw_1602	CP001928.1	1687998	1689245	NA	+	wcw_1602	hypothetical protein	-	-	-	-	group_2081	16	-0.429428	8.97206	0.00238469	0.00731306
wcw_1603	CP001928.1	1689355	1690548	NA	+	wcw_1603	hypothetical protein	-	-	-	-	group_2448	16	0.0328981	8.79427	0.800447	0.857264
wcw_1604	CP001928.1	1690637	1691245	NA	+	sycD9	putative type III secretion chaperone SycD/LcrH	-	-	-	-	group_526	34	0.0980224	7.99932	0.590968	0.681275
wcw_1605	CP001928.1	1691320	1694379	NA	+	wcw_1605	putative membrane protein	-	-	-	-	group_4042	9	0.123567	9.73651	0.348251	0.448075
wcw_1606	CP001928.1	1694399	1695061	NA	+	wcw_1606	putative LcrH/SycD chaperone family protein	-	-	-	-	group_526	34	-0.0860914	9.09055	0.661191	0.743594
wcw_1607	CP001928.1	1695120	1696160	NA	+	wcw_1607	hypothetical protein	-	-	-	-	group_3686	9	0.0426837	7.28818	0.836072	0.882911
wcw_1608	CP001928.1	1696172	1697113	NA	+	wcw_1608	hypothetical protein	-	-	-	-	group_6518	4	-0.319891	7.29758	0.0527795	0.0995422
wcw_1609	CP001928.1	1697168	1697998	NA	+	wcw_1609	hypothetical protein	-	-	-	-	group_12626	1	-0.057392	8.34383	0.759006	0.825607
wcw_1610	CP001928.1	1698022	1698414	NA	+	sycE	putative type III secretion chaperone SycE	-	-	-	-	group_523	43	-0.248031	6.93297	0.172723	0.259409
wcw_1611	CP001928.1	1698607	1700397	NA	+	sctD	putative type III secretion system protein SctD	-	-	yscD sctD ssaD	type III secretion protein D	group_62	44	0.534028	9.38872	4.65844e-06	2.96818e-05
wcw_1612	CP001928.1	1700648	1700887	NA	+	sctE	putative needle chaperone SctE	-	-	-	-	group_587	44	0.23778	10.7453	0.124615	0.20191
wcw_1613	CP001928.1	1701006	1701389	NA	+	sctF	putative type III secretion system needle protein SctF	-	-	-	-	group_705	32	0.409586	11.3964	0.00292855	0.00863008
wcw_1614	CP001928.1	1701532	1701981	NA	+	sctG	putative needle chaperone SctG	-	-	-	-	group_602	44	0.433545	12.5071	0.000836778	0.00292909
wcw_1615	CP001928.1	1702041	1702703	NA	+	wcw_1615	conserved hypothetical protein	-	-	-	-	group_1550	27	0.245612	11.2393	0.0557802	0.103954
wcw_1616	CP001928.1	1702784	1704100	NA	+	sctN	type III secretion cytoplasmic ATPase SctN	COG1157	Flagellar biosynthesis/type III secretory pathway ATPase	yscN sctN hrcN ssaN	ATP synthase in type III secretion protein N [EC:7.4.2.8]	group_45	45	0.192192	10.5579	0.131065	0.208598
wcw_1617	CP001928.1	1704114	1704611	NA	+	wcw_1617	conserved hypothetical protein	-	-	fliJ	flagellar FliJ protein	group_588	43	0.196838	7.93785	0.116213	0.190876
wcw_1618	CP001928.1	1704631	1705749	NA	+	wcw_1618	hypothetical protein	-	-	-	-	group_2519	14	-0.263568	8.99471	0.0258599	0.0545545
wcw_1619	CP001928.1	1705762	1706607	NA	+	sctQ1	putative type III secretion translocase SctQ	-	-	-	-	group_445	45	-0.30883	8.4701	0.0314288	0.0641501
wcw_1620	CP001928.1	1706610	1707107	NA	+	sctQ3	putative type III secretion translocase SctQ	-	-	fliNY fliN	flagellar motor switch protein FliN/FliY	group_445	45	-0.127266	9.17079	0.315949	0.415827
wcw_1621	CP001928.1	1707123	1708697	NA	+	pkn5	putative serine/threonine protein kinase	COG0515	Serine/threonine protein kinase	prkC stkP	eukaryotic-like serine/threonine-protein kinase [EC:2.7.11.1]	group_2	48	-0.56808	8.32022	2.84405e-05	0.000146554
wcw_1622	CP001928.1	1708828	1712175	NA	+	sctC	putative type III secretion protein SctC	-	-	gspD	general secretion pathway protein D	group_190	44	-0.348504	11.6764	0.00561957	0.0148647
wcw_1623	CP001928.1	1712120	1713127	NA	+	wcw_1623	conserved hypothetical protein	-	-	-	-	group_1715	23	-0.480102	8.99062	5.54238e-05	0.000262637
wcw_1624	CP001928.1	1713127	1713489	NA	+	wcw_1624	conserved hypothetical protein	COG0759	Membrane-anchored protein YidD putatitve component of membrane protein insertase Oxa1/YidC/SpoIIIJ	K08998	uncharacterized protein	group_472	42	-0.634296	6.1547	0.000195186	0.000803758
wcw_1625	CP001928.1	1713467	1715299	NA	-	sulP2	putative high affinity sulfate transporter sulfate permease family	COG0659	Sulfate permease or related transporter MFS superfamily	TC.SULP	sulfate permease SulP family	group_96	40	-0.30583	8.46527	0.0219061	0.0472711
wcw_1626	CP001928.1	1715427	1716791	NA	+	engA	GTP-binding protein EngA	COG1160	Predicted GTPases	engA der	GTPase	group_174	44	0.401797	9.53806	0.00176591	0.00563537
wcw_1627	CP001928.1	1716801	1720415	NA	-	wcw_1627	putative SNF2-family protein	-	-	-	-	group_25	46	0.0778478	10.4187	0.548338	0.64434
wcw_1628	CP001928.1	1720466	1721575	NA	-	ald	Alanine dehydrogenase	COG0686	Alanine dehydrogenase	ald	alanine dehydrogenase [EC:1.4.1.1]	group_1234	20	0.365564	8.39809	0.00374887	0.0105686
wcw_1629	CP001928.1	1721647	1725366	NA	-	wcw_1629	putative chromosome segregation SMC protein	COG1196	Chromosome segregation ATPase	smc	chromosome segregation protein	group_1529	14	-0.109503	9.9498	0.440549	0.546114
wcw_1630	CP001928.1	1725458	1726729	NA	+	serS	Seryl-tRNA synthetase	COG0172	Seryl-tRNA synthetase	SARS serS	seryl-tRNA synthetase [EC:6.1.1.11]	group_288	44	0.653989	8.92027	5.29751e-07	4.32516e-06
wcw_1631	CP001928.1	1726726	1727769	NA	-	wcw_1631	hypothetical protein	-	-	-	-	group_8911	3	0.708536	8.09272	0.000401417	0.00151415
wcw_1632	CP001928.1	1727917	1729254	NA	-	wcw_1632	hypothetical protein	-	-	-	-	group_3687	9	-0.000445794	8.04567	0.990181	0.99387
wcw_1633	CP001928.1	1729437	1730189	NA	+	wcw_1633	putative membrane protein	-	-	VIT	vacuolar iron transporter family protein	group_665	39	-0.238584	9.1736	0.071013	0.12719
wcw_1634	CP001928.1	1730200	1732191	NA	+	zntA	heavy metal translocating ATPase P-type	COG2217	Cation transport ATPase	-	-	group_39	43	-0.0766548	9.49037	0.554275	0.649293
wcw_1635	CP001928.1	1732222	1735287	NA	+	gdhB	NAD-specific glutamate dehydrogenase	-	-	GDH2	glutamate dehydrogenase [EC:1.4.1.2]	group_2002	22	-0.291138	10.5354	0.0147661	0.0338383
wcw_1636	CP001928.1	1735377	1736546	NA	+	hrcA	Heat-inducible transcription repressor hrcA	COG1420	Transcriptional regulator of heat shock response	hrcA	heat-inducible transcriptional repressor	group_599	44	1.36138	8.89402	2.66055e-11	5.31773e-10
wcw_1637	CP001928.1	1736543	1737085	NA	+	grpE	putative molecular chaperone grpE (HSP-70 cofactor)	COG0576	Molecular chaperone GrpE (heat shock protein)	GRPE	molecular chaperone GrpE	group_232	44	0.774852	6.4811	6.89929e-07	5.44437e-06
wcw_1638	CP001928.1	1737082	1739016	NA	+	dnaK	Chaperone protein dnaK	COG0443	Molecular chaperone DnaK (HSP70)	dnaK HSPA9	molecular chaperone DnaK	group_89	46	0.591462	9.64833	6.36517e-05	0.000294956
wcw_1639	CP001928.1	1739165	1740841	NA	+	ipdC	Pyruvate decarboxylase/indolepyruvate decarboxylase	COG3961	TPP-dependent 2-oxoacid decarboxylase includes indolepyruvate decarboxylase	-	-	group_882	14	0.20033	7.16595	0.301941	0.403015
wcw_1640	CP001928.1	1740893	1751827	NA	-	wcw_1640	hypothetical protein	-	-	-	-	group_12627	1	0.464168	11.9335	0.00221399	0.00685647
wcw_1641	CP001928.1	1751934	1752959	NA	-	wcw_1641	putative peptidase S66 family protein	COG1619	Muramoyltetrapeptide carboxypeptidase LdcA (peptidoglycan recycling)	ldcA	muramoyltetrapeptide carboxypeptidase [EC:3.4.17.13]	group_3414	9	0.230317	8.34542	0.0739008	0.131364
wcw_1642	CP001928.1	1753036	1753365	NA	-	wcw_1642	hypothetical protein	COG2149	Uncharacterized membrane protein YidH DUF202 family	yidH	putative membrane protein	group_2037	11	-0.0501538	6.37281	0.776671	0.838467
wcw_1643	CP001928.1	1753466	1754236	NA	+	mip5	FKBP-type peptidyl-prolyl cis-trans isomerase	COG0545	FKBP-type peptidyl-prolyl cis-trans isomerase	-	-	group_68	45	-0.576369	7.19029	0.000348279	0.00134878
wcw_1644	CP001928.1	1754304	1755344	NA	+	wcw_1644	putative signal peptide peptidase sppA	COG0616	Periplasmic serine protease ClpP class	-	-	group_323	46	0.256646	8.64545	0.103329	0.17338
wcw_1645	CP001928.1	1755348	1757999	NA	+	polA	DNA polymerase I	COG0749	DNA polymerase I - 3'-5' exonuclease and polymerase domains	polA	DNA polymerase I [EC:2.7.7.7]	group_261	45	-0.223505	10.1437	0.129355	0.206769
wcw_1646	CP001928.1	1757993	1758604	NA	+	coaE	Dephospho-CoA kinase	COG0237	Dephospho-CoA kinase	coaE	dephospho-CoA kinase [EC:2.7.1.24]	group_444	43	0.0650868	8.25444	0.653976	0.736798
wcw_1647	CP001928.1	1758638	1759993	NA	+	rho	Transcription termination factor rho	COG1158	Transcription termination factor Rho	rho	transcription termination factor Rho	group_122	42	-0.303551	11.3878	0.0197189	0.0432943
wcw_1648	CP001928.1	1760009	1760848	NA	+	wcw_1648	conserved hypothetical protein	-	-	-	-	group_618	43	-0.238549	8.61237	0.0940807	0.160286
wcw_1649	CP001928.1	1760857	1761843	NA	-	obgE	GTPase ObgE	COG0536	GTPase involved in cell partioning and DNA repair	obgE cgtA MTG2	GTPase [EC:3.6.5.-]	group_363	44	0.414105	8.06181	0.00248626	0.00756309
wcw_1650	CP001928.1	1761945	1762190	NA	-	rpmA	50S ribosomal protein L27	COG0211	Ribosomal protein L27	RP-L27 MRPL27 rpmA	large subunit ribosomal protein L27	group_301	45	0.69235	10.9142	5.93061e-08	6.01352e-07
wcw_1651	CP001928.1	1762190	1762573	NA	-	rplU	50S ribosomal protein L21	COG0261	Ribosomal protein L21	RP-L21 MRPL21 rplU	large subunit ribosomal protein L21	group_336	45	1.07588	10.4816	3.91494e-12	9.46614e-11
wcw_1652	CP001928.1	1762685	1763692	NA	+	wcw_1652	hypothetical protein	COG0111	Phosphoglycerate dehydrogenase or related dehydrogenase	-	-	group_494	16	0.0465921	8.92436	0.734378	0.805722
wcw_1653	CP001928.1	1763773	1764543	NA	-	wcw_1653	hypothetical protein	-	-	-	-	group_8912	2	1.71263	5.78124	1.39381e-12	3.75493e-11
wcw_1654	CP001928.1	1764719	1766287	NA	+	wcw_1654	Inosine-5'-monophosphate dehydrogenase	-	-	IMPDH guaB	IMP dehydrogenase [EC:1.1.1.205]	group_858	23	0.170774	8.27806	0.187537	0.276756
wcw_1655	CP001928.1	1766383	1768032	NA	+	purH	phosphoribosylaminoimidazolecarboxamideformyltra nsferase	COG0138	AICAR transformylase/IMP cyclohydrolase PurH	purH	phosphoribosylaminoimidazolecarboxamide formyltransferase / IMP cyclohydrolase [EC:2.1.2.3 3.5.4.10]	group_1248	7	-0.386129	8.70391	0.00431862	0.0118904
wcw_1656	CP001928.1	1768046	1768777	NA	-	wcw_1656	hypothetical protein	-	-	-	-	group_12628	1	1.43402	7.38905	1.67503e-10	3.00867e-09
wcw_1657	CP001928.1	1768764	1771247	NA	-	wcw_1657	hypothetical protein	-	-	TPI tpiA	triosephosphate isomerase (TIM) [EC:5.3.1.1]	group_12629	1	1.98368	8.43501	2.90751e-19	2.38416e-17
wcw_1658	CP001928.1	1771944	1773542	NA	+	guaA	bifunctional GMP synthase/glutamine amidotransferase protein	COG0519	GMP synthase PP-ATPase domain/subunit	guaA GMPS	GMP synthase (glutamine-hydrolysing) [EC:6.3.5.2]	group_932	14	0.0549062	7.6607	0.736078	0.806649
wcw_1659	CP001928.1	1773646	1774470	NA	+	map3	Methionine aminopeptidase	COG0024	Methionine aminopeptidase	-	-	group_3945	8	0.680368	8.57924	4.25603e-07	3.53606e-06
wcw_1660	CP001928.1	1774478	1774576	NA	-	wcw_1660	hypothetical protein	-	-	-	-	group_18921	1	-0.0682434	2.61818	0.898212	0.930672
wcw_1661	CP001928.1	1774628	1774700	NA	-	wcw_1661	tRNA-Phe	-	-	-	-	-	-	0.946633	2.01708	0.0124867	0.0294374
wcw_1662	CP001928.1	1774759	1774869	NA	+	wcw_1662	hypothetical protein	-	-	-	-	group_18922	1	-0.00314162	5.03893	0.995487	0.997113
wcw_1663	CP001928.1	1774905	1775201	NA	-	wcw_1663	hypothetical protein	-	-	-	-	group_12630	1	0.0869895	7.15271	0.658433	0.741376
wcw_1664	CP001928.1	1775260	1775751	NA	-	wcw_1664	hypothetical protein	-	-	-	-	group_12631	1	-0.120777	6.4046	0.573659	0.665388
wcw_1665	CP001928.1	1775923	1777917	NA	-	tsp1	tail-specific protease	COG0793	C-terminal processing protease CtpA/Prc contains a PDZ domain	E3.4.21.102 prc ctpA	carboxyl-terminal processing protease [EC:3.4.21.102]	group_67	47	-0.290964	9.02193	0.0231932	0.0495946
wcw_1666	CP001928.1	1778046	1778792	NA	+	wcw_1666	putative segregation and condensation protein A	COG1354	Chromatin segregation and condensation protein Rec8/ScpA/Scc1 kleisin family	scpA	segregation and condensation protein A	group_1592	16	0.46448	6.70809	0.00683189	0.017556
wcw_1667	CP001928.1	1778764	1779339	NA	+	scpB	Segregation and condensation protein B	COG1386	Chromosome segregation and condensation protein ScpB	scpB	segregation and condensation protein B	group_1393	16	0.0551376	7.1219	0.683878	0.761389
wcw_1669	CP001928.1	1779479	1780957	NA	-	trkH1	putative potassium uptake system Trk family	COG0168	Trk-type K+ transport system membrane component	trkH trkG ktrB	trk system potassium uptake protein	group_1825	20	-0.210857	8.19779	0.114673	0.18872
wcw_1670	CP001928.1	1781121	1782080	NA	-	wcw_1670	ABC-type transporter permease subunit	COG1108	ABC-type Mn2+/Zn2+ transport system permease component	-	-	group_597	43	0.017554	8.79278	0.886144	0.922333
wcw_1671	CP001928.1	1782087	1783367	NA	-	wcw_1671	ABC-type transporter permease subunit	COG1108	ABC-type Mn2+/Zn2+ transport system permease component	troC mntC znuB	manganese/zinc/iron transport system permease protein	group_420	44	0.132733	10.0137	0.230925	0.32697
wcw_1672	CP001928.1	1783439	1784212	NA	-	wcw_1672	ABC-type transporter ATPase subunit	COG1121	ABC-type Mn2+/Zn2+ transport system ATPase component	ABC.FEV.A	iron complex transport system ATP-binding protein [EC:7.2.2.-]	group_0	48	0.0791215	9.37728	0.537612	0.636501
wcw_1673	CP001928.1	1784202	1785185	NA	-	wcw_1673	ABC-type transporter substrate-binding lipoprotein	COG0803	ABC-type Zn uptake system ZnuABC Zn-binding component ZnuA	-	-	group_419	44	0.3571	10.2894	0.00629636	0.0163341
wcw_1674	CP001928.1	1785182	1785472	NA	-	wcw_1674	conserved hypothetical protein	COG3536	Uncharacterized conserved protein DUF971 family	-	-	group_1712	12	0.265239	6.36181	0.107921	0.179964
wcw_1675	CP001928.1	1785469	1786314	NA	-	wcw_1675	conserved hypothetical protein	COG0489	Chromosome partitioning ATPase Mrp family contains Fe-S cluster	mrp NUBPL	ATP-binding protein involved in chromosome partitioning	group_928	18	0.586526	9.60469	1.2131e-06	8.93716e-06
wcw_1676	CP001928.1	1786798	1787295	NA	+	wcw_1676	conserved hypothetical protein	-	-	-	-	group_604	42	-0.0124752	9.26795	0.932701	0.956538
wcw_1677	CP001928.1	1787439	1787555	NA	+	wcw_1677	hypothetical protein	-	-	-	-	group_18924	1	0.313882	4.12744	0.2046	0.297744
wcw_1678	CP001928.1	1787709	1789217	NA	+	ntt3	ADP/ATP translocase	COG3202	ATP/ADP translocase	TC.AAA	ATP:ADP antiporter AAA family	group_33	47	0.192497	11.1864	0.233428	0.329279
wcw_1679	CP001928.1	1789192	1789317	NA	-	wcw_1679	hypothetical protein	-	-	-	-	group_18925	1	0.147141	1.76213	0.751264	0.819956
wcw_1680	CP001928.1	1789393	1793970	NA	+	secDF	putative bifunctional preprotein translocase subunit SecD/SecF	-	-	secDF	SecD/SecF fusion protein	group_233	46	0.133967	11.9695	0.311803	0.411901
wcw_1681	CP001928.1	1794065	1795828	NA	+	recJ	single-stranded-DNA-specific exonuclease RecJ	COG0608	Single-stranded DNA-specific exonuclease DHH superfamily may be involved in archaeal DNA replication intiation	recJ	single-stranded-DNA-specific exonuclease [EC:3.1.-.-]	group_339	43	0.0130006	9.15078	0.92428	0.951388
wcw_1682	CP001928.1	1795895	1796053	NA	-	wcw_1682	predicted by Glimmer/Critica	-	-	-	-	group_18926	1	0.255185	6.49868	0.134318	0.213056
wcw_1683	CP001928.1	1796057	1796485	NA	-	euo	Early upstream open reading frame (EUO) protein	-	-	-	-	group_609	43	0.891083	8.93049	1.16402e-06	8.67721e-06
wcw_1684	CP001928.1	1796730	1798682	NA	+	tsp3	tail-specific protease	COG0793	C-terminal processing protease CtpA/Prc contains a PDZ domain	E3.4.21.102 prc ctpA	carboxyl-terminal processing protease [EC:3.4.21.102]	group_67	47	0.34954	9.7452	0.00282653	0.00844696
wcw_1685	CP001928.1	1798787	1800310	NA	+	gltX	glutamyl-tRNA synthetase	COG0008	Glutamyl- or glutaminyl-tRNA synthetase	EARS gltX	glutamyl-tRNA synthetase [EC:6.1.1.17]	group_106	45	0.168996	10.0387	0.171518	0.258493
wcw_1686	CP001928.1	1800297	1802192	NA	-	wcw_1686	hypothetical protein	-	-	-	-	group_10395	2	-0.369939	6.79172	0.0138449	0.0321156
wcw_1687	CP001928.1	1802262	1802900	NA	+	wcw_1687	putative membrane protein	COG0586	Uncharacterized membrane protein DedA SNARE-associated domain	-	-	group_976	25	-0.0316067	6.28245	0.887996	0.923241
wcw_1688	CP001928.1	1802943	1803455	NA	+	pgsA3	putative CDP-diacylglycerol-glycerol-3-phosphate 3-phosphatidyltransferase	COG0558	Phosphatidylglycerophosphate synthase	-	-	group_593	45	0.748348	5.61067	6.35435e-05	0.000294956
wcw_1690	CP001928.1	1805011	1806243	NA	-	dcm	C-5 cytosine-specific DNA methylase	COG0270	Site-specific DNA-cytosine methylase	DNMT1 dcm	DNA (cytosine-5)-methyltransferase 1 [EC:2.1.1.37]	group_1522	6	-0.114103	7.49612	0.477609	0.583647
wcw_1691	CP001928.1	1806227	1806967	NA	-	wcw_1691	Type II site-specific deoxyribonuclease	-	-	-	-	group_12632	1	0.249453	7.12018	0.139719	0.219774
wcw_1692	CP001928.1	1807137	1807958	NA	+	wcw_1692	transposase	COG3328	Transposase (or an inactivated derivative)	K07493	putative transposase	group_996	7	0.449987	1.01896	0.945628	0.96359
wcw_1695	CP001928.1	1809159	1809617	NA	-	wcw_1695	hypothetical protein	-	-	-	-	group_7921	4	1.23022	5.83775	5.16758e-09	6.91209e-08
wcw_1696	CP001928.1	1809632	1809763	NA	-	wcw_1696	hypothetical protein	-	-	-	-	group_18927	1	-0.226534	3.5748	0.536274	0.635954
wcw_1697	CP001928.1	1809855	1810235	NA	+	fur	Ferric uptake regulator protein	COG0735	Fe2+ or Zn2+ uptake regulation protein	-	-	group_1011	5	0.618988	5.48807	0.000478597	0.0017561
wcw_1698	CP001928.1	1810271	1811737	NA	-	ntt4	putative ADP/ATP translocase	COG3202	ATP/ADP translocase	TC.AAA	ATP:ADP antiporter AAA family	group_33	47	0.278637	8.48121	0.0369152	0.0733635
wcw_1699	CP001928.1	1811949	1813544	NA	-	ntt5	putative ADP/ATP translocase	COG3202	ATP/ADP translocase	TC.AAA	ATP:ADP antiporter AAA family	group_33	47	0.343592	10.1967	0.00556348	0.0147785
wcw_1700	CP001928.1	1813669	1814868	NA	-	pgk	phosphoglycerate kinase	COG0126	3-phosphoglycerate kinase	PGK pgk	phosphoglycerate kinase [EC:2.7.2.3]	group_192	47	-0.28613	9.92854	0.0177579	0.039588
wcw_1701	CP001928.1	1814920	1815456	NA	-	pdxT	Glutamine amidotransferase	COG0311	Glutamine amidotransferase PdxT (pyridoxal biosynthesis)	pdxT pdx2	5'-phosphate synthase pdxT subunit [EC:4.3.3.6]	group_3214	11	-0.304965	7.94191	0.0348192	0.0700097
wcw_1702	CP001928.1	1815461	1816354	NA	-	pdxS	Pyridoxal biosynthesis lyase	COG0214	Pyridoxal biosynthesis lyase PdxS	pdxS pdx1	pyridoxal 5'-phosphate synthase pdxS subunit [EC:4.3.3.6]	group_2905	13	-0.0712944	9.56605	0.634542	0.720498
wcw_1703	CP001928.1	1816382	1817131	NA	-	dnaQ3	DNA polymerase III epsilon chain	COG0847	DNA polymerase III epsilon subunit or related 3'-5' exonuclease	dnaQ	DNA polymerase III subunit epsilon [EC:2.7.7.7]	group_46	47	-0.0437674	8.42146	0.750676	0.819788
wcw_1704	CP001928.1	1817128	1817724	NA	-	engB	GTP-binding protein EngB	COG0218	GTP-binding protein EngB required for normal cell division	engB	GTP-binding protein	group_1621	25	0.035531	7.80251	0.810893	0.865503
wcw_1705	CP001928.1	1817721	1818155	NA	-	wcw_1705	conserved hypothetical protein	COG0802	tRNA A37 threonylcarbamoyladenosine biosynthesis protein TsaE	tsaE	tRNA threonylcarbamoyladenosine biosynthesis protein TsaE	group_240	46	0.317167	8.95472	0.0111709	0.0266351
wcw_1706	CP001928.1	1818143	1818865	NA	-	wcw_1706	conserved hypothetical protein	-	-	-	-	group_585	45	0.779118	8.67779	1.67613e-08	1.96838e-07
wcw_1707	CP001928.1	1818956	1820065	NA	+	gdhA	Glutamate dehydrogenase/leucine dehydrogenase	COG0334	Glutamate dehydrogenase/leucine dehydrogenase	E1.4.1.9	leucine dehydrogenase [EC:1.4.1.9]	group_655	38	0.200184	8.48612	0.116287	0.190876
wcw_1708	CP001928.1	1820086	1821816	NA	+	argS	Arginyl-tRNA synthetase	COG0018	Arginyl-tRNA synthetase	RARS argS	arginyl-tRNA synthetase [EC:6.1.1.19]	group_234	45	0.0684199	9.90763	0.595566	0.685737
wcw_1709	CP001928.1	1821819	1823927	NA	-	copA2	heavy metal translocating P-type ATPase	COG2217	Cation transport ATPase	copB	P-type Cu2+ transporter [EC:7.2.2.9]	group_39	43	-0.782218	9.77232	1.70424e-07	1.55275e-06
wcw_1710	CP001928.1	1823924	1824712	NA	-	wcw_1710	putative chromosome-partitioning protein parB	COG1475	Chromosome segregation protein Spo0J contains ParB-like nuclease domain	parB spo0J	ParB family transcriptional regulator chromosome partitioning protein	group_191	31	-0.583379	8.64996	0.0159174	0.0361254
wcw_1711	CP001928.1	1824704	1825561	NA	+	wcw_1711	hypothetical protein	-	-	-	-	group_1663	23	0.201947	8.75821	0.109749	0.182688
wcw_1712	CP001928.1	1825995	1826225	NA	+	wcw_1712	hypothetical protein	-	-	-	-	group_5566	5	0.390763	10.5957	0.00443286	0.0121517
wcw_1713	CP001928.1	1826448	1829012	NA	+	topA	DNA topoisomerase I	COG0550	DNA topoisomerase IA	topA	DNA topoisomerase I [EC:5.6.2.1]	group_38	46	-0.254769	9.92799	0.0411913	0.0805879
wcw_1714	CP001928.1	1829109	1829588	NA	-	wcw_1714	hypothetical protein	COG4319	Ketosteroid isomerase homolog	-	-	group_2028	3	-0.0523804	7.73255	0.745207	0.815232
wcw_1715	CP001928.1	1829666	1831093	NA	-	wcw_1715	putative outer membrane efflux protein	COG1538	Outer membrane protein TolC	-	-	group_533	26	-0.84405	8.0864	4.86272e-09	6.5979e-08
wcw_1716	CP001928.1	1831097	1832206	NA	-	ybhR	Inner membrane transport permease YbhR	COG0842	ABC-type multidrug transport system permease component	ABC-2.P	ABC-2 type transport system permease protein	group_679	19	-0.734638	7.75697	1.02884e-06	7.82413e-06
wcw_1717	CP001928.1	1832210	1833328	NA	-	ybhS	Inner membrane transport permease YbhS	COG0842	ABC-type multidrug transport system permease component	ABC-2.P	ABC-2 type transport system permease protein	group_679	19	-0.550634	6.98401	0.000192715	0.000795317
wcw_1718	CP001928.1	1833329	1835032	NA	-	ybhF	ABC transporter ATPase subunit YbhF	COG1131	ABC-type multidrug transport system ATPase component	ABC-2.A	ABC-2 type transport system ATP-binding protein	group_0	48	-0.846141	8.44256	3.04758e-10	5.17814e-09
wcw_1719	CP001928.1	1835038	1835928	NA	-	wcw_1719	HlyD family secretion protein	COG1566	Multidrug resistance efflux pump	-	-	group_11	29	-0.389755	6.95174	0.0213476	0.0462776
wcw_1721	CP001928.1	1836312	1839251	NA	-	wcw_1721	23S ribosomal RNA	-	-	-	-	-	-	1.43611	8.46478	2.1647e-17	1.36088e-15
wcw_1723	CP001928.1	1841274	1842101	NA	+	wcw_1723	hypothetical protein	-	-	-	-	group_3226	14	-0.718957	7.04982	1.20313e-06	8.89844e-06
wcw_1724	CP001928.1	1842115	1843632	NA	-	wcw_1724	conserved hypothetical protein	-	-	-	-	group_539	27	-0.718343	7.50709	5.36971e-07	4.36521e-06
wcw_1725	CP001928.1	1843655	1844596	NA	-	wcw_1725	Ca2+/Na+ antiporter	COG0530	Ca2+/Na+ antiporter	yrbG	cation:H+ antiporter	group_1614	11	-0.82345	7.30995	2.84943e-06	1.86598e-05
wcw_1726	CP001928.1	1844581	1846509	NA	-	wcw_1726	putative transporter	-	-	-	-	group_940	17	-0.686619	7.57628	9.11305e-06	5.3047e-05
wcw_1727	CP001928.1	1846565	1846822	NA	-	wcw_1727	conserved hypothetical protein	-	-	-	-	group_1614	11	-0.267149	4.01756	0.406025	0.50949
wcw_1728	CP001928.1	1847058	1847600	NA	+	wcw_1728	hypothetical protein	-	-	-	-	group_2743	14	0.312419	5.76251	0.047989	0.0922601
wcw_1729	CP001928.1	1847566	1848537	NA	-	kpsF	carbohydrate isomerase KpsF/GutQ family	COG0794	D-arabinose 5-phosphate isomerase GutQ	kdsD kpsF	arabinose-5-phosphate isomerase [EC:5.3.1.13]	group_362	40	0.789707	9.12062	2.88393e-09	4.12052e-08
wcw_1730	CP001928.1	1848623	1850083	NA	+	icd	isocitrate dehydrogenase	COG0473	Isocitrate/isopropylmalate dehydrogenase	-	-	group_883	20	0.294772	10.964	0.0106091	0.0256195
wcw_1731	CP001928.1	1850090	1851322	NA	-	gltT	putative proton/sodium-glutamate symporter	COG1301	Na+/H+-dicarboxylate symporter	-	-	group_372	40	-0.06453	8.75805	0.631919	0.718818
wcw_1732	CP001928.1	1851379	1852482	NA	-	lpxK	tetraacyldisaccharide 4'-kinase	COG1663	Tetraacyldisaccharide-1-P 4'-kinase	lpxK	tetraacyldisaccharide 4'-kinase [EC:2.7.1.130]	group_299	44	-0.282451	9.68515	0.0193836	0.0426974
wcw_1733	CP001928.1	1852479	1853093	NA	-	gmhA	putative phosphoheptose isomerase	COG0279	Phosphoheptose isomerase	gmhA lpcA	D-sedoheptulose 7-phosphate isomerase [EC:5.3.1.28]	group_985	27	-0.195199	9.85094	0.172489	0.259409
wcw_1734	CP001928.1	1853207	1855399	NA	+	wcw_1734	hypothetical protein	-	-	-	-	group_12633	1	-0.157324	6.92001	0.280893	0.3814
wcw_1735	CP001928.1	1855446	1856684	NA	+	wcw_1735	hypothetical protein	-	-	-	-	group_2744	13	-0.886123	8.31608	8.79785e-08	8.5091e-07
wcw_1736	CP001928.1	1856677	1857561	NA	+	wcw_1736	conserved hypothetical protein	-	-	metF MTHFR	methylenetetrahydrofolate reductase (NADPH) [EC:1.5.1.20]	group_12634	1	-0.796201	5.4156	0.000204731	0.000837574
wcw_1737	CP001928.1	1857552	1858448	NA	+	metE1	5-methyltetrahydropteroyltriglutamate-- homocysteine methyltransferase	COG0620	Methionine synthase II (cobalamin-independent)	-	-	group_12635	1	-0.555874	6.20104	0.00127538	0.00424225
wcw_1738	CP001928.1	1858445	1859605	NA	+	metE3	5-methyltetrahydropteroyltriglutamate-- homocysteine methyltransferase	COG0620	Methionine synthase II (cobalamin-independent)	metE	5-methyltetrahydropteroyltriglutamate--homocysteine methyltransferase [EC:2.1.1.14]	group_2316	1	-0.6035	6.53484	9.57989e-05	0.000429161
wcw_1739	CP001928.1	1859589	1859987	NA	-	wcw_1739	hypothetical protein	-	-	-	-	group_12636	1	-0.649513	6.13711	0.00155811	0.00503492
wcw_1740	CP001928.1	1860197	1860430	NA	-	wcw_1740	hypothetical protein	-	-	-	-	group_5563	1	-0.320465	2.15479	0.664217	0.745663
wcw_1743	CP001928.1	1861312	1862967	NA	-	wcw_1743	hypothetical protein	-	-	-	-	group_5563	1	-0.525543	8.29644	8.6262e-05	0.000390144
wcw_1744	CP001928.1	1863069	1863713	NA	-	wcw_1744	RNA pseudouridylate synthase family protein	COG0564	Pseudouridylate synthase 23S rRNA- or tRNA-specific	-	-	group_21	47	0.152245	8.60527	0.2762	0.378295
wcw_1745	CP001928.1	1863710	1864528	NA	-	wcw_1745	putative rRNA methylase SpoU family	COG0566	tRNA G18 (ribose-2'-O)-methylase SpoU	spoU	RNA methyltransferase TrmH family	group_70	48	0.033343	8.7756	0.793376	0.851142
wcw_1746	CP001928.1	1864497	1865303	NA	-	wcw_1746	conserved hypothetical protein	COG1092	23S rRNA G2069 N7-methylase RlmK or C1962 C5-methylase RlmI	-	-	group_60	42	0.0872679	8.66721	0.531839	0.631643
wcw_1747	CP001928.1	1865296	1866534	NA	-	cinA	CinA-like protein	COG1058	Predicted nucleotide-utilizing enzyme related to molybdopterin-biosynthesis enzyme MoeA	pncC	nicotinamide-nucleotide amidase [EC:3.5.1.42]	group_1007	20	-0.101301	9.23806	0.428244	0.534172
wcw_1748	CP001928.1	1866531	1867193	NA	-	wcw_1748	conserved hypothetical protein	-	-	-	-	group_2005	20	-0.161616	8.9855	0.262589	0.363934
wcw_1749	CP001928.1	1867207	1867770	NA	-	lspA	putative lipoprotein signal peptidase LspA	COG0597	Lipoprotein signal peptidase	lspA	signal peptidase II [EC:3.4.23.36]	group_258	44	0.264991	9.15364	0.0362734	0.0723932
wcw_1750	CP001928.1	1867780	1868145	NA	-	dksA	DnaK suppressor protein	COG1734	RNA polymerase-binding transcription factor DksA	dksA	DnaK suppressor protein	group_159	44	0.949151	10.8013	1.16265e-12	3.22464e-11
wcw_1751	CP001928.1	1868263	1868718	NA	-	wcw_1751	Transcriptional repressor nrdR	COG1327	Transcriptional regulator NrdR contains Zn-ribbon and ATP-cone domains	nrdR	transcriptional repressor NrdR	group_398	40	0.973654	10.0764	1.98188e-06	1.34939e-05
wcw_1753	CP001928.1	1868823	1871645	NA	+	wcw_1753	hypothetical protein	-	-	-	-	group_12637	1	0.574876	8.70504	6.59704e-05	0.000304951
wcw_1754	CP001928.1	1871652	1872677	NA	-	wcw_1754	conserved hypothetical protein	COG1611	Predicted Rossmann fold nucleotide-binding protein	-	-	group_860	21	-0.0287547	7.37434	0.862255	0.902449
wcw_1755	CP001928.1	1872740	1873252	NA	+	wcw_1755	conserved hypothetical protein	-	-	-	-	group_2261	15	-0.0464118	5.01546	0.898597	0.930672
wcw_1756	CP001928.1	1873386	1873724	NA	-	wcw_1756	hypothetical protein	-	-	-	-	group_12638	1	0.846693	7.05774	6.42914e-08	6.38177e-07
wcw_1757	CP001928.1	1873708	1874808	NA	-	wcw_1757	hypothetical protein	-	-	-	-	group_4681	3	0.686242	6.00202	1.01174e-05	5.8175e-05
wcw_1758	CP001928.1	1875417	1878506	NA	+	lon3	putative peptidase S16 ATP-dependent protease La	COG0466	ATP-dependent Lon protease bacterial type	-	-	group_481	45	-0.591878	8.27291	0.000562829	0.00204134
wcw_1759	CP001928.1	1878548	1879381	NA	-	impA	putative monophosphatase	COG0483	Archaeal fructose-1 6-bisphosphatase or related enzyme of inositol monophosphatase family	E3.1.3.25 IMPA suhB	myo-inositol-1(or 4)-monophosphatase [EC:3.1.3.25]	group_99	41	-0.261399	9.82649	0.0645129	0.117784
wcw_1760	CP001928.1	1879308	1880300	NA	-	wcw_1760	conserved hypothetical protein	COG4285	Uncharacterized conserved protein conains N-terminal glutamine amidotransferase (GATase1)-like domain	-	-	group_698	34	-0.243738	9.20231	0.0663379	0.120395
wcw_1761	CP001928.1	1880180	1880635	NA	-	bioY	putative biotin transporter BioY	COG1268	Biotin transporter BioY	bioY	biotin transport system substrate-specific component	group_683	35	0.241212	8.41176	0.15639	0.239798
wcw_1762	CP001928.1	1880569	1880739	NA	-	wcw_1762	predicted by Glimmer/Critica	-	-	-	-	group_683	35	-0.610475	3.49414	0.0332934	0.0671565
wcw_1763	CP001928.1	1880799	1881047	NA	-	wcw_1763	hypothetical protein	-	-	-	-	group_4250	8	-1.39042	6.42462	7.80027e-12	1.73074e-10
wcw_1764	CP001928.1	1881183	1882571	NA	+	wcw_1764	conserved hypothetical protein	-	-	gloB gloC HAGH	hydroxyacylglutathione hydrolase [EC:3.1.2.6]	group_700	27	0.255672	9.14769	0.106763	0.178348
wcw_1765	CP001928.1	1882560	1883696	NA	-	wcw_1765	putative membrane protein	-	-	-	-	group_3562	8	-0.139892	7.32852	0.345851	0.446763
wcw_1766	CP001928.1	1883686	1884363	NA	-	wcw_1766	hypothetical protein	-	-	-	-	group_7126	3	0.13245	8.08184	0.319037	0.419014
wcw_1767	CP001928.1	1884422	1885231	NA	-	hemF	Coproporphyrinogen III oxidase	COG0408	Coproporphyrinogen III oxidase	CPOX hemF	coproporphyrinogen III oxidase [EC:1.3.3.3]	group_2083	15	0.198422	8.96422	0.0828086	0.144608
wcw_1768	CP001928.1	1885228	1885698	NA	-	wcw_1768	conserved hypothetical protein	COG2606	Cys-tRNA(Pro) deacylase prolyl-tRNA editing enzyme YbaK/EbsC	prdX proX	Ala-tRNA(Pro) deacylase [EC:3.1.1.-]	group_3700	5	0.623685	6.9467	0.0026347	0.00795577
wcw_1769	CP001928.1	1886051	1886138	NA	-	wcw_1769	tRNA-Ser	-	-	-	-	-	-	1.06074	1.49421	0.0145017	0.0333443
wcw_1770	CP001928.1	1886177	1887106	NA	+	wcw_1770	ABC-type transporter substrate-binding lipoprotein	COG0803	ABC-type Zn uptake system ZnuABC Zn-binding component ZnuA	znuA	zinc transport system substrate-binding protein	group_514	40	-0.0285087	7.83132	0.84363	0.889372
wcw_1771	CP001928.1	1887112	1887828	NA	+	wcw_1771	ABC-type transporter ATPase subunit	COG1121	ABC-type Mn2+/Zn2+ transport system ATPase component	-	-	group_0	48	-0.53292	6.77023	0.00224357	0.00692534
wcw_1772	CP001928.1	1887825	1888685	NA	+	wcw_1772	ABC-type transporter permease subunit	COG1108	ABC-type Mn2+/Zn2+ transport system permease component	-	-	group_617	38	-0.468216	7.8142	0.00186007	0.00588607
wcw_1773	CP001928.1	1888750	1889892	NA	+	wcw_1773	conserved hypothetical protein	COG1373	Predicted ATPase AAA+ superfamily	K07133	uncharacterized protein	group_906	17	-0.608351	7.57913	2.50981e-05	0.00013076
wcw_1775	CP001928.1	1890099	1891550	NA	+	dnaB	replicative DNA helicase DnaB	COG0305	Replicative DNA helicase	dnaB	replicative DNA helicase [EC:3.6.4.12]	group_71	44	-0.380773	8.64376	0.0119627	0.0283438
wcw_1776	CP001928.1	1891798	1893639	NA	+	gidA	tRNA uridine 5-carboxymethylaminomethyl modification enzyme gidA	COG0445	tRNA U34 5-carboxymethylaminomethyl modifying enzyme MnmG/GidA	gidA mnmG MTO1	tRNA uridine 5-carboxymethylaminomethyl modification enzyme	group_364	43	0.0965146	9.69426	0.44787	0.553095
wcw_1777	CP001928.1	1893636	1894352	NA	+	wcw_1777	putative lipoate-protein ligase A	COG0095	Lipoate-protein ligase A	lplA lplJ	lipoate---protein ligase [EC:6.3.1.20]	group_543	40	-0.278815	7.66138	0.0529797	0.0996209
wcw_1778	CP001928.1	1894357	1895085	NA	+	rlmB	putative 23S rRNA (guanosine-2'-O-)- methyltransferase	COG0566	tRNA G18 (ribose-2'-O)-methylase SpoU	rlmB	23S rRNA (guanosine2251-2'-O)-methyltransferase [EC:2.1.1.185]	group_70	48	-0.335198	5.63732	0.0529291	0.0996209
wcw_1779	CP001928.1	1895136	1895813	NA	+	wcw_1779	hypothetical protein	-	-	-	-	group_12639	1	0.269052	7.54923	0.0663896	0.120395
wcw_1780	CP001928.1	1895872	1896666	NA	-	wcw_1780	hypothetical protein	-	-	-	-	group_1262	15	0.110626	7.56445	0.45142	0.556093
wcw_1781	CP001928.1	1896913	1898358	NA	-	wcw_1781	putative Undecaprenyl phosphate-alpha-4-amino-4- deoxy-L-arabinose arabinosyl transferase	COG1807	4-amino-4-deoxy-L-arabinose transferase or related glycosyltransferase of PMT family	-	-	group_1841	12	-0.862115	9.51715	1.80032e-10	3.17327e-09
wcw_1782	CP001928.1	1898371	1899138	NA	-	sdhB	succinate dehydrogenase iron-sulfur protein subunit B	COG0479	Succinate dehydrogenase/fumarate reductase Fe-S protein subunit	sdhB frdB	succinate dehydrogenase / fumarate reductase iron-sulfur subunit [EC:1.3.5.1 1.3.5.4]	group_456	38	-0.795641	9.12967	8.40628e-07	6.52438e-06
wcw_1783	CP001928.1	1899147	1901051	NA	-	sdhA	succinate dehydrogenase flavoprotein subunit A	COG1053	Succinate dehydrogenase/fumarate reductase flavoprotein subunit	sdhA frdA	succinate dehydrogenase / fumarate reductase flavoprotein subunit [EC:1.3.5.1 1.3.5.4]	group_178	40	-0.788324	9.70138	1.20681e-07	1.12121e-06
wcw_1784	CP001928.1	1901053	1902033	NA	-	sdhC	putative succinate dehydrogenase cytochrome b- 558 subunit	-	-	sdhC frdC	succinate dehydrogenase / fumarate reductase cytochrome b subunit	group_473	39	-0.763983	8.02814	5.45351e-07	4.4143e-06
wcw_1785	CP001928.1	1902163	1903521	NA	+	trmE	tRNA modification GTPase TrmE	COG0486	tRNA U34 5-carboxymethylaminomethyl modifying GTPase MnmE/TrmE	mnmE trmE MSS1	tRNA modification GTPase [EC:3.6.-.-]	group_163	41	0.147747	8.2331	0.396847	0.501309
wcw_1786	CP001928.1	1903518	1904132	NA	+	nth	endonuclease III	COG0177	Endonuclease III	NTH	endonuclease III [EC:4.2.99.18]	group_156	44	-0.0140962	6.77044	0.92763	0.953337
wcw_1787	CP001928.1	1904119	1904727	NA	-	ruvA	Holliday junction ATP-dependent DNA helicase ruvA	COG0632	Holliday junction resolvasome RuvABC DNA-binding subunit	ruvA	holliday junction DNA helicase RuvA [EC:3.6.4.12]	group_352	44	-0.0851766	7.19995	0.537717	0.636501
wcw_1788	CP001928.1	1904724	1905203	NA	-	ruvC	Holliday junction endonuclease RuvC	COG0817	Holliday junction resolvasome RuvABC endonuclease subunit	ruvC	crossover junction endodeoxyribonuclease RuvC [EC:3.1.22.4]	group_262	45	0.140331	6.07732	0.399793	0.502339
wcw_1789	CP001928.1	1905200	1906732	NA	-	wcw_1789	hypothetical protein	-	-	-	-	group_2729	14	0.183144	10.0532	0.134289	0.213056
wcw_1790	CP001928.1	1906869	1907936	NA	+	waaF	putative lipopolysaccharide heptosyltransferase II	COG0859	ADP-heptose:LPS heptosyltransferase	waaF rfaF	heptosyltransferase II [EC:2.4.-.-]	group_466	28	-0.131103	8.896	0.277982	0.379908
wcw_1791	CP001928.1	1907914	1909254	NA	+	glmU3	UDP-glucose pyrophosphorylase	COG4284	UDP-N-acetylglucosamine pyrophosphorylase	-	-	group_489	39	-0.234369	8.54144	0.0699259	0.12584
wcw_1792	CP001928.1	1909302	1910726	NA	+	wcw_1792	hypothetical protein	-	-	-	-	group_4682	6	0.575551	7.12228	0.000143439	0.000616233
wcw_1793	CP001928.1	1910752	1911750	NA	+	gpdA	glycerol-3-P dehydrogenase	COG0240	Glycerol-3-phosphate dehydrogenase	gpsA	glycerol-3-phosphate dehydrogenase (NAD(P)+) [EC:1.1.1.94]	group_381	43	0.364582	9.65444	0.00959419	0.0234386
wcw_1794	CP001928.1	1911751	1913034	NA	-	wcw_1794	putative peptidyl-prolyl cis-trans isomerase Mip precursor	-	-	-	-	group_68	45	0.453019	4.11305	0.0382538	0.0755463
wcw_1796	CP001928.1	1913149	1913538	NA	+	wcw_1796	hypothetical protein	-	-	-	-	group_10396	2	-1.2893	5.78384	1.93143e-07	1.71824e-06
wcw_1797	CP001928.1	1913535	1915043	NA	+	wcw_1797	YjeF family protein	COG0063	NAD(P)H-hydrate repair enzyme Nnr NAD(P)H-hydrate dehydratase domain	AIBP nnrE	NAD(P)H-hydrate epimerase [EC:5.1.99.6]	group_913	27	-1.36452	7.44399	3.00439e-13	9.60386e-12
wcw_1798	CP001928.1	1915045	1916283	NA	+	wcw_1798	hypothetical protein	-	-	-	-	group_6011	4	-0.86099	6.85282	4.24778e-06	2.73424e-05
wcw_1799	CP001928.1	1916139	1917302	NA	-	wcw_1799	glycosyl transferase group 2 family protein	-	-	-	-	group_1449	13	0.264875	6.6294	0.0951788	0.161282
wcw_1800	CP001928.1	1917475	1918233	NA	+	wcw_1800	putative methyltransferase	-	-	-	-	group_986	18	0.213227	8.01959	0.0947345	0.160818
wcw_1801	CP001928.1	1918464	1919786	NA	-	wcw_1801	hypothetical protein	-	-	-	-	group_2164	7	-0.157124	6.42594	0.569164	0.661802
wcw_1802	CP001928.1	1919946	1920452	NA	+	wcw_1802	hypothetical protein	-	-	-	-	group_12640	1	1.21632	5.2696	1.53306e-09	2.29472e-08
wcw_1803	CP001928.1	1920534	1921445	NA	+	wcw_1803	hypothetical protein	-	-	-	-	group_7128	4	0.338908	7.65999	0.0126014	0.0296407
wcw_1804	CP001928.1	1921449	1922720	NA	+	wcw_1804	conserved hypothetical protein	-	-	-	-	group_3744	7	-0.0478552	8.0055	0.725736	0.800431
wcw_1805	CP001928.1	1922710	1923567	NA	+	wcw_1805	Glycosyltransferase family 2	COG1216	Glycosyltransferase GT2 family	-	-	group_7	29	0.231759	7.3696	0.0897272	0.153702
wcw_1806	CP001928.1	1924011	1924790	NA	+	wcw_1806	putative membrane protein	-	-	-	-	group_6012	5	0.637259	8.34106	1.31149e-05	7.31797e-05
wcw_1810	CP001928.1	1926093	1927373	NA	+	wcw_1810	hypothetical protein	-	-	-	-	group_1509	15	-0.76484	4.81597	0.000387051	0.00147173
wcw_1811	CP001928.1	1927475	1929286	NA	+	wcw_1811	conserved hypothetical protein	-	-	-	-	group_2164	7	0.214136	5.96058	0.192901	0.283122
wcw_1813	CP001928.1	1929468	1934885	NA	+	wcw_1813	conserved hypothetical protein	-	-	-	-	group_12641	1	0.535565	8.58214	0.00545948	0.0145844
wcw_1814	CP001928.1	1934948	1938265	NA	+	wcw_1814	putative Serine/threonine protein kinase	-	-	-	-	group_2	48	-0.413155	8.80929	0.022533	0.0484022
wcw_1815	CP001928.1	1938252	1941332	NA	-	mdtC	putative multidrug resistance protein MdtC	COG0841	Multidrug efflux pump subunit AcrB	-	-	group_23	28	-1.29545	8.59966	2.41088e-15	1.16588e-13
wcw_1816	CP001928.1	1941329	1942408	NA	-	mdtA	putative multidrug resistance protein mdtA precursor	COG0845	Multidrug efflux pump subunit AcrA (membrane-fusion protein)	-	-	group_11	29	-1.40941	7.26931	7.35489e-12	1.65135e-10
wcw_1817	CP001928.1	1942405	1943856	NA	-	wcw_1817	putative outer membrane factor (OMF) family efflux porin	COG1538	Outer membrane protein TolC	-	-	group_1024	22	-1.5512	6.53456	2.14611e-13	7.101e-12
wcw_1818	CP001928.1	1944035	1945333	NA	+	wzx	O-antigen translocase	-	-	-	-	group_10397	1	-0.289438	6.83898	0.0733383	0.130733
wcw_1819	CP001928.1	1945330	1945689	NA	+	wcw_1819	conserved hypothetical protein	-	-	-	-	group_12642	1	-0.0966374	4.8968	0.664877	0.74596
wcw_1820	CP001928.1	1945696	1946043	NA	+	wcw_1820	conserved hypothetical protein	-	-	-	-	group_12643	1	-0.194824	5.38977	0.2689	0.370179
wcw_1821	CP001928.1	1946040	1947281	NA	+	wcw_1821	putative glycosyl transferase	COG0438	Glycosyltransferase involved in cell wall bisynthesis	-	-	group_9	23	0.104621	7.1746	0.501458	0.603156
wcw_1822	CP001928.1	1947316	1948638	NA	+	wblA	UDP-glucose 6-dehydrogenase	COG0677	UDP-N-acetyl-D-mannosaminuronate dehydrogenase	wbpA	UDP-N-acetyl-D-glucosamine dehydrogenase [EC:1.1.1.136]	group_1477	11	0.115049	9.77873	0.372507	0.473917
wcw_1823	CP001928.1	1948654	1949748	NA	+	wbpE	putative UDP-4-amino-4-deoxy-L-arabinose-- oxoglutarate aminotransferase	COG0399	dTDP-4-amino-4 6-dideoxygalactose transaminase	wbpE wlbC	UDP-2-acetamido-2-deoxy-ribo-hexuluronate aminotransferase [EC:2.6.1.98]	group_644	24	-0.0457139	9.14961	0.778714	0.83987
wcw_1824	CP001928.1	1949758	1951386	NA	+	wblC	Glucose--fructose oxidoreductase precursor	COG0673	Predicted dehydrogenase	wbpD wlbB	UDP-2-acetamido-3-amino-2 3-dideoxy-glucuronate N-acetyltransferase [EC:2.3.1.201]	group_12	14	-0.0987569	9.58545	0.498226	0.600418
wcw_1825	CP001928.1	1951346	1953952	NA	+	wcw_1825	putative SWI/SNF helicase family protein	COG0553	Superfamily II DNA or RNA helicase SNF2 family	-	-	group_25	46	-0.174531	9.42131	0.22472	0.319866
wcw_1826	CP001928.1	1953909	1955345	NA	-	wcw_1826	putative outer membrane efflux protein	COG1538	Outer membrane protein TolC	-	-	group_533	26	-0.425241	9.9386	0.00316885	0.00919455
wcw_1827	CP001928.1	1955335	1958454	NA	-	acrB	multidrug-efflux transport protein	COG0841	Multidrug efflux pump subunit AcrB	acrB mexB adeJ smeE mtrD cmeB	multidrug efflux pump	group_23	28	-0.475946	10.8236	9.2456e-05	0.000417158
wcw_1828	CP001928.1	1958455	1959564	NA	-	hlyD	Acriflavine resistance protein E precursor	COG0845	Multidrug efflux pump subunit AcrA (membrane-fusion protein)	acrA mexA adeI smeD mtrC cmeA	membrane fusion protein multidrug efflux system	group_11	29	-0.317257	8.77732	0.0238386	0.0508019
wcw_1829	CP001928.1	1959604	1959783	NA	+	wcw_1829	hypothetical protein	-	-	-	-	group_18932	1	-0.709498	2.08922	0.0803898	0.141432
wcw_1830	CP001928.1	1959884	1960093	NA	+	wcw_1830	hypothetical protein	-	-	-	-	group_7129	4	-1.03864	7.02734	2.2347e-05	0.000118389
wcw_1831	CP001928.1	1960135	1960968	NA	-	wcw_1831	conserved hypothetical protein	-	-	-	-	group_546	40	0.211884	6.99531	0.211869	0.30596
wcw_1832	CP001928.1	1960974	1961534	NA	-	wcw_1832	conserved hypothetical protein	-	-	-	-	group_888	23	0.349223	7.78302	0.00816854	0.0202976
wcw_1833	CP001928.1	1961548	1962099	NA	-	wcw_1833	conserved hypothetical protein	-	-	-	-	group_888	23	0.515606	8.0154	5.10708e-05	0.000245088
wcw_1834	CP001928.1	1962096	1967321	NA	-	rhs35	putative rhs family protein	-	-	-	-	group_17	28	0.477113	9.4846	0.00220388	0.00683639
wcw_1835	CP001928.1	1967364	1967987	NA	-	cicA	putative hydrolase	COG0560	Phosphoserine phosphatase	pgpC	phosphatidylglycerophosphatase C [EC:3.1.3.27]	group_867	36	-0.0865251	6.94427	0.59277	0.682935
wcw_1836	CP001928.1	1968023	1968976	NA	+	wcaG	NAD-dependent epimerase/dehydratase	COG0451	Nucleoside-diphosphate-sugar epimerase	E5.1.3.6	UDP-glucuronate 4-epimerase [EC:5.1.3.6]	group_27	29	0.106538	6.99046	0.441411	0.546619
wcw_1837	CP001928.1	1969023	1970072	NA	+	wcw_1837	putative tyrosine-protein phosphatase	COG5599	Protein tyrosine phosphatase	-	-	group_3097	14	-0.136594	8.75022	0.270071	0.370978
wcw_1838	CP001928.1	1970050	1971375	NA	-	rumA2	23S rRNA (Uracil-5-)-methyltransferase	COG2265	tRNA/tmRNA/rRNA uracil-C5-methylase TrmA/RlmC/RlmD family	rumA	23S rRNA (uracil1939-C5)-methyltransferase [EC:2.1.1.190]	group_133	42	0.382742	7.58792	0.00362076	0.0103153
wcw_1839	CP001928.1	1971471	1972142	NA	+	wcw_1839	conserved hypothetical protein	-	-	-	-	group_3212	12	0.0515178	8.46795	0.703185	0.778524
wcw_1840	CP001928.1	1972139	1973836	NA	+	wcw_1840	hypothetical protein	-	-	-	-	group_3185	13	-0.572881	9.06044	1.78404e-06	1.23249e-05
wcw_1841	CP001928.1	1973833	1975278	NA	+	gabD	succinate-semialdehyde dehydrogenase	COG1012	Acyl-CoA reductase or other NAD-dependent aldehyde dehydrogenase	gabD	succinate-semialdehyde dehydrogenase / glutarate-semialdehyde dehydrogenase [EC:1.2.1.16 1.2.1.79 1.2.1.20]	group_657	23	-0.663029	9.75285	1.39374e-06	1.00328e-05
wcw_1842	CP001928.1	1975258	1976625	NA	-	dhcr7	7-dehydrocholesterol reductase	-	-	TM7SF2 ERG24	Delta14-sterol reductase [EC:1.3.1.70]	group_3220	12	-0.146232	8.69411	0.301015	0.402064
wcw_1843	CP001928.1	1976729	1977628	NA	-	ompA10	putative membrane protein	-	-	-	-	group_8913	1	0.336737	11.4775	0.0464943	0.0898992
wcw_1844	CP001928.1	1977704	1978618	NA	-	ompA11	putative membrane protein	-	-	-	-	group_8913	1	0.331975	12.8336	0.0928377	0.158311
wcw_1845	CP001928.1	1978779	1980917	NA	-	uvrD	DNA helicase	COG0210	Superfamily I DNA or RNA helicase	uvrD pcrA	DNA helicase II / ATP-dependent DNA helicase PcrA [EC:3.6.4.12]	group_69	47	0.173242	10.8149	0.174393	0.261413
wcw_1846	CP001928.1	1980929	1984546	NA	-	putA	putative proline dehydrogenase/delta-1-pyrroline- 5-carboxylate dehydrogenase	-	-	putA	RHH-type transcriptional regulator proline utilization regulon repressor / proline dehydrogenase / delta 1-pyrroline-5-carboxylate dehydrogenase [EC:1.5.5.2 1.2.1.88]	group_657	23	0.263676	11.3788	0.0345045	0.0694509
wcw_1847	CP001928.1	1984648	1985889	NA	+	ybbC	conserved hypothetical protein ybbC family	COG3876	Uncharacterized conserved protein YbbC DUF1343 family	-	-	group_500	42	0.491022	8.04115	0.000246101	0.000989653
wcw_1848	CP001928.1	1985983	1986294	NA	+	groES3	Co-chaperonin GroES	COG0234	Co-chaperonin GroES (HSP10)	groES HSPE1	chaperonin GroES	group_76	45	1.42931	10.2654	7.31328e-32	1.7241e-29
wcw_1849	CP001928.1	1986309	1987988	NA	+	groEL3	Chaperonin GroEL	COG0459	Chaperonin GroEL (HSP60 family)	groEL HSPD1	chaperonin GroEL	group_47	47	0.65475	11.9237	7.09025e-09	9.03528e-08
wcw_1850	CP001928.1	1988060	1988296	NA	+	wcw_1850	conserved hypothetical protein	COG2331	Predicted nucleic acid-binding protein contains Zn-ribbon domain	-	-	group_1149	16	0.350802	5.24384	0.0843717	0.146659
wcw_1851	CP001928.1	1988305	1990479	NA	-	wcw_1851	hypothetical protein	-	-	-	-	group_12644	1	-0.312342	8.10727	0.0222202	0.0478393
wcw_1852	CP001928.1	1990651	1990941	NA	+	wcw_1852	hypothetical protein	-	-	-	-	group_6519	5	0.151076	4.1329	0.497625	0.600334
wcw_1853	CP001928.1	1990941	1991468	NA	+	wcw_1853	GCN5-related N-acetyltransferase	COG0454	N-acetyltransferase GNAT superfamily (includes histone acetyltransferase HPA2)	-	-	group_4953	5	0.35396	6.45772	0.0143611	0.0331114
wcw_1854	CP001928.1	1991585	1993237	NA	-	trkH2	potassium uptake system Trk family	COG0168	Trk-type K+ transport system membrane component	trkH trkG ktrB	trk system potassium uptake protein	group_1825	20	-0.348634	8.00471	0.0121691	0.0287968
wcw_1855	CP001928.1	1993244	1994608	NA	-	trkA	potassium uptake system Trk family	COG0569	Trk K+ transport system NAD-binding component	trkA ktrA	trk system potassium uptake protein	group_2112	19	-0.142799	8.02309	0.282745	0.382812
wcw_1856	CP001928.1	1994772	1999811	NA	+	rhs37	putative rhs family protein	-	-	-	-	group_17	28	0.531516	9.21481	1.9597e-05	0.000104407
wcw_1857	CP001928.1	1999845	2000342	NA	+	mutT	mutator mutT protein	COG0494	8-oxo-dGTP pyrophosphatase MutT and related house-cleaning NTP pyrophosphohydrolases NUDIX family	-	-	group_915	19	0.861175	5.93578	6.09961e-08	6.1518e-07
wcw_1858	CP001928.1	2000402	2000475	NA	+	wcw_1858	tRNA-Arg	-	-	-	-	-	-	0.818665	3.19565	0.00527092	0.0141609
wcw_1859	CP001928.1	2000508	2001143	NA	+	wcw_1859	Metallo-beta-lactamase superfamily protein	COG0491	Glyoxylase or a related metal-dependent hydrolase beta-lactamase superfamily II	gloB gloC HAGH	hydroxyacylglutathione hydrolase [EC:3.1.2.6]	group_700	27	0.359552	7.07647	0.0141733	0.0327184
wcw_1860	CP001928.1	2001148	2001741	NA	+	ahpC	thiolredoxin peroxidase	COG0450	Alkyl hydroperoxide reductase subunit AhpC (peroxiredoxin)	PRDX2_4 ahpC	peroxiredoxin (alkyl hydroperoxide reductase subunit C) [EC:1.11.1.15]	group_79	42	0.0323669	10.2031	0.817882	0.869518
wcw_1861	CP001928.1	2001738	2002166	NA	-	wcw_1861	conserved hypothetical protein	-	-	-	-	group_652	40	-0.410361	7.58516	0.00332779	0.00961135
wcw_1862	CP001928.1	2002247	2003542	NA	-	eno	Enolase	COG0148	Enolase	ENO eno	enolase [EC:4.2.1.11]	group_132	44	0.292834	10.4544	0.0108732	0.0259997
wcw_1863	CP001928.1	2003596	2004771	NA	-	rsgA	putative ribosome biogenesis GTPase	COG1162	Putative ribosome biogenesis GTPase RsgA	rsgA engC	ribosome biogenesis GTPase / thiamine phosphate phosphatase [EC:3.6.1.- 3.1.3.100]	group_1068	26	0.321731	10.1429	0.0200869	0.0440511
wcw_1864	CP001928.1	2004882	2005517	NA	+	wcw_1864	hypothetical protein	-	-	-	-	group_12645	1	0.544043	9.53099	5.1612e-05	0.000247057
wcw_1865	CP001928.1	2005647	2006447	NA	-	wcw_1865	hypothetical protein	-	-	-	-	group_12646	1	0.141711	6.30906	0.461675	0.565769
wcw_1866	CP001928.1	2006590	2007321	NA	-	wcw_1866	putative rRNA methylase SpoU family	COG0566	tRNA G18 (ribose-2'-O)-methylase SpoU	spoU	RNA methyltransferase TrmH family	group_70	48	-0.182481	7.55167	0.178046	0.265245
wcw_1867	CP001928.1	2007318	2008529	NA	-	pcnB3	Poly(A) polymerase	COG0617	tRNA nucleotidyltransferase/poly(A) polymerase	-	-	group_40	47	0.121906	8.51859	0.413598	0.518648
wcw_1868	CP001928.1	2008591	2010339	NA	+	wcw_1868	putative DNA mismatch repair protein mutL	COG0323	DNA mismatch repair ATPase MutL	mutL	DNA mismatch repair protein MutL	group_306	46	0.00624523	8.19319	0.964805	0.975146
wcw_1869	CP001928.1	2010353	2011429	NA	+	pepP	aminopeptidase P	COG0006	Xaa-Pro aminopeptidase	pepP	Xaa-Pro aminopeptidase [EC:3.4.11.9]	group_152	45	-0.444185	7.56933	0.00128164	0.00424812
wcw_1870	CP001928.1	2011429	2013189	NA	+	wcw_1870	putative sensor histidine kinase	COG5002	Signal transduction histidine kinase	-	-	group_3	46	-0.388193	7.94696	0.00233218	0.00716368
wcw_1871	CP001928.1	2013239	2014222	NA	+	wcw_1871	MoxR-like ATPase AAA family	COG0714	MoxR-like ATPase	moxR	MoxR-like ATPase [EC:3.6.3.-]	group_213	16	-0.440033	9.4601	0.00132562	0.00437849
wcw_1872	CP001928.1	2014219	2015100	NA	+	wcw_1872	conserved hypothetical protein	COG1721	Uncharacterized conserved protein DUF58 family contains vWF domain	-	-	group_678	15	-0.822119	7.53162	1.49524e-09	2.25602e-08
wcw_1873	CP001928.1	2015097	2016101	NA	+	wcw_1873	hypothetical protein	-	-	-	-	group_2006	15	-0.52995	6.52645	0.00106168	0.00360132
wcw_1875	CP001928.1	2016267	2016446	NA	+	wcw_1875	transposase	-	-	-	-	group_1448	11	-0.496309	2.09889	0.262501	0.363934
wcw_1876	CP001928.1	2016607	2017446	NA	+	wcw_1876	putative transposase	-	-	-	-	group_1448	11	0.182785	3.7412	0.524379	0.62475
wcw_1877	CP001928.1	2017642	2017785	NA	+	wcw_1877	hypothetical protein	-	-	-	-	group_1448	11	-0.93804	1.5264	0.0350588	0.0704164
wcw_1878	CP001928.1	2018071	2019795	NA	+	glgP	putative glycogen phosphorylase	COG0058	Glucan phosphorylase	PYG glgP	glycogen phosphorylase [EC:2.4.1.1]	group_135	44	-0.70217	7.93756	4.36881e-05	0.000212909
wcw_1879	CP001928.1	2019800	2021749	NA	+	wcw_1879	putative glycosidase	-	-	glgE	starch synthase (maltosyl-transferring) [EC:2.4.99.16]	group_3124	5	-1.32698	7.41021	2.29307e-11	4.75246e-10
wcw_1880	CP001928.1	2021756	2024986	NA	+	wcw_1880	putative trehalose synthase/maltokinase	-	-	treS	maltose alpha-D-glucosyltransferase / alpha-amylase [EC:5.4.99.16 3.2.1.1]	group_1649	5	-1.26079	8.60521	6.52911e-14	2.41449e-12
wcw_1881	CP001928.1	2024983	2026875	NA	+	glgB	1 4-alpha-glucan branching enzyme	COG0296	1 4-alpha-glucan branching enzyme	GBE1 glgB	1 4-alpha-glucan branching enzyme [EC:2.4.1.18]	group_126	44	-1.27377	7.71617	4.77533e-12	1.14003e-10
wcw_1882	CP001928.1	2026850	2028061	NA	-	wcw_1882	hypothetical protein	-	-	-	-	group_12647	1	0.0585701	6.56027	0.692443	0.769563
wcw_1885	CP001928.1	2028783	2029484	NA	+	wcw_1885	integrase	COG2801	Transposase InsO and inactivated derivatives	K07497	putative transposase	group_141	14	-0.659148	1.37221	0.166388	0.252664
wcw_1888	CP001928.1	2031390	2031653	NA	+	wcw_1888	integrase	-	-	K07497	putative transposase	group_141	14	-0.679278	3.02565	0.0697894	0.125714
wcw_1889	CP001928.1	2031773	2032219	NA	-	wcw_1889	conserved hypothetical protein	-	-	-	-	group_2630	15	0.120924	8.22558	0.442003	0.546993
wcw_1890	CP001928.1	2032313	2033017	NA	-	ung	uracil-DNA glycosylase	COG0692	Uracil DNA glycosylase	UNG UDG	uracil-DNA glycosylase [EC:3.2.2.27]	group_560	44	0.165515	6.23628	0.336242	0.437347
wcw_1891	CP001928.1	2033149	2033400	NA	+	wcw_1891	conserved hypothetical protein	-	-	-	-	group_708	36	0.941755	6.83404	1.15218e-07	1.07574e-06
wcw_1892	CP001928.1	2033419	2033493	NA	+	wcw_1892	tRNA-Pro	-	-	-	-	-	-	0.632531	5.53976	0.00411803	0.0114383
wcw_1893	CP001928.1	2033919	2035880	NA	-	wcw_1893	hypothetical protein	-	-	-	-	group_7130	2	0.273488	7.44275	0.0432688	0.0842156
wcw_1894	CP001928.1	2035885	2038518	NA	-	wcw_1894	hypothetical protein	-	-	-	-	group_7130	2	0.242639	7.52194	0.0800924	0.141172
wcw_1895	CP001928.1	2038632	2040233	NA	+	wcw_1895	hypothetical protein	-	-	-	-	group_10398	2	0.250765	7.19361	0.0855206	0.148246
wcw_1901	CP001928.1	2043908	2044435	NA	+	wcw_1901	hypothetical protein	-	-	-	-	group_7922	4	0.0324145	3.71489	0.84947	0.893033
wcw_1903	CP001928.1	2045824	2045985	NA	-	wcw_1903	hypothetical protein	-	-	-	-	group_18933	1	-0.103461	5.95298	0.614452	0.704472
wcw_1904	CP001928.1	2046053	2048071	NA	-	glgX	glycosyl hydrolase family protein	COG1523	Pullulanase/glycogen debranching enzyme	-	-	group_347	39	-0.177491	9.08324	0.211574	0.305769
wcw_1905	CP001928.1	2048124	2048987	NA	-	wcw_1905	putative membrane protein	-	-	-	-	group_2523	15	0.159272	7.84877	0.220815	0.316457
wcw_1906	CP001928.1	2049006	2049722	NA	-	wcw_1906	putative membrane protein	-	-	-	-	group_1771	24	0.227402	7.25557	0.100404	0.169073
wcw_1907	CP001928.1	2049719	2050225	NA	-	wcw_1907	putative membrane protein	-	-	-	-	group_1772	21	0.496764	5.5594	0.00347038	0.00996216
wcw_1908	CP001928.1	2050209	2050889	NA	-	wcw_1908	putative membrane protein	-	-	-	-	group_2124	15	0.935831	8.32909	1.37306e-09	2.12261e-08
wcw_1909	CP001928.1	2050889	2051263	NA	-	wcw_1909	putative general secretion pathway protein G precursor	-	-	-	-	group_566	46	1.13623	9.37082	1.31872e-13	4.52202e-12
wcw_1910	CP001928.1	2051445	2052956	NA	+	wcw_1910	putative serine/threonine-protein kinase	-	-	-	-	group_3301	5	0.0942042	6.84949	0.565764	0.659068
wcw_1911	CP001928.1	2052953	2053954	NA	-	wcw_1911	hypothetical protein	-	-	-	-	group_4683	7	-0.114705	8.3466	0.384685	0.48725
wcw_1912	CP001928.1	2053960	2055144	NA	-	gspF	putative general secretion pathway protein F	COG1459	Type II secretory pathway component PulF	-	-	group_72	45	-0.408191	8.98572	0.000447797	0.00166249
wcw_1913	CP001928.1	2055144	2056769	NA	-	gspE	General secretion pathway protein E	COG2804	Type II secretory pathway ATPase GspE/PulE or T4P pilus assembly pathway ATPase PilB	gspE	general secretion pathway protein E [EC:7.4.2.8]	group_29	46	-0.198518	9.30294	0.108887	0.181415
wcw_1914	CP001928.1	2056759	2059356	NA	-	gspD	putative general secretion pathway protein D	COG1450	Type II secretory pathway component GspD/PulD (secretin)	-	-	group_92	44	-0.0131127	10.0259	0.914114	0.943598
wcw_1915	CP001928.1	2059376	2060848	NA	-	wcw_1915	putative membrane protein	-	-	-	-	group_600	43	0.0802362	9.38833	0.512189	0.614106
wcw_1916	CP001928.1	2060981	2061409	NA	+	wcw_1916	putative membrane protein	-	-	-	-	group_2913	13	-1.24394	7.53445	2.54813e-12	6.58325e-11
wcw_1917	CP001928.1	2061419	2062114	NA	+	wcw_1917	conserved hypothetical protein	-	-	-	-	group_4550	6	-1.07059	7.26822	3.14505e-09	4.45982e-08
wcw_1918	CP001928.1	2062186	2063577	NA	+	nqrA	putative Na(+)-translocating NADH-quinone reductase subunit A	COG1726	Na+-transporting NADH:ubiquinone oxidoreductase subunit NqrA	nqrA	Na+-transporting NADH:ubiquinone oxidoreductase subunit A [EC:7.2.1.1]	group_680	37	-0.349089	10.4118	0.00714821	0.0182183
wcw_1919	CP001928.1	2063581	2064666	NA	-	ynaI	putative mscS family protein	COG0668	Small-conductance mechanosensitive channel	ynaI mscMJ	MscS family membrane protein	group_643	27	0.346494	8.20193	0.00577751	0.0152397
wcw_1920	CP001928.1	2064788	2065576	NA	+	wcw_1920	putative membrane protein	-	-	-	-	group_119	44	-0.465098	6.99809	0.00312141	0.00909888
wcw_1921	CP001928.1	2065610	2066389	NA	+	wcw_1921	putative glycerophosphoryl diester phosphodiesterase	COG0584	Glycerophosphoryl diester phosphodiesterase	E3.1.4.46 glpQ ugpQ	glycerophosphoryl diester phosphodiesterase [EC:3.1.4.46]	group_1214	12	-0.544248	7.00637	0.000979991	0.00335438
wcw_1922	CP001928.1	2066415	2066942	NA	+	wcw_1922	hypothetical protein	-	-	-	-	group_12648	1	-0.61927	8.01824	0.000323064	0.00126897
wcw_1923	CP001928.1	2066967	2068499	NA	+	mmsA	methylmalonate-semialdehyde dehydrogenase	COG1012	Acyl-CoA reductase or other NAD-dependent aldehyde dehydrogenase	mmsA iolA ALDH6A1	malonate-semialdehyde dehydrogenase (acetylating) / methylmalonate-semialdehyde dehydrogenase [EC:1.2.1.18 1.2.1.27]	group_657	23	-0.589243	8.82781	3.92167e-06	2.54167e-05
wcw_1924	CP001928.1	2068863	2069537	NA	+	wcw_1924	putative secreted protein	-	-	-	-	group_12649	1	-0.232343	6.66742	0.224624	0.319866
wcw_1925	CP001928.1	2069545	2070399	NA	-	wcw_1925	Phenazine biosynthesis-like protein	COG0384	Predicted epimerase YddE/YHI9 PhzF superfamily	phzF	trans-2 3-dihydro-3-hydroxyanthranilate isomerase [EC:5.3.3.17]	group_1604	9	0.904872	10.4463	2.45664e-13	7.9883e-12
wcw_1926	CP001928.1	2070592	2070855	NA	+	wcw_1926	hypothetical protein	-	-	-	-	group_12650	1	-0.798652	5.75233	0.000457999	0.00169703
wcw_1928	CP001928.1	2070877	2071023	NA	+	wcw_1928	hypothetical protein	-	-	-	-	group_18934	1	-0.38586	4.11246	0.209512	0.30372
wcw_1929	CP001928.1	2071079	2072365	NA	+	aprE	putative Subtilisin-like serine protease	-	-	-	-	group_1430	2	-0.012226	7.24749	0.961584	0.973806
wcw_1930	CP001928.1	2072396	2073493	NA	-	wcw_1930	hypothetical protein	-	-	-	-	group_3885	3	0.688841	9.09041	1.33391e-05	7.41445e-05
wcw_1931	CP001928.1	2073570	2076929	NA	-	pbp2	Penicillin-binding protein	-	-	-	-	group_612	43	-0.0387408	9.71892	0.75514	0.822758
wcw_1932	CP001928.1	2077034	2077104	NA	+	wcw_1932	tRNA-Gly	-	-	-	-	-	-	3.06667	3.57149	1.8701e-12	4.89864e-11
wcw_1933	CP001928.1	2077158	2078030	NA	+	rpsB	30S ribosomal protein S2	COG0052	Ribosomal protein S2	RP-S2 MRPS2 rpsB	small subunit ribosomal protein S2	group_270	45	0.229475	11.5564	0.0533503	0.100118
wcw_1934	CP001928.1	2078033	2078869	NA	+	tsf	Elongation factor Ts	COG0264	Translation elongation factor EF-Ts	tsf TSFM	elongation factor Ts	group_269	45	-0.0691022	11.6095	0.626214	0.715195
wcw_1935	CP001928.1	2079064	2079738	NA	+	pyrH	Uridylate kinase	COG0528	Uridylate kinase	pyrH	uridylate kinase [EC:2.7.4.22]	group_427	40	0.21179	9.39178	0.0869952	0.150388
wcw_1936	CP001928.1	2079743	2080294	NA	+	frr	Ribosome recycling factor	COG0233	Ribosome recycling factor	frr MRRF RRF	ribosome recycling factor	group_243	45	-0.135789	9.3924	0.289467	0.389525
wcw_1937	CP001928.1	2080352	2080426	NA	+	wcw_1937	tRNA-Glu	-	-	-	-	-	-	-0.16966	6.93242	0.311643	0.411901
wcw_1938	CP001928.1	2080436	2080508	NA	+	wcw_1938	tRNA-Lys	-	-	-	-	-	-	0.0534263	5.22534	0.80491	0.861556
wcw_1939	CP001928.1	2080709	2081263	NA	+	wcw_1939	conserved hypothetical protein	COG3880	Protein-arginine kinase activator protein McsA	mcsA	protein arginine kinase activator	group_413	39	-0.0930484	8.48541	0.578771	0.66967
wcw_1940	CP001928.1	2081256	2082323	NA	+	karG	putative arginine kinase	COG3869	Protein-arginine kinase	mcsB	protein arginine kinase [EC:2.7.14.1]	group_373	40	-0.492567	9.24921	0.000211368	0.000862857
wcw_1941	CP001928.1	2082442	2084082	NA	-	wcw_1941	putative acylase and diesterase	COG2936	Predicted acyl esterase	K06978	uncharacterized protein	group_1590	15	0.0924991	10.2003	0.423915	0.529473
wcw_1942	CP001928.1	2084220	2084669	NA	-	wcw_1942	hypothetical protein	-	-	-	-	group_10399	2	0.618148	11.1636	1.92838e-05	0.000103322
wcw_1943	CP001928.1	2084730	2085017	NA	-	rpsT	30S ribosomal protein S20	COG0268	Ribosomal protein S20	RP-S20 rpsT	small subunit ribosomal protein S20	group_241	46	0.40919	10.7435	0.00110663	0.00374034
wcw_1944	CP001928.1	2085173	2086027	NA	+	wcw_1944	RNA pseudouridylate synthase family protein	COG0564	Pseudouridylate synthase 23S rRNA- or tRNA-specific	-	-	group_21	47	0.167174	9.1972	0.21931	0.314538
wcw_1945	CP001928.1	2086024	2086458	NA	+	wcw_1945	putative membrane protein	-	-	-	-	group_1869	22	0.0636877	6.84236	0.653481	0.736679
wcw_1946	CP001928.1	2086466	2087368	NA	+	wcw_1946	conserved hypothetical protein	-	-	-	-	group_2306	16	-0.371663	8.98713	0.00370553	0.0104935
wcw_1947	CP001928.1	2087491	2088639	NA	+	wcw_1947	conserved hypothetical protein	-	-	-	-	group_703	31	-0.432383	8.67089	0.00151974	0.00495273
wcw_1948	CP001928.1	2088614	2089417	NA	-	wcw_1948	putative transcription factor CoiA-like family	-	-	coiA	competence protein CoiA	group_1764	19	-0.444264	7.60207	0.00283262	0.00844696
wcw_1949	CP001928.1	2089608	2091275	NA	+	rpoD	RNA polymerase sigma factor rpoD	COG0568	DNA-directed RNA polymerase sigma subunit (sigma70/sigma32)	rpoD	RNA polymerase primary sigma factor	group_93	43	-0.279107	10.1945	0.0497183	0.0947159
wcw_1950	CP001928.1	2091291	2093414	NA	+	dinG	putative ATP-dependent helicase dinG	COG1199	Rad3-related DNA helicase	dinG	ATP-dependent DNA helicase DinG [EC:3.6.4.12]	group_1136	14	-0.349633	8.64529	0.0185811	0.0411796
wcw_1951	CP001928.1	2093492	2094508	NA	+	wcw_1951	putative membrane protein	-	-	-	-	group_6013	6	-0.93603	6.30227	2.44965e-08	2.80002e-07
wcw_1952	CP001928.1	2094705	2094956	NA	+	wcw_1952	hypothetical protein	-	-	-	-	group_12651	1	-0.185724	5.08319	0.939415	0.961079
wcw_1953	CP001928.1	2094962	2095135	NA	+	wcw_1953	hypothetical protein	-	-	-	-	group_18935	1	-0.217411	6.51146	0.675199	0.753835
wcw_1954	CP001928.1	2095150	2096727	NA	-	malQ	4-alpha-glucanotransferase	COG1640	4-alpha-glucanotransferase	malQ	4-alpha-glucanotransferase [EC:2.4.1.25]	group_423	44	-0.773341	6.23501	0.000215096	0.000874291
wcw_1955	CP001928.1	2096803	2096922	NA	+	wcw_1955	hypothetical protein	-	-	-	-	group_135	44	-0.272277	3.83171	0.283494	0.383551
wcw_1956	CP001928.1	2097007	2097255	NA	-	wcw_1956	transposase	-	-	-	-	group_996	7	-1.75951	1.57421	0.00306191	0.00897504
wcw_1957	CP001928.1	2097257	2097484	NA	-	wcw_1957	transposase	-	-	-	-	group_996	7	-1.59389	1.02972	0.00807649	0.0201219
wcw_1959	CP001928.1	2097737	2097940	NA	-	wcw_1959	transposase	-	-	-	-	group_996	7	-0.696282	3.88282	0.00747708	0.0188779
wcw_1960	CP001928.1	2097963	2098181	NA	+	wcw_1960	hypothetical protein	-	-	-	-	group_12652	1	-0.726591	4.13185	0.0107971	0.0259075
wcw_1961	CP001928.1	2098151	2098291	NA	+	wcw_1961	hypothetical protein	-	-	-	-	group_18936	1	0.0235288	5.99388	0.927953	0.953337
wcw_1962	CP001928.1	2098300	2098554	NA	-	wcw_1962	conserved hypothetical protein	-	-	-	-	group_3118	15	-0.217959	9.10552	0.0682755	0.123392
wcw_1963	CP001928.1	2098551	2098724	NA	-	wcw_1963	hypothetical protein	-	-	-	-	group_3754	12	-0.776285	5.71973	0.000370539	0.00141179
wcw_1964	CP001928.1	2098721	2100013	NA	-	fixO	putative cytochrome oxidase cytochrome c subunit	-	-	-	-	group_1773	15	-0.78477	9.62322	1.92818e-08	2.23101e-07
wcw_1965	CP001928.1	2100010	2101434	NA	-	fixN	putative cytochrome c oxidase subunit I	COG3278	Cbb3-type cytochrome oxidase subunit 1	-	-	group_1510	15	-0.755884	8.80693	3.23597e-08	3.59002e-07
wcw_1966	CP001928.1	2101409	2105284	NA	-	wcw_1966	putative membrane protein	-	-	-	-	group_3415	14	-0.928853	10.7904	1.35211e-11	2.86525e-10
wcw_1967	CP001928.1	2105296	2106621	NA	-	wcw_1967	cytochrome b/b6 domain-containing protein	COG1290	Cytochrome b subunit of the bc complex	-	-	group_1538	14	-0.534502	9.1717	0.000113253	0.000494434
wcw_1968	CP001928.1	2106643	2107155	NA	-	wcw_1968	conserved hypothetical protein	-	-	-	-	group_1339	15	-0.639301	7.51777	4.50976e-06	2.88319e-05
wcw_1969	CP001928.1	2107167	2107298	NA	-	wcw_1969	hypothetical protein	-	-	-	-	group_3186	11	-0.810392	5.46592	2.54998e-05	0.000132486
wcw_1970	CP001928.1	2107298	2109133	NA	-	wcw_1970	Pyridine nucleotide-disulfide oxidoreductase	COG0493	NADPH-dependent glutamate synthase beta chain or related oxidoreductase	-	-	group_1220	16	-0.731115	9.8099	5.11592e-09	6.89187e-08
wcw_1971	CP001928.1	2109296	2109562	NA	-	wcw_1971	putative acylphosphatase-2	COG1254	Acylphosphatase	acyP	acylphosphatase [EC:3.6.1.7]	group_1021	20	-0.120531	6.76892	0.38669	0.489462
wcw_1972	CP001928.1	2109564	2110544	NA	-	dusB	putative tRNA-dihydrouridine synthase B	COG0042	tRNA-dihydrouridine synthase	dusB	tRNA-dihydrouridine synthase B [EC:1.-.-.-]	group_86	42	-0.00511061	9.18684	0.967852	0.975612
wcw_1973	CP001928.1	2110545	2110808	NA	-	wcw_1973	putative membrane protein	COG0762	Uncharacterized conserved protein YggT Ycf19 family	yggT	YggT family protein	group_710	40	0.013465	6.85446	0.918579	0.947206
wcw_1974	CP001928.1	2111000	2112718	NA	+	wcw_1974	conserved hypothetical protein	-	-	pilM	type IV pilus assembly protein PilM	group_1599	25	0.0354588	8.61857	0.814805	0.868313
wcw_1975	CP001928.1	2112722	2113342	NA	+	wcw_1975	putative membrane protein	-	-	-	-	group_1575	26	-0.208335	6.83518	0.171468	0.258493
wcw_1976	CP001928.1	2113345	2114625	NA	+	wcw_1976	conserved hypothetical protein	COG2849	Antitoxin component YwqK of the YwqJK toxin-antitoxin module	-	-	group_527	47	-0.165327	8.84224	0.199107	0.291066
wcw_1977	CP001928.1	2114622	2115158	NA	+	wcw_1977	putative 5-formyltetrahydrofolate cyclo-ligase	COG0212	5-formyltetrahydrofolate cyclo-ligase	MTHFS	5-formyltetrahydrofolate cyclo-ligase [EC:6.3.3.2]	group_495	33	-0.0928779	6.474	0.544953	0.641562
wcw_1978	CP001928.1	2115260	2116312	NA	+	recA	bacterial DNA recombination protein recA	COG0468	RecA/RadA recombinase	recA	recombination protein RecA	group_268	44	0.154086	10.3041	0.189759	0.27938
wcw_p0001	CP001929.1	398	1372	NA	+	wcw_p0001	Virulence plasmid integrase pGP8-D	COG0582	Integrase	-	-	group_878	24	0.334616	7.41311	0.0303898	0.0624349
wcw_p0002	CP001929.1	1534	1836	NA	+	wcw_p0002	conserved hypothetical protein	COG3657	Putative component of the toxin-antitoxin plasmid stabilization module	-	-	group_2379	13	4.22743	8.94095	3.53318e-30	7.40398e-28
wcw_p0003	CP001929.1	1775	2104	NA	+	wcw_p0003	hypothetical protein	COG3636	DNA-binding prophage protein	-	-	group_4037	11	3.24719	9.14917	1.51934e-19	1.30249e-17
wcw_p0006	CP001929.1	3434	3799	NA	+	wcw_p0006	hypothetical protein	-	-	-	-	group_12506	1	0.517182	5.4535	0.00736007	0.0186074
wcw_p0007	CP001929.1	3834	4070	NA	-	wcw_p0007	putative transcriptional regulator	COG1396	Transcriptional regulator contains XRE-family HTH domain	-	-	group_690	12	0.691348	6.5047	0.00382142	0.010741
wcw_p0008	CP001929.1	4222	5112	NA	+	wcw_p0008	hypothetical protein	-	-	-	-	group_63	28	0.359715	5.6018	0.0545215	0.10191
wcw_p0009	CP001929.1	5113	5655	NA	-	wcw_p0009	hypothetical protein	-	-	-	-	group_10369	2	0.180161	6.05695	0.304045	0.404678
wcw_p0010	CP001929.1	5649	5867	NA	-	wcw_p0010	hypothetical protein	-	-	-	-	group_4672	4	0.602465	2.80254	0.0513017	0.0971436
wcw_p0011	CP001929.1	5864	6307	NA	-	wcw_p0011	conserved hypothetical protein	-	-	-	-	group_3296	7	1.21306	6.47416	1.68736e-06	1.16998e-05
wcw_p0012	CP001929.1	6304	6414	NA	-	wcw_p0012	hypothetical protein	-	-	-	-	group_18869	1	0.247858	4.47161	0.209026	0.303249
wcw_p0013	CP001929.1	6724	8775	NA	-	wcw_p0013	phage/plasmid primase	COG3378	Phage- or plasmid-associated DNA primase	K06919	putative DNA primase/helicase	group_1954	3	-0.297361	6.42757	0.0726249	0.129707
wcw_p0014	CP001929.1	8747	10324	NA	-	wcw_p0014	putative helicase	COG1061	Superfamily II DNA or RNA helicase	IRC3	ATP-dependent helicase IRC3 [EC:3.6.4.-]	group_3090	4	-0.206327	5.68842	0.326511	0.426749
wcw_p0015	CP001929.1	10318	10977	NA	-	wcw_p0015	putative transcriptional regulator	-	-	-	-	group_12507	1	-0.210734	5.35623	0.3994	0.5023
wcw_p0016	CP001929.1	10977	11270	NA	-	wcw_p0016	hypothetical protein	-	-	-	-	group_10370	2	0.670053	4.28526	0.0130419	0.0305174
wcw_p0017	CP001929.1	11601	12584	NA	-	wcw_p0017	hypothetical protein	-	-	-	-	group_878	24	-0.508075	7.44874	0.00125909	0.00420289
wcw_p0018	CP001929.1	12586	12885	NA	-	wcw_p0018	hypothetical protein	-	-	-	-	group_12508	1	-0.547826	7.95364	0.000104271	0.00046272
wcw_p0019	CP001929.1	12898	13554	NA	-	wcw_p0019	hypothetical protein	COG1192	Cellulose biosynthesis protein BcsQ	parA soj	chromosome partitioning protein	group_59	45	-0.476935	9.29851	0.000139783	0.000601896
wcw_p0020	CP001929.1	13966	14394	NA	+	wcw_p0020	hypothetical protein	-	-	-	-	group_12509	1	1.61416	5.67435	9.71894e-15	3.98477e-13
wcw_p0021	CP001929.1	14489	14734	NA	+	wcw_p0021	hypothetical protein	-	-	-	-	group_6508	2	2.57313	7.95064	3.98993e-15	1.88125e-13
wcw_p0022	CP001929.1	14715	15080	NA	+	mazF	putative mazF-like toxin	COG2337	mRNA-degrading endonuclease toxin component of the MazEF toxin-antitoxin module	mazF ndoA chpA	mRNA interferase MazF [EC:3.1.-.-]	group_2708	7	2.35128	6.57602	5.25102e-11	1.01055e-09

## Sheet: Up-regulated genes
locus_tag	seqid	start	end	score	strand	Name	product	COG	COG_description	KO	KO_description	orthogroup	orthogroup_freq	logFC	logCPM	PValue	FDR
wcw_p0002	CP001929.1	1534	1836	NA	+	wcw_p0002	conserved hypothetical protein	COG3657	Putative component of the toxin-antitoxin plasmid stabilization module	-	-	group_2379	13	4.22743	8.94095	3.53318e-30	7.40398e-28
wcw_1095	CP001928.1	1177311	1177451	NA	-	wcw_1095	hypothetical protein	COG1724	Predicted RNA binding protein YcfA dsRBD-like fold HicA-like mRNA interferase family	-	-	group_6008	3	3.63751	7.22638	3.78848e-25	5.10363e-23
wcw_1257	CP001928.1	1332363	1332435	NA	-	wcw_1257	tRNA-Ala	-	-	-	-	-	-	3.59096	1.11077	1.28225e-10	2.34789e-09
wcw_p0003	CP001929.1	1775	2104	NA	+	wcw_p0003	hypothetical protein	COG3636	DNA-binding prophage protein	-	-	group_4037	11	3.24719	9.14917	1.51934e-19	1.30249e-17
wcw_1094	CP001928.1	1176839	1177279	NA	-	wcw_1094	hypothetical protein	-	-	-	-	group_7911	4	3.16543	8.64424	2.0971e-24	2.63675e-22
wcw_1932	CP001928.1	2077034	2077104	NA	+	wcw_1932	tRNA-Gly	-	-	-	-	-	-	3.06667	3.57149	1.8701e-12	4.89864e-11
wcw_0520	CP001928.1	571879	572715	NA	+	wcw_0520	hypothetical protein	-	-	-	-	group_3748	8	2.76381	5.25187	6.47154e-29	1.10957e-26
wcw_0429	CP001928.1	471574	472869	NA	-	wcw_0429	hypothetical protein	-	-	-	-	group_12539	1	2.60581	6.10882	5.60883e-38	4.93774e-35
wcw_p0021	CP001929.1	14489	14734	NA	+	wcw_p0021	hypothetical protein	-	-	-	-	group_6508	2	2.57313	7.95064	3.98993e-15	1.88125e-13
wcw_0478	CP001928.1	526560	526994	NA	-	wcw_0478	putative HTH-type transcriptional repressor	COG1959	DNA-binding transcriptional regulator IscR family	-	-	group_911	3	2.51324	5.28934	2.87231e-24	3.38573e-22
wcw_0479	CP001928.1	527104	527790	NA	+	wcw_0479	putative regulator of cell morphogenesis	COG2846	Iron-sulfur cluster repair protein YtfE RIC family contains ScdAN and hemerythrin domains	ytfE scdA	regulator of cell morphogenesis and NO signaling	group_6005	4	2.45549	5.84006	2.02375e-40	3.81679e-37
wcw_p0022	CP001929.1	14715	15080	NA	+	mazF	putative mazF-like toxin	COG2337	mRNA-degrading endonuclease toxin component of the MazEF toxin-antitoxin module	mazF ndoA chpA	mRNA interferase MazF [EC:3.1.-.-]	group_2708	7	2.35128	6.57602	5.25102e-11	1.01055e-09
wcw_1200	CP001928.1	1271572	1272375	NA	+	wcw_1200	hypothetical protein	-	-	-	-	group_12599	1	2.26613	9.28588	2.73971e-26	4.30591e-24
wcw_0676	CP001928.1	733990	734074	NA	-	wcw_0676	tRNA-Ser	-	-	-	-	-	-	2.12077	0.603626	0.00203928	0.00637825
wcw_1342	CP001928.1	1435699	1436019	NA	+	groES1	Co-chaperonin GroES	COG0234	Co-chaperonin GroES (HSP10)	groES HSPE1	chaperonin GroES	group_76	45	2.06132	8.67653	1.3686e-33	3.6874e-31
wcw_1348	CP001928.1	1439598	1439942	NA	-	wcw_1348	putative addiction module killer protein	COG3657	Putative component of the toxin-antitoxin plasmid stabilization module	-	-	group_2379	13	2.04054	7.55993	7.34713e-15	3.14925e-13
wcw_1301	CP001928.1	1391979	1392425	NA	-	wcw_1301	conserved hypothetical protein	-	-	-	-	group_3752	10	1.98669	7.27336	7.34207e-30	1.38471e-27
wcw_1657	CP001928.1	1768764	1771247	NA	-	wcw_1657	hypothetical protein	-	-	TPI tpiA	triosephosphate isomerase (TIM) [EC:5.3.1.1]	group_12629	1	1.98368	8.43501	2.90751e-19	2.38416e-17
wcw_0668	CP001928.1	725107	725565	NA	+	wcw_0668	putative membrane protease subunit	-	-	-	-	group_10383	1	1.9433	5.62002	4.39661e-23	4.87765e-21
wcw_0134	CP001928.1	141614	143002	NA	+	wcw_0134	hypothetical protein	-	-	-	-	group_5560	7	1.90284	6.66057	2.96838e-21	2.94651e-19
wcw_1051	CP001928.1	1131472	1131684	NA	-	wcw_1051	hypothetical protein	-	-	-	-	group_12585	1	1.87566	10.4284	2.34197e-09	3.37172e-08
wcw_1350	CP001928.1	1440259	1440981	NA	-	wcw_1350	hypothetical protein	-	-	-	-	group_12612	1	1.84292	7.57545	1.50807e-20	1.42211e-18
wcw_0502	CP001928.1	553939	554688	NA	-	wcw_0502	conserved hypothetical protein	-	-	-	-	group_614	42	1.81418	7.53261	1.57242e-36	7.41398e-34
wcw_0669	CP001928.1	725587	726495	NA	+	wcw_0669	putative replicative DNA helicase	COG0305	Replicative DNA helicase	dnaB	replicative DNA helicase [EC:3.6.4.12]	group_71	44	1.78345	6.15072	1.0932e-33	3.43629e-31
wcw_1514	CP001928.1	1591791	1592609	NA	-	wcw_1514	hypothetical protein	-	-	-	-	group_5248	7	1.73292	6.0517	7.71931e-15	3.23525e-13
wcw_1653	CP001928.1	1763773	1764543	NA	-	wcw_1653	hypothetical protein	-	-	-	-	group_8912	2	1.71263	5.78124	1.39381e-12	3.75493e-11
wcw_0883	CP001928.1	953892	954224	NA	+	wcw_0883	conserved hypothetical protein	-	-	-	-	group_546	40	1.66791	9.81488	3.56384e-16	1.97688e-14
wcw_1411	CP001928.1	1501986	1502852	NA	+	wcw_1411	hypothetical protein	-	-	-	-	group_12617	1	1.63973	8.80323	1.88086e-35	7.09461e-33
wcw_p0020	CP001929.1	13966	14394	NA	+	wcw_p0020	hypothetical protein	-	-	-	-	group_12509	1	1.61416	5.67435	9.71894e-15	3.98477e-13
wcw_1349	CP001928.1	1440157	1440258	NA	+	wcw_1349	hypothetical protein	-	-	-	-	group_18913	1	1.58063	1.99672	1.11153e-05	6.33339e-05
wcw_0836	CP001928.1	904504	905676	NA	+	wcw_0836	hypothetical protein	-	-	-	-	group_8901	1	1.57289	7.80267	3.9798e-11	7.73804e-10
wcw_0477	CP001928.1	526106	526603	NA	-	wcw_0477	putative membrane protein	-	-	-	-	group_7906	3	1.57227	1.81106	7.69335e-05	0.00034879
wcw_1362	CP001928.1	1452355	1452711	NA	+	wcw_1362	hypothetical protein	-	-	-	-	group_12614	1	1.55158	5.84254	6.81012e-14	2.46998e-12
wcw_0480	CP001928.1	527826	530117	NA	+	norB	nitric oxide reductase subunit B	COG3256	Nitric oxide reductase large subunit	norB	nitric oxide reductase subunit B [EC:1.7.2.5]	group_3228	6	1.53641	9.03876	7.8543e-38	4.93774e-35
wcw_0667	CP001928.1	724799	725089	NA	+	wcw_0667	HNH endonuclease	COG1403	5-methylcytosine-specific restriction endonuclease McrA	-	-	group_1369	2	1.52769	5.14612	4.85299e-12	1.14409e-10
wcw_1206	CP001928.1	1278023	1280815	NA	+	wcw_1206	hypothetical protein	-	-	-	-	group_6515	4	1.49059	8.31658	3.65296e-26	5.2996e-24
wcw_1721	CP001928.1	1836312	1839251	NA	-	wcw_1721	23S ribosomal RNA	-	-	-	-	-	-	1.43611	8.46478	2.1647e-17	1.36088e-15
wcw_1656	CP001928.1	1768046	1768777	NA	-	wcw_1656	hypothetical protein	-	-	-	-	group_12628	1	1.43402	7.38905	1.67503e-10	3.00867e-09
wcw_1848	CP001928.1	1985983	1986294	NA	+	groES3	Co-chaperonin GroES	COG0234	Co-chaperonin GroES (HSP10)	groES HSPE1	chaperonin GroES	group_76	45	1.42931	10.2654	7.31328e-32	1.7241e-29
wcw_0542	CP001928.1	594417	595172	NA	+	wcw_0542	putative 3-oxoacyl-[acyl-carrier-protein] reductase	COG1028	NAD(P)-dependent dehydrogenase short-chain alcohol dehydrogenase family	-	-	group_8	46	1.4208	7.48692	5.86651e-15	2.57308e-13
wcw_1130	CP001928.1	1206516	1207301	NA	+	wcw_1130	hypothetical protein	-	-	-	-	group_12594	1	1.40544	5.03688	3.13164e-16	1.78978e-14
wcw_0359	CP001928.1	399205	399858	NA	-	wcw_0359	hypothetical protein	-	-	-	-	group_8891	2	1.39102	6.53079	1.20703e-18	8.43134e-17
wcw_1195	CP001928.1	1268811	1269074	NA	+	wcw_1195	conserved hypothetical protein	-	-	-	-	group_1716	17	1.37843	6.12394	3.41965e-13	1.07491e-11
wcw_1636	CP001928.1	1735377	1736546	NA	+	hrcA	Heat-inducible transcription repressor hrcA	COG1420	Transcriptional regulator of heat shock response	hrcA	heat-inducible transcriptional repressor	group_599	44	1.36138	8.89402	2.66055e-11	5.31773e-10
wcw_0395	CP001928.1	434857	435207	NA	-	wcw_0395	ankyrin family protein	-	-	-	-	group_3116	12	1.34243	3.64012	1.02211e-07	9.68696e-07
wcw_0213	CP001928.1	233613	234875	NA	-	nhaD	putative Na+/H+ antiporter NhaD family	COG1055	Na+/H+ antiporter NhaD or related arsenite permease	-	-	group_677	36	1.3322	7.57884	5.83675e-16	3.14517e-14
wcw_0444	CP001928.1	492567	493295	NA	-	wcw_0444	hypothetical protein	-	-	-	-	group_3350	10	1.33023	8.73624	2.15452e-17	1.36088e-15
wcw_0334	CP001928.1	372249	372689	NA	-	wcw_0334	hypothetical protein	-	-	-	-	group_7903	3	1.32973	2.44533	2.96714e-05	0.000151654
wcw_0861	CP001928.1	934953	935483	NA	-	ptpS	putative 6-pyruvoyl tetrahydrobiopterin synthase	COG0720	6-pyruvoyl-tetrahydropterin synthase	queD ptpS PTS	6-pyruvoyltetrahydropterin/6-carboxytetrahydropterin synthase [EC:4.2.3.12 4.1.2.50]	group_1020	11	1.31304	6.18698	2.97322e-14	1.14439e-12
wcw_0136	CP001928.1	144164	145192	NA	+	wcw_0136	conserved hypothetical protein	COG3535	Uncharacterized conserved protein DUF917 family	K09703	uncharacterized protein	group_3746	10	1.27604	3.69991	6.43501e-06	3.9404e-05
wcw_0472	CP001928.1	522373	522840	NA	-	wcw_0472	hypothetical protein	-	-	-	-	group_10378	2	1.26269	4.98485	6.21101e-06	3.8281e-05
wcw_1075	CP001928.1	1157343	1158857	NA	-	wcw_1075	hypothetical protein	-	-	-	-	group_8905	3	1.24574	7.72099	1.84319e-15	9.39528e-14
wcw_0471	CP001928.1	521566	521649	NA	+	wcw_0471	tRNA-Leu	-	-	-	-	-	-	1.23912	5.45381	1.38972e-06	1.00328e-05
wcw_1366	CP001928.1	1458202	1458525	NA	-	rhs33	putative rhs family protein remnant	-	-	-	-	group_3879	8	1.23708	4.82738	2.61409e-11	5.30126e-10
wcw_1695	CP001928.1	1809159	1809617	NA	-	wcw_1695	hypothetical protein	-	-	-	-	group_7921	4	1.23022	5.83775	5.16758e-09	6.91209e-08
wcw_1225	CP001928.1	1300254	1300709	NA	-	rplM	50S ribosomal protein L13	COG0102	Ribosomal protein L13	RP-L13 MRPL13 rplM	large subunit ribosomal protein L13	group_317	43	1.2212	9.6867	8.21825e-19	6.19985e-17
wcw_1802	CP001928.1	1919946	1920452	NA	+	wcw_1802	hypothetical protein	-	-	-	-	group_12640	1	1.21632	5.2696	1.53306e-09	2.29472e-08
wcw_p0011	CP001929.1	5864	6307	NA	-	wcw_p0011	conserved hypothetical protein	-	-	-	-	group_3296	7	1.21306	6.47416	1.68736e-06	1.16998e-05
wcw_0878	CP001928.1	948992	949603	NA	+	wcw_0878	NADPH-dependent FMN reductase	COG0431	NAD(P)H-dependent FMN reductase	chrR NQR	chromate reductase NAD(P)H dehydrogenase (quinone)	group_1284	15	1.20238	7.39728	2.43462e-14	9.76954e-13
wcw_0373	CP001928.1	411948	412628	NA	+	wcw_0373	HAD-superfamily hydrolase	COG0637	Beta-phosphoglucomutase or related phosphatase HAD superfamily	-	-	group_81	43	1.19377	6.31185	7.83131e-13	2.23786e-11
wcw_0499	CP001928.1	551557	552012	NA	+	wcw_0499	hypothetical protein	-	-	-	-	group_12547	1	1.18081	8.76422	1.41357e-12	3.75493e-11
wcw_1112	CP001928.1	1190621	1191526	NA	-	rimK	ribosomal protein S6 modification protein	COG0189	Glutathione synthase/RimK-type ligase ATP-grasp superfamily	cofF	gamma-F420-2:alpha-L-glutamate ligase [EC:6.3.2.32]	group_2428	4	1.17019	8.2121	3.58735e-13	1.10914e-11
wcw_1181	CP001928.1	1257225	1257707	NA	+	smpB	SsrA-binding protein	COG0691	tmRNA-binding protein	smpB	SsrA-binding protein	group_273	45	1.16802	6.59562	9.17062e-12	2.01114e-10
wcw_1307	CP001928.1	1397152	1397505	NA	+	wcw_1307	putative membrane protein	-	-	-	-	group_1573	22	1.16046	5.50768	2.57947e-07	2.21131e-06
wcw_1046	CP001928.1	1124460	1124855	NA	+	wcw_1046	hypothetical protein	-	-	-	-	group_12584	1	1.15967	8.44236	0.000164573	0.000692823
wcw_1504	CP001928.1	1582306	1583412	NA	-	wcw_1504	hypothetical protein	-	-	-	-	group_6517	5	1.15191	10.146	8.97701e-22	9.40591e-20
wcw_1131	CP001928.1	1207319	1209259	NA	+	wcw_1131	conserved hypothetical protein	-	-	-	-	group_12595	1	1.14973	7.82097	6.88144e-20	6.18019e-18
wcw_0730	CP001928.1	805362	805868	NA	+	sycD3	type III secretion chaperone SycD/LcrH	-	-	-	-	group_467	40	1.14448	8.23533	1.42815e-06	1.02414e-05
wcw_1909	CP001928.1	2050889	2051263	NA	-	wcw_1909	putative general secretion pathway protein G precursor	-	-	-	-	group_566	46	1.13623	9.37082	1.31872e-13	4.52202e-12
wcw_0690	CP001928.1	752616	753146	NA	+	yfhC	tRNA-specific adenosine deaminase	COG0590	tRNA(Arg) A34 adenosine deaminase TadA	tadA	tRNA(adenine34) deaminase [EC:3.5.4.33]	group_108	44	1.12925	8.11384	9.96154e-08	9.48861e-07
wcw_1255	CP001928.1	1329206	1332145	NA	-	wcw_1255	23S ribosomal RNA	-	-	-	-	-	-	1.11682	7.59112	8.58875e-10	1.36121e-08
wcw_0884	CP001928.1	954266	954338	NA	+	wcw_0884	tRNA-Thr	-	-	-	-	-	-	1.10372	4.43252	0.000104606	0.000463115
wcw_1347	CP001928.1	1439309	1439611	NA	-	wcw_1347	conserved hypothetical protein	COG3636	DNA-binding prophage protein	-	-	group_2378	15	1.09416	5.99558	1.59394e-06	1.12171e-05
wcw_0808	CP001928.1	875268	875756	NA	+	wcw_0808	conserved hypothetical protein	COG2042	Ribosome biogenesis protein Tsr3 (rRNA maturation)	TSR3	pre-rRNA-processing protein TSR3	group_1572	24	1.0933	5.1653	7.74923e-06	4.66934e-05
wcw_1196	CP001928.1	1269061	1269327	NA	+	wcw_1196	conserved hypothetical protein	COG3041	mRNA-degrading endonuclease (mRNA interferase) YafQ toxin component of the YafQ-DinJ toxin-antitoxin module	yafQ	mRNA interferase YafQ [EC:3.1.-.-]	group_1908	14	1.07952	6.3828	4.9334e-08	5.16911e-07
wcw_1651	CP001928.1	1762190	1762573	NA	-	rplU	50S ribosomal protein L21	COG0261	Ribosomal protein L21	RP-L21 MRPL21 rplU	large subunit ribosomal protein L21	group_336	45	1.07588	10.4816	3.91494e-12	9.46614e-11
wcw_0967	CP001928.1	1038200	1039042	NA	+	wcw_0967	conserved hypothetical protein	-	-	-	-	group_574	41	1.05059	9.4438	6.75248e-13	1.95926e-11
wcw_0137	CP001928.1	145186	146700	NA	+	wcw_0137	putative Hydantoinase/oxoprolinase protein family	COG0145	N-methylhydantoinase A/oxoprolinase/acetone carboxylase beta subunit	-	-	group_3462	9	1.04735	6.28179	1.01228e-08	1.23971e-07
wcw_0694	CP001928.1	755130	755393	NA	+	rpmE2	50S ribosomal protein L31 type B	COG0254	Ribosomal protein L31	RP-L31 rpmE	large subunit ribosomal protein L31	group_246	47	1.04073	6.832	1.68563e-13	5.67697e-12
wcw_1089	CP001928.1	1172768	1173406	NA	+	wcw_1089	hypothetical protein	-	-	-	-	group_10387	2	1.03787	5.85055	1.16767e-08	1.41168e-07
wcw_0006	CP001928.1	2909	3142	NA	-	wcw_0006	hypothetical protein	-	-	-	-	group_12510	1	1.03766	2.75128	0.000425872	0.00159048
wcw_1250	CP001928.1	1325434	1326099	NA	-	adk	adenylate kinase	COG0563	Adenylate kinase or related kinase	adk AK	adenylate kinase [EC:2.7.4.3]	group_91	45	1.02768	8.32428	2.8075e-14	1.10312e-12
wcw_1343	CP001928.1	1436041	1437666	NA	+	groEL1	Chaperonin GroEL	COG0459	Chaperonin GroEL (HSP60 family)	groEL HSPD1	chaperonin GroEL	group_47	47	1.02528	11.7729	3.55026e-12	8.81026e-11
wcw_0582	CP001928.1	630542	630760	NA	+	infA	Translation initiation factor IF-1	COG0361	Translation initiation factor IF-1	infA	translation initiation factor IF-1	group_253	45	1.0234	8.50796	1.05238e-06	7.93915e-06
wcw_1365	CP001928.1	1457862	1458149	NA	-	rhs31	putative rhs family protein remnant	-	-	-	-	group_17	28	1.02116	3.84969	1.67945e-05	9.08314e-05
wcw_1554	CP001928.1	1629423	1629698	NA	-	wcw_1554	conserved hypothetical protein	COG1837	Predicted RNA-binding protein YlqC contains KH domain UPF0109 family	K06960	uncharacterized protein	group_54	45	1.01355	7.40566	9.24516e-06	5.36504e-05
wcw_0003	CP001928.1	1888	2121	NA	+	wcw_0003	conserved hypothetical protein	-	-	-	-	group_3558	10	1.00077	7.828	1.84147e-07	1.65381e-06
wcw_0924	CP001928.1	992354	993460	NA	-	potA	spermidine/putrescine transport system ATP- binding protein	COG3842	ABC-type Fe3+/spermidine/putrescine transport systems ATPase components	potA	spermidine/putrescine transport system ATP-binding protein [EC:7.6.2.11]	group_0	48	1.00034	7.60329	1.73046e-10	3.07891e-09
wcw_0228	CP001928.1	248368	248937	NA	-	efp1	Elongation factor P	COG0231	Translation elongation factor P (EF-P)/translation initiation factor 5A (eIF-5A)	efp	elongation factor P	group_308	45	0.994477	9.50564	3.16994e-12	7.97135e-11
wcw_0543	CP001928.1	595226	595298	NA	+	wcw_0543	tRNA-Met	-	-	-	-	-	-	0.992892	2.97211	0.00283743	0.00844696
wcw_1551	CP001928.1	1628187	1628699	NA	-	folK	putative 2-amino-4-hydroxy-6- hydroxymethyldihydropteridine pyrophosphokinase	COG0801	7 8-dihydro-6-hydroxymethylpterin-pyrophosphokinase	folK	2-amino-4-hydroxy-6-hydroxymethyldihydropteridine diphosphokinase [EC:2.7.6.3]	group_95	33	0.978801	7.40514	6.39282e-07	5.06591e-06
wcw_0965	CP001928.1	1035756	1037117	NA	+	wcw_0965	putative sodium-dependent transporter	COG0733	Na+-dependent transporter SNF family	TC.NSS	neurotransmitter:Na+ symporter NSS family	group_217	39	0.97762	9.38122	3.08895e-14	1.16515e-12
wcw_1751	CP001928.1	1868263	1868718	NA	-	wcw_1751	Transcriptional repressor nrdR	COG1327	Transcriptional regulator NrdR contains Zn-ribbon and ATP-cone domains	nrdR	transcriptional repressor NrdR	group_398	40	0.973654	10.0764	1.98188e-06	1.34939e-05
wcw_0727	CP001928.1	803157	803666	NA	+	wcw_0727	conserved hypothetical protein	-	-	-	-	group_1766	13	0.962375	7.60123	3.46689e-08	3.75779e-07
wcw_1533	CP001928.1	1614481	1615464	NA	+	wcw_1533	conserved hypothetical protein	COG1054	Predicted sulfurtransferase	K07146	UPF0176 protein	group_84	42	0.958152	9.69613	9.85158e-14	3.44076e-12
wcw_0541	CP001928.1	593757	594362	NA	-	wcw_0541	Short-chain dehydrogenase	COG1028	NAD(P)-dependent dehydrogenase short-chain alcohol dehydrogenase family	-	-	group_10381	1	0.954413	6.52336	5.11874e-08	5.29008e-07
wcw_1750	CP001928.1	1867780	1868145	NA	-	dksA	DnaK suppressor protein	COG1734	RNA polymerase-binding transcription factor DksA	dksA	DnaK suppressor protein	group_159	44	0.949151	10.8013	1.16265e-12	3.22464e-11
wcw_1515	CP001928.1	1592693	1593874	NA	+	rsmB3	putative ribosomal RNA small subunit methyltransferase B	COG0144	16S rRNA C967 or C1407 C5-methylase RsmB/RsmF family	rsmB sun	16S rRNA (cytosine967-C5)-methyltransferase [EC:2.1.1.176]	group_100	44	0.944834	6.79197	9.37585e-08	8.97606e-07
wcw_1891	CP001928.1	2033149	2033400	NA	+	wcw_1891	conserved hypothetical protein	-	-	-	-	group_708	36	0.941755	6.83404	1.15218e-07	1.07574e-06
wcw_0186	CP001928.1	203517	203996	NA	+	wcw_0186	conserved hypothetical protein	-	-	-	-	group_2502	3	0.941655	6.12099	1.05345e-08	1.28181e-07
wcw_1908	CP001928.1	2050209	2050889	NA	-	wcw_1908	putative membrane protein	-	-	-	-	group_2124	15	0.935831	8.32909	1.37306e-09	2.12261e-08
wcw_1435	CP001928.1	1522264	1523412	NA	-	dnaJ	Chaperone protein dnaJ	COG0484	DnaJ-class molecular chaperone with C-terminal Zn finger domain	dnaJ	molecular chaperone DnaJ	group_127	48	0.931699	9.63068	4.44241e-13	1.3299e-11
wcw_0657	CP001928.1	716974	717651	NA	+	wcw_0657	conserved hypothetical protein	-	-	-	-	group_7909	2	0.914793	9.29863	5.89188e-13	1.73626e-11
wcw_0283	CP001928.1	318163	318516	NA	-	wcw_0283	hypothetical protein	-	-	-	-	group_12527	1	0.912804	6.18442	1.29591e-06	9.47323e-06
wcw_0155	CP001928.1	166655	167203	NA	-	wcw_0155	hypothetical protein	-	-	-	-	group_2043	15	0.910481	6.0377	3.3173e-08	3.65873e-07
wcw_1925	CP001928.1	2069545	2070399	NA	-	wcw_1925	Phenazine biosynthesis-like protein	COG0384	Predicted epimerase YddE/YHI9 PhzF superfamily	phzF	trans-2 3-dihydro-3-hydroxyanthranilate isomerase [EC:5.3.3.17]	group_1604	9	0.904872	10.4463	2.45664e-13	7.9883e-12
wcw_1163	CP001928.1	1240658	1241380	NA	-	wcw_1163	putative methyltransferase	COG0500	SAM-dependent methyltransferase	-	-	group_3880	3	0.901845	6.93433	4.41354e-09	6.06173e-08
wcw_1436	CP001928.1	1523405	1523533	NA	-	wcw_1436	hypothetical protein	-	-	-	-	group_18917	1	0.901662	6.35786	5.87643e-05	0.000276077
wcw_1683	CP001928.1	1796057	1796485	NA	-	euo	Early upstream open reading frame (EUO) protein	-	-	-	-	group_609	43	0.891083	8.93049	1.16402e-06	8.67721e-06
wcw_1178	CP001928.1	1253366	1254760	NA	+	wcw_1178	conserved hypothetical protein	-	-	-	-	group_1530	24	0.885944	9.34946	8.62253e-11	1.64264e-09
wcw_1502	CP001928.1	1581101	1581763	NA	-	rplC	50S ribosomal protein L3	COG0087	Ribosomal protein L3	RP-L3 MRPL3 rplC	large subunit ribosomal protein L3	group_287	45	0.885903	10.1507	9.95443e-11	1.87741e-09
wcw_0309	CP001928.1	346007	346621	NA	-	plsC	putative 1-acyl-sn-glycerol-3-phosphate acyltransferase	COG0204	1-acyl-sn-glycerol-3-phosphate acyltransferase	plsC	1-acyl-sn-glycerol-3-phosphate acyltransferase [EC:2.3.1.51]	group_200	32	0.877183	4.80705	2.3189e-05	0.000122372
wcw_1505	CP001928.1	1583437	1584216	NA	-	wcw_1505	putative membrane protein	-	-	-	-	group_7919	4	0.872724	8.68128	1.9751e-09	2.90972e-08
wcw_0866	CP001928.1	939728	940432	NA	+	rpe	ribulose-phosphate 3-epimerase	COG0036	Pentose-5-phosphate-3-epimerase	rpe RPE	ribulose-phosphate 3-epimerase [EC:5.1.3.1]	group_208	45	0.869312	8.4663	1.2765e-10	2.34789e-09
wcw_0792	CP001928.1	865995	866819	NA	-	wcw_0792	phosphoesterase	COG0613	Predicted metal-dependent phosphoesterase TrpH contains PHP domain	E3.1.3.97	3' 5'-nucleoside bisphosphate phosphatase [EC:3.1.3.97]	group_1117	29	0.869006	8.72948	1.05404e-07	9.9396e-07
wcw_0403	CP001928.1	445663	446154	NA	+	wcw_0403	conserved hypothetical protein	-	-	K07040	uncharacterized protein	group_667	41	0.86535	7.24966	5.23994e-05	0.000250191
wcw_0580	CP001928.1	628733	630001	NA	+	tyrP4	aromatic amino acid-specific transport protein	COG0814	Amino acid permease	tyrP	tyrosine-specific transport protein	group_49	44	0.865081	8.22734	6.31342e-08	6.33357e-07
wcw_1857	CP001928.1	1999845	2000342	NA	+	mutT	mutator mutT protein	COG0494	8-oxo-dGTP pyrophosphatase MutT and related house-cleaning NTP pyrophosphohydrolases NUDIX family	-	-	group_915	19	0.861175	5.93578	6.09961e-08	6.1518e-07
wcw_0130	CP001928.1	136536	137450	NA	+	wcw_0130	conserved putative membrane protein	COG0697	Permease of the drug/metabolite transporter (DMT) superfamily	-	-	group_554	43	0.857548	6.04083	3.60048e-08	3.85824e-07
wcw_1190	CP001928.1	1263221	1263835	NA	-	recR	Recombination protein recR	COG0353	Recombinational DNA repair protein RecR	recR	recombination protein RecR	group_319	44	0.852033	9.38774	3.02252e-06	1.96568e-05
wcw_1273	CP001928.1	1350370	1351371	NA	-	ompA8	putative membrane protein	-	-	-	-	group_2061	3	0.849536	8.86037	1.81237e-07	1.63547e-06
wcw_0804	CP001928.1	873367	873504	NA	-	rpmJ	50S ribosomal protein L36	COG0257	Ribosomal protein L36	RP-L36 MRPL36 rpmJ	large subunit ribosomal protein L36	group_409	43	0.848812	8.62872	2.17055e-06	1.46726e-05
wcw_0435	CP001928.1	479870	481114	NA	+	gltP1	putative proton/sodium-glutamate symport protein	COG1301	Na+/H+-dicarboxylate symporter	-	-	group_372	40	0.847762	7.7984	3.5695e-10	6.01079e-09
wcw_1756	CP001928.1	1873386	1873724	NA	-	wcw_1756	hypothetical protein	-	-	-	-	group_12638	1	0.846693	7.05774	6.42914e-08	6.38177e-07
wcw_1379	CP001928.1	1470925	1472475	NA	-	wcw_1379	conserved hypothetical protein	-	-	-	-	group_536	45	0.841087	10.7061	3.35877e-09	4.69232e-08
wcw_0349	CP001928.1	389296	389745	NA	-	wcw_0349	conserved hypothetical protein	-	-	-	-	group_561	41	0.836065	8.11302	3.41979e-05	0.00017108
wcw_0481	CP001928.1	530185	530883	NA	+	wcw_0481	conserved hypothetical protein	COG4420	Uncharacterized membrane protein	-	-	group_4244	3	0.835165	8.51676	3.12952e-07	2.64676e-06
wcw_0826	CP001928.1	890973	891911	NA	+	wcw_0826	hypothetical protein	-	-	-	-	group_12569	1	0.830293	8.6941	6.21023e-09	8.07758e-08
wcw_1297	CP001928.1	1387517	1388395	NA	+	wcw_1297	conserved hypothetical protein	-	-	-	-	group_3123	11	0.826979	9.26407	3.41857e-08	3.74851e-07
wcw_0895	CP001928.1	962813	963841	NA	+	wcw_0895	conserved hypothetical protein	-	-	-	-	group_2426	6	0.807005	8.85926	1.76244e-07	1.59806e-06
wcw_0041	CP001928.1	46077	48368	NA	+	wcw_0041	hypothetical protein	-	-	-	-	group_12513	1	0.800573	7.99742	3.25417e-09	4.58013e-08
wcw_0846	CP001928.1	916239	917435	NA	+	wcw_0846	hypothetical protein	-	-	-	-	group_12572	1	0.793832	7.2022	1.43082e-08	1.69719e-07
wcw_1503	CP001928.1	1581986	1582306	NA	-	wcw_1503	hypothetical protein	-	-	-	-	group_12622	1	0.793765	8.20576	1.55327e-09	2.30666e-08
wcw_0899	CP001928.1	965808	967607	NA	-	wcw_0899	ABC transporter ATPase subunit	COG0488	ATPase components of ABC transporters with duplicated ATPase domains	-	-	group_57	46	0.790242	7.00527	2.30538e-07	2.00366e-06
wcw_1729	CP001928.1	1847566	1848537	NA	-	kpsF	carbohydrate isomerase KpsF/GutQ family	COG0794	D-arabinose 5-phosphate isomerase GutQ	kdsD kpsF	arabinose-5-phosphate isomerase [EC:5.3.1.13]	group_362	40	0.789707	9.12062	2.88393e-09	4.12052e-08
wcw_0677	CP001928.1	734237	736462	NA	+	wcw_0677	conserved hypothetical protein	-	-	-	-	group_625	41	0.789309	8.35827	0.000477561	0.00175571
wcw_0308	CP001928.1	345521	345892	NA	-	rpsL	30S ribosomal protein S12	COG0048	Ribosomal protein S12	RP-S12 MRPS12 rpsL	small subunit ribosomal protein S12	group_219	48	0.78655	10.8603	2.8198e-08	3.14682e-07
wcw_1405	CP001928.1	1496041	1497423	NA	-	wcw_1405	putative sodium-dependent transporter	COG0733	Na+-dependent transporter SNF family	TC.NSS	neurotransmitter:Na+ symporter NSS family	group_217	39	0.779827	9.52918	5.31687e-10	8.6445e-09
wcw_1706	CP001928.1	1818143	1818865	NA	-	wcw_1706	conserved hypothetical protein	-	-	-	-	group_585	45	0.779118	8.67779	1.67613e-08	1.96838e-07
wcw_0635	CP001928.1	686519	686650	NA	+	wcw_0635	hypothetical protein	-	-	-	-	group_7055	2	0.778341	3.53021	0.00157658	0.00507411
wcw_1637	CP001928.1	1736543	1737085	NA	+	grpE	putative molecular chaperone grpE (HSP-70 cofactor)	COG0576	Molecular chaperone GrpE (heat shock protein)	GRPE	molecular chaperone GrpE	group_232	44	0.774852	6.4811	6.89929e-07	5.44437e-06
wcw_0253	CP001928.1	285409	286041	NA	+	wcw_0253	hypothetical protein	-	-	-	-	group_1622	26	0.766641	10.6202	4.34662e-06	2.78834e-05
wcw_1575	CP001928.1	1652459	1652977	NA	-	wcw_1575	Transposase	-	-	-	-	group_1660	6	0.765009	3.30088	0.00207804	0.00646731
wcw_1577	CP001928.1	1654395	1655654	NA	-	wcw_1577	hypothetical protein	-	-	-	-	group_10373	1	0.762373	9.61689	8.65742e-07	6.69176e-06
wcw_1586	CP001928.1	1666585	1666658	NA	-	wcw_1586	tRNA-Arg	-	-	-	-	-	-	0.753559	5.71858	0.00316024	0.00919455
wcw_0156	CP001928.1	167274	168056	NA	-	wcw_0156	hypothetical protein	-	-	-	-	group_2031	20	0.753468	6.70114	0.000266787	0.00106376
wcw_0460	CP001928.1	509835	510248	NA	-	wcw_0460	thioesterase	COG0824	Acyl-CoA thioesterase FadM	ybgC	acyl-CoA thioester hydrolase [EC:3.1.2.-]	group_848	22	0.75241	4.28681	0.000562243	0.00204134
wcw_1040	CP001928.1	1120395	1120571	NA	-	wcw_1040	hypothetical protein	-	-	-	-	group_846	26	0.749364	8.32177	2.77486e-07	2.36804e-06
wcw_0803	CP001928.1	873052	873357	NA	-	rpsN	30S ribosomal protein S14	COG0199	Ribosomal protein S14	RP-S14 MRPS14 rpsN	small subunit ribosomal protein S14	group_310	46	0.749039	8.71864	1.0805e-06	8.10442e-06
wcw_1688	CP001928.1	1802943	1803455	NA	+	pgsA3	putative CDP-diacylglycerol-glycerol-3-phosphate 3-phosphatidyltransferase	COG0558	Phosphatidylglycerophosphate synthase	-	-	group_593	45	0.748348	5.61067	6.35435e-05	0.000294956
wcw_1445	CP001928.1	1533690	1534595	NA	+	rnz	ribonuclease Z	COG1234	Ribonuclease BN tRNA processing enzyme	rnz	ribonuclease Z [EC:3.1.26.11]	group_517	44	0.746047	9.03333	1.68033e-08	1.96838e-07
wcw_1542	CP001928.1	1620494	1622887	NA	-	pheT	Phenylalanyl-tRNA synthetase beta subunit	COG0072	Phenylalanyl-tRNA synthetase beta subunit	FARSB pheT	phenylalanyl-tRNA synthetase beta chain [EC:6.1.1.20]	group_186	44	0.744585	10.8338	5.95487e-09	7.87275e-08
wcw_0319	CP001928.1	353863	354984	NA	+	wcw_0319	putative oxidoreductase (NADPH) flavoprotein	COG0369	Sulfite reductase alpha subunit (flavoprotein)	-	-	group_337	45	0.743323	8.2145	3.44763e-08	3.75779e-07
wcw_0688	CP001928.1	751926	752195	NA	-	rpsO	30S ribosomal protein S15	COG0184	Ribosomal protein S15P/S13E	RP-S15 MRPS15 rpsO	small subunit ribosomal protein S15	group_225	46	0.73806	8.14536	2.95754e-05	0.000151574
wcw_0844	CP001928.1	913937	915049	NA	-	wcw_0844	hypothetical protein	COG1640	4-alpha-glucanotransferase	malQ	4-alpha-glucanotransferase [EC:2.4.1.25]	group_12571	1	0.73792	8.15274	2.5804e-08	2.92294e-07
wcw_0439	CP001928.1	487462	488526	NA	+	trmU	tRNA (5-methylaminomethyl-2-thiouridylate)- methyltransferase	COG0482	tRNA U34 2-thiouridine synthase MnmA/TrmU contains the PP-loop ATPase domain	mnmA trmU	tRNA-uridine 2-sulfurtransferase [EC:2.8.1.13]	group_333	42	0.737158	6.45579	2.50878e-06	1.67786e-05
wcw_0158	CP001928.1	168689	169600	NA	+	wcw_0158	hypothetical protein	COG4285	Uncharacterized conserved protein conains N-terminal glutamine amidotransferase (GATase1)-like domain	-	-	group_8887	3	0.736743	7.09179	2.75212e-06	1.81486e-05
wcw_1456	CP001928.1	1545112	1545888	NA	-	wcw_1456	conserved hypothetical protein	COG1579	Predicted nucleic acid-binding protein contains Zn-ribbon domain	K07164	uncharacterized protein	group_282	44	0.735693	10.3477	3.58488e-08	3.85824e-07
wcw_1001	CP001928.1	1077159	1077425	NA	-	fdiV	putative ferredoxin [2Fe-2S] 4	COG0633	Ferredoxin	-	-	group_545	45	0.733569	5.73342	1.16502e-05	6.59828e-05
wcw_0914	CP001928.1	983671	984177	NA	+	infC	Translation initiation factor IF-3	COG0290	Translation initiation factor IF-3	infC MTIF3	translation initiation factor IF-3	group_245	46	0.733433	12.2392	8.78397e-09	1.08991e-07
wcw_0082	CP001928.1	86798	88963	NA	-	greA	transcription elongation factor greA	COG1747	Uncharacterized N-terminal domain of the transcription elongation factor GreA	-	-	group_242	44	0.732472	10.7827	5.133e-08	5.29008e-07
wcw_0260	CP001928.1	290664	292727	NA	-	wcw_0260	hypothetical protein	-	-	-	-	group_7120	3	0.729975	7.56011	0.0012614	0.0042032
wcw_1105	CP001928.1	1184522	1185484	NA	-	wcw_1105	hypothetical protein	-	-	-	-	group_10389	2	0.726851	9.5887	1.01725e-09	1.59877e-08
wcw_0404	CP001928.1	446165	446356	NA	+	rpmF	50S ribosomal protein L32	COG0333	Ribosomal protein L32	RP-L32 MRPL32 rpmF	large subunit ribosomal protein L32	group_492	37	0.726616	7.18506	2.47727e-05	0.000129422
wcw_1312	CP001928.1	1403007	1404719	NA	-	wcw_1312	conserved hypothetical protein	-	-	-	-	group_1903	13	0.723191	7.91022	0.000103379	0.000460309
wcw_0722	CP001928.1	796225	796923	NA	+	trmB	tRNA (guanine-N7)-methyltransferase	COG0220	tRNA G46 methylase TrmB	trmB METTL1 TRM8	tRNA (guanine-N7-)-methyltransferase [EC:2.1.1.33]	group_447	39	0.722647	7.80048	5.56574e-07	4.48589e-06
wcw_0906	CP001928.1	973031	973870	NA	-	wcw_0906	conserved hypothetical protein	-	-	-	-	group_1453	15	0.72105	6.06652	5.04502e-05	0.000242727
wcw_0104	CP001928.1	106869	107327	NA	+	wcw_0104	conserved hypothetical protein	-	-	-	-	group_611	41	0.716451	10.1536	1.09878e-05	6.27971e-05
wcw_0760	CP001928.1	831093	831557	NA	-	wcw_0760	putative membrane-associated protein	-	-	-	-	group_4951	6	0.716313	5.99304	3.33925e-05	0.000167495
wcw_1287	CP001928.1	1370428	1370958	NA	-	wcw_1287	conserved hypothetical protein	-	-	-	-	group_12607	1	0.708596	8.05353	1.79132e-05	9.62515e-05
wcw_1631	CP001928.1	1726726	1727769	NA	-	wcw_1631	hypothetical protein	-	-	-	-	group_8911	3	0.708536	8.09272	0.000401417	0.00151415
wcw_0252	CP001928.1	284595	285353	NA	-	rnc	ribonuclease III	COG0571	dsRNA-specific ribonuclease	rnc DROSHA RNT1	ribonuclease III [EC:3.1.26.3]	group_280	46	0.699062	7.18412	1.22417e-05	6.87137e-05
wcw_0296	CP001928.1	334014	334712	NA	-	wcw_0296	RNA pseudouridylate synthase family protein	COG1187	16S rRNA U516 pseudouridylate synthase RsuA and related 23S rRNA U2605 pseudouridylate synthases	-	-	group_83	44	0.697065	8.73876	1.35705e-07	1.25461e-06
wcw_1031	CP001928.1	1111267	1112874	NA	+	wcw_1031	putative membrane protein	-	-	-	-	group_12583	1	0.696458	7.80451	7.83941e-06	4.70864e-05
wcw_1650	CP001928.1	1761945	1762190	NA	-	rpmA	50S ribosomal protein L27	COG0211	Ribosomal protein L27	RP-L27 MRPL27 rpmA	large subunit ribosomal protein L27	group_301	45	0.69235	10.9142	5.93061e-08	6.01352e-07
wcw_1187	CP001928.1	1260465	1261217	NA	-	fabG	3-oxoacyl-[acyl-carrier-protein] reductase protein FabG	COG1028	NAD(P)-dependent dehydrogenase short-chain alcohol dehydrogenase family	fabG OAR1	3-oxoacyl-[acyl-carrier protein] reductase [EC:1.1.1.100]	group_8	46	0.691267	10.1832	6.55681e-06	4.00199e-05
wcw_1053	CP001928.1	1134977	1135285	NA	+	wcw_1053	hypothetical protein	-	-	-	-	group_12586	1	0.689246	5.25291	0.00280982	0.008425
wcw_1930	CP001928.1	2072396	2073493	NA	-	wcw_1930	hypothetical protein	-	-	-	-	group_3885	3	0.688841	9.09041	1.33391e-05	7.41445e-05
wcw_0723	CP001928.1	796910	798400	NA	+	wcw_0723	conserved hypothetical protein	COG4365	Uncharacterized protein YllA UPF0747 family	bshC	bacillithiol synthase	group_7123	5	0.68818	8.85052	5.79449e-08	5.90725e-07
wcw_0526	CP001928.1	579071	579760	NA	-	wcw_0526	hypothetical protein	-	-	-	-	group_3181	4	0.687669	8.02585	3.68213e-07	3.07279e-06
wcw_1757	CP001928.1	1873708	1874808	NA	-	wcw_1757	hypothetical protein	-	-	-	-	group_4681	3	0.686242	6.00202	1.01174e-05	5.8175e-05
wcw_1189	CP001928.1	1262149	1263144	NA	-	fabH	3-oxoacyl-[acyl-carrier-protein] synthase 3	COG0332	3-oxoacyl-[acyl-carrier-protein] synthase III	fabH	3-oxoacyl-[acyl-carrier-protein] synthase III [EC:2.3.1.180]	group_196	44	0.685951	9.50887	1.03641e-06	7.85005e-06
wcw_1155	CP001928.1	1234710	1235474	NA	-	tpiA	Triosephosphate isomerase	COG0149	Triosephosphate isomerase	TPI tpiA	triosephosphate isomerase (TIM) [EC:5.3.1.1]	group_334	41	0.685486	10.5171	8.14215e-07	6.39837e-06
wcw_0042	CP001928.1	48382	49152	NA	+	wcw_0042	glycosyl transferase family 2	COG0463	Glycosyltransferase involved in cell wall bisynthesis	waaE kdtX	(heptosyl)LPS beta-1 4-glucosyltransferase [EC:2.4.1.-]	group_1006	23	0.684282	7.47173	1.08288e-06	8.10442e-06
wcw_0162	CP001928.1	174199	175575	NA	+	wcw_0162	MiaB-like tRNA modifying enzyme	COG0621	tRNA A37 methylthiotransferase MiaB	rimO	ribosomal protein S12 methylthiotransferase [EC:2.8.4.4]	group_74	44	0.681232	7.00965	0.000106347	0.000469719
wcw_1659	CP001928.1	1773646	1774470	NA	+	map3	Methionine aminopeptidase	COG0024	Methionine aminopeptidase	-	-	group_3945	8	0.680368	8.57924	4.25603e-07	3.53606e-06
wcw_0135	CP001928.1	143002	144180	NA	+	wcw_0135	putative permease for cytosine/purines uracil thiamine allantoin	COG1457	Purine-cytosine permease or related protein	-	-	group_3179	11	0.678887	5.61782	0.0015236	0.00495432
wcw_0809	CP001928.1	875794	877152	NA	+	wcw_0809	D-alanine/glycine transport protein sodium- dependent	COG1115	Na+/alanine symporter	TC.AGCS	alanine or glycine:cation symporter AGCS family	group_283	39	0.67884	9.00983	2.58818e-08	2.92294e-07
wcw_0798	CP001928.1	869561	870175	NA	-	wcw_0798	putative rRNA methylase	-	-	-	-	group_518	43	0.672668	5.96601	1.18536e-05	6.69337e-05
wcw_1217	CP001928.1	1291909	1293384	NA	+	wcw_1217	conserved hypothetical protein	-	-	-	-	group_12600	1	0.670106	9.17112	3.46006e-07	2.91324e-06
wcw_1039	CP001928.1	1120217	1120375	NA	-	wcw_1039	conserved hypothetical protein	-	-	-	-	group_497	38	0.66852	9.01104	9.40995e-07	7.18509e-06
wcw_0566	CP001928.1	614063	614389	NA	-	wcw_0566	hypothetical protein	-	-	-	-	group_12552	1	0.668169	6.40296	5.85539e-05	0.000276077
wcw_1215	CP001928.1	1287765	1289504	NA	+	wcw_1215	hypothetical protein	COG0729	Outer membrane translocation and assembly module TamA	tamA	translocation and assembly module TamA	group_1508	25	0.666327	7.30451	1.58749e-06	1.12135e-05
wcw_1849	CP001928.1	1986309	1987988	NA	+	groEL3	Chaperonin GroEL	COG0459	Chaperonin GroEL (HSP60 family)	groEL HSPD1	chaperonin GroEL	group_47	47	0.65475	11.9237	7.09025e-09	9.03528e-08
wcw_0947	CP001928.1	1015642	1016412	NA	+	wcw_0947	putative serine/threonine PP2C protein phosphatase	COG0631	Serine/threonine protein phosphatase PrpC	prpC phpP	PPM family protein phosphatase [EC:3.1.3.16]	group_168	44	0.654528	9.86027	0.000308406	0.00121685
wcw_1516	CP001928.1	1593929	1594978	NA	+	wcw_1516	conserved hypothetical protein	-	-	-	-	group_582	44	0.654471	8.13063	3.0297e-07	2.57388e-06
wcw_1630	CP001928.1	1725458	1726729	NA	+	serS	Seryl-tRNA synthetase	COG0172	Seryl-tRNA synthetase	SARS serS	seryl-tRNA synthetase [EC:6.1.1.11]	group_288	44	0.653989	8.92027	5.29751e-07	4.32516e-06
wcw_0585	CP001928.1	632271	632343	NA	+	wcw_0585	tRNA-Trp	-	-	-	-	-	-	0.652614	4.85511	0.00104735	0.00356552
wcw_0993	CP001928.1	1066068	1067936	NA	+	wcw_0993	hypothetical protein	-	-	-	-	group_12582	1	0.652531	8.1656	7.34989e-05	0.000335639
wcw_0710	CP001928.1	784336	784608	NA	+	rpmB	50S ribosomal protein L28	COG0227	Ribosomal protein L28	RP-L28 MRPL28 rpmB	large subunit ribosomal protein L28	group_274	44	0.651712	9.97835	0.000256555	0.00102731
wcw_0194	CP001928.1	213425	214651	NA	-	wcw_0194	hypothetical protein	-	-	-	-	group_63	28	0.651344	6.88701	0.000497483	0.00182185
wcw_0507	CP001928.1	558584	559786	NA	+	wcw_0507	conserved hypothetical protein	COG2081	Predicted flavoprotein YhiN	-	-	group_1353	19	0.649863	7.49651	1.95564e-05	0.000104407
wcw_0984	CP001928.1	1054399	1054866	NA	-	wcw_0984	conserved hypothetical protein	-	-	-	-	group_626	42	0.645151	8.63019	2.42587e-06	1.62818e-05
wcw_0654	CP001928.1	712895	713503	NA	-	wcw_0654	methylated-DNA--protein- cysteinemethyltransferase	COG0350	O6-methylguanine-DNA--protein-cysteine methyltransferase	ogt MGMT	methylated-DNA-[protein]-cysteine S-methyltransferase [EC:2.1.1.63]	group_114	41	0.63992	7.97327	4.70355e-06	2.98684e-05
wcw_1806	CP001928.1	1924011	1924790	NA	+	wcw_1806	putative membrane protein	-	-	-	-	group_6012	5	0.637259	8.34106	1.31149e-05	7.31797e-05
wcw_0149	CP001928.1	160793	161596	NA	-	wcw_0149	conserved hypothetical protein	COG0775	Nucleoside phosphorylase	-	-	group_6002	7	0.635581	5.04916	0.000218709	0.000887064
wcw_0814	CP001928.1	880541	881530	NA	+	prsA	Ribose-phosphate pyrophosphokinase	COG0462	Phosphoribosylpyrophosphate synthetase	PRPS prsA	ribose-phosphate pyrophosphokinase [EC:2.7.6.1]	group_895	27	0.635464	11.2796	2.13353e-07	1.8803e-06
wcw_0988	CP001928.1	1057972	1058937	NA	+	trxB	Thioredoxin reductase	COG0492	Thioredoxin reductase	trxB TRR	thioredoxin reductase (NADPH) [EC:1.8.1.9]	group_143	47	0.634359	10.3147	6.51359e-08	6.43174e-07
wcw_1292	CP001928.1	1380590	1381759	NA	-	wcw_1292	conserved hypothetical protein	-	-	-	-	group_5236	3	0.631798	10.3957	1.6072e-06	1.12683e-05
wcw_0867	CP001928.1	940444	941001	NA	+	efp3	Elongation factor P	COG0231	Translation elongation factor P (EF-P)/translation initiation factor 5A (eIF-5A)	efp	elongation factor P	group_606	42	0.629705	9.17599	4.49299e-08	4.76055e-07
wcw_0818	CP001928.1	883183	883449	NA	+	rpsR	30S ribosomal protein S18	COG0238	Ribosomal protein S18	RP-S18 MRPS18 rpsR	small subunit ribosomal protein S18	group_244	43	0.627971	9.49614	2.09832e-06	1.42354e-05
wcw_1263	CP001928.1	1339789	1341204	NA	+	wcw_1263	Amino acid permease	COG0531	Amino acid transporter	gadC	glutamate:GABA antiporter	group_359	32	0.627114	7.79698	8.62703e-06	5.05298e-05
wcw_1226	CP001928.1	1300888	1302207	NA	+	miaB	miaB-methiolase	COG0621	tRNA A37 methylthiotransferase MiaB	miaB	tRNA-2-methylthio-N6-dimethylallyladenosine synthase [EC:2.8.4.3]	group_74	44	0.625682	9.08851	9.23591e-07	7.08087e-06
wcw_1768	CP001928.1	1885228	1885698	NA	-	wcw_1768	conserved hypothetical protein	COG2606	Cys-tRNA(Pro) deacylase prolyl-tRNA editing enzyme YbaK/EbsC	prdX proX	Ala-tRNA(Pro) deacylase [EC:3.1.1.-]	group_3700	5	0.623685	6.9467	0.0026347	0.00795577
wcw_0138	CP001928.1	146651	148186	NA	-	wcw_0138	hypothetical protein	-	-	-	-	group_12519	1	0.623613	6.59093	0.000118251	0.00051506
wcw_1065	CP001928.1	1148569	1149528	NA	+	wcw_1065	hypothetical protein	-	-	-	-	group_12589	1	0.621555	9.15564	3.48834e-07	2.924e-06
wcw_0346	CP001928.1	387125	388285	NA	+	arnB	UDP-4-amino-4-deoxy-L-arabinose-- oxoglutarateaminotransferase	COG0399	dTDP-4-amino-4 6-dideoxygalactose transaminase	-	-	group_644	24	0.62102	10.0061	0.0025166	0.00764299
wcw_0473	CP001928.1	522949	523938	NA	-	wcw_0473	conserved hypothetical protein	COG1092	23S rRNA G2069 N7-methylase RlmK or C1962 C5-methylase RlmI	-	-	group_60	42	0.619727	7.68202	3.17204e-05	0.000159725
wcw_1697	CP001928.1	1809855	1810235	NA	+	fur	Ferric uptake regulator protein	COG0735	Fe2+ or Zn2+ uptake regulation protein	-	-	group_1011	5	0.618988	5.48807	0.000478597	0.0017561
wcw_1942	CP001928.1	2084220	2084669	NA	-	wcw_1942	hypothetical protein	-	-	-	-	group_10399	2	0.618148	11.1636	1.92838e-05	0.000103322
wcw_0683	CP001928.1	743838	744173	NA	+	wcw_0683	conserved hypothetical protein	-	-	-	-	group_1687	13	0.618076	7.67331	0.00044194	0.00164398
wcw_1286	CP001928.1	1369971	1370459	NA	+	wcw_1286	conserved hypothetical protein	-	-	-	-	group_3942	7	0.617821	9.90899	3.94538e-06	2.54829e-05
wcw_1153	CP001928.1	1233837	1234361	NA	+	def	polypeptide deformylase	COG0242	Peptide deformylase	PDF def	peptide deformylase [EC:3.5.1.88]	group_113	41	0.617142	7.72878	0.000167073	0.000698668
wcw_0602	CP001928.1	651571	652092	NA	-	wcw_0602	putative secreted protein	-	-	-	-	group_629	39	0.61638	9.65345	1.21599e-05	6.84585e-05
wcw_0915	CP001928.1	984188	984385	NA	+	rpmI	50S ribosomal protein L35	COG0291	Ribosomal protein L35	RP-L35 MRPL35 rpmI	large subunit ribosomal protein L35	group_402	44	0.612773	11.7031	1.12312e-07	1.05383e-06
wcw_0852	CP001928.1	924125	924610	NA	+	wcw_0852	putative transposase	-	-	-	-	group_1448	11	0.611687	5.65415	0.000862146	0.00298375
wcw_0801	CP001928.1	872006	872482	NA	-	wcw_0801	conserved hypothetical protein	COG1302	Uncharacterized conserved protein YloU alkaline shock protein (Asp23) family	-	-	group_681	41	0.610652	7.17628	0.00306465	0.00897504
wcw_1522	CP001928.1	1599421	1600464	NA	-	wcw_1522	conserved hypothetical protein	-	-	bamD	outer membrane protein assembly factor BamD	group_487	43	0.609452	7.82744	6.37793e-06	3.91817e-05
wcw_1449	CP001928.1	1537614	1539194	NA	+	wcw_1449	ABC transporter ATPase subunit	COG0488	ATPase components of ABC transporters with duplicated ATPase domains	-	-	group_57	46	0.608872	8.64196	6.66194e-06	4.05304e-05
wcw_0845	CP001928.1	915116	916171	NA	-	guaC	Guanosine 5'-monophosphate oxidoreductase	COG0516	IMP dehydrogenase/GMP reductase	E1.7.1.7 guaC	GMP reductase [EC:1.7.1.7]	group_858	23	0.608276	8.59734	1.36111e-05	7.506e-05
wcw_1230	CP001928.1	1306019	1307320	NA	-	wcw_1230	MiaB-like tRNA modifying enzyme	COG0621	tRNA A37 methylthiotransferase MiaB	mtaB	threonylcarbamoyladenosine tRNA methylthiotransferase MtaB [EC:2.8.4.5]	group_74	44	0.607737	7.85233	8.59503e-06	5.04992e-05
wcw_1224	CP001928.1	1299857	1300243	NA	-	rpsI	30S ribosomal protein S9	COG0103	Ribosomal protein S9	RP-S9 MRPS9 rpsI	small subunit ribosomal protein S9	group_295	44	0.606605	10.0729	6.36617e-08	6.35269e-07
wcw_0348	CP001928.1	388894	389289	NA	-	wcw_0348	conserved hypothetical protein	-	-	-	-	group_558	46	0.601878	6.76935	0.00138186	0.00454834
wcw_1511	CP001928.1	1588235	1589911	NA	-	cutE	putative apolipoprotein N-acetyltransferase	COG0815	Apolipoprotein N-acyltransferase	lnt	apolipoprotein N-acyltransferase [EC:2.3.1.269]	group_305	43	0.600764	7.58728	0.000403049	0.00151612
wcw_0815	CP001928.1	881640	882200	NA	+	rplY	50S ribosomal protein L25	COG1825	Ribosomal protein L25 (general stress protein Ctc)	RP-L25 rplY	large subunit ribosomal protein L25	group_311	44	0.600615	10.5627	1.61777e-05	8.82098e-05
wcw_0394	CP001928.1	433330	434853	NA	+	proS	Prolyl-tRNA synthetase	COG0442	Prolyl-tRNA synthetase	PARS proS	prolyl-tRNA synthetase [EC:6.1.1.15]	group_1103	28	0.600583	10.587	2.01076e-07	1.78042e-06
wcw_1188	CP001928.1	1261202	1262152	NA	-	fabD	malonyl CoA-acyl carrier protein transacylase	COG0331	Malonyl CoA-acyl carrier protein transacylase	fabD MCAT MCT1	[acyl-carrier-protein] S-malonyltransferase [EC:2.3.1.39]	group_318	44	0.599516	8.97719	2.00534e-05	0.000106537
wcw_1638	CP001928.1	1737082	1739016	NA	+	dnaK	Chaperone protein dnaK	COG0443	Molecular chaperone DnaK (HSP70)	dnaK HSPA9	molecular chaperone DnaK	group_89	46	0.591462	9.64833	6.36517e-05	0.000294956
wcw_1007	CP001928.1	1084329	1086797	NA	-	yidC	inner membrane protein translocase component YidC	-	-	yidC spoIIIJ OXA1 ccfA	YidC/Oxa1 family membrane protein insertase	group_297	44	0.590793	10.2257	8.09125e-06	4.79877e-05
wcw_0159	CP001928.1	169687	170943	NA	+	rarA	recombination factor RarA	COG2256	Replication-associated recombination protein RarA (DNA-dependent ATPase)	ycaJ	putative ATPase	group_973	22	0.586854	8.45978	2.99885e-06	1.95703e-05
wcw_1675	CP001928.1	1785469	1786314	NA	-	wcw_1675	conserved hypothetical protein	COG0489	Chromosome partitioning ATPase Mrp family contains Fe-S cluster	mrp NUBPL	ATP-binding protein involved in chromosome partitioning	group_928	18	0.586526	9.60469	1.2131e-06	8.93716e-06
[truncated: 91 more rows]

## Sheet: Down-regulated genes
locus_tag	seqid	start	end	score	strand	Name	product	COG	COG_description	KO	KO_description	orthogroup	orthogroup_freq	logFC	logCPM	PValue	FDR
[truncated: 325 more rows]
