# Supplementary material for: Transcriptional Landscape of Waddlia chondrophila Aberrant Bodies Induced by Iron Starvation
Source: Microorganisms. 2020 Nov 24;8(12):1848. doi: 10.3390/microorganisms8121848 (PMC7760296; doi:10.3390/microorganisms8121848)
Supplement: Supplementary file 1 [file microorganisms-08-01848-s001.zip › Table_S2_Downregulated.xlsx]

## Sheet: Table_S2_BPDL_vs_24h_downregula
GO	NS	enrichment	name	ratio_in_study	ratio_in_pop	p_uncorrected	depth	study_count	p_bonferroni	p_sidak	p_holm	p_fdr_bh	study_items
......GO:0015672	BP	e	monovalent inorganic cation transport	22/325	39/1999	8.21e-09	6	22	9.48e-06	9.24e-06	9.48e-06	9.48e-06	wcw_0212, wcw_0267, wcw_0268, wcw_0269, wcw_0270, wcw_0486, wcw_0487, wcw_0488, wcw_0489, wcw_0509, wcw_0713, wcw_0725, wcw_1122, wcw_1123, wcw_1124, wcw_1125, wcw_1126, wcw_1127, wcw_1128, wcw_1726, wcw_1964, wcw_1965
......GO:1902600	BP	e	proton transmembrane transport	17/325	27/1999	4.68e-08	8	17	5.4e-05	5.27e-05	5.4e-05	2.03e-05	wcw_0212, wcw_0486, wcw_0487, wcw_0488, wcw_0489, wcw_0509, wcw_0713, wcw_0725, wcw_1122, wcw_1123, wcw_1124, wcw_1125, wcw_1126, wcw_1127, wcw_1128, wcw_1964, wcw_1965
...GO:0022900	BP	e	electron transport chain	13/325	17/1999	5.73e-08	4	13	6.62e-05	6.45e-05	6.61e-05	2.03e-05	wcw_0267, wcw_0270, wcw_0487, wcw_0488, wcw_0489, wcw_0785, wcw_0986, wcw_1321, wcw_1782, wcw_1964, wcw_1965, wcw_1966, wcw_1967
..GO:0055114	BP	e	oxidation-reduction process	48/325	140/1999	7.01e-08	2	48	8.1e-05	7.9e-05	8.08e-05	2.03e-05	wcw_0039, wcw_0161, wcw_0232, wcw_0267, wcw_0268, wcw_0269, wcw_0270, wcw_0338, wcw_0430, wcw_0446, wcw_0464, wcw_0486, wcw_0487, wcw_0488, wcw_0489, wcw_0513, wcw_0514, wcw_0644, wcw_0655, wcw_0713, wcw_0785, wcw_0786, wcw_0828, wcw_0889, wcw_0986, wcw_0999, wcw_1063, wcw_1102, wcw_1134, wcw_1265, wcw_1271, wcw_1274, wcw_1321, wcw_1472, wcw_1564, wcw_1782, wcw_1783, wcw_1784, wcw_1841, wcw_1881,…
..GO:0055085	BP	e	transmembrane transport	41/325	116/1999	1.93e-07	4	41	0.000223	0.000217	0.000222	3.71e-05	wcw_0189, wcw_0190, wcw_0212, wcw_0270, wcw_0284, wcw_0285, wcw_0287, wcw_0486, wcw_0487, wcw_0488, wcw_0489, wcw_0495, wcw_0509, wcw_0713, wcw_0725, wcw_0799, wcw_0987, wcw_1073, wcw_1099, wcw_1122, wcw_1123, wcw_1124, wcw_1125, wcw_1126, wcw_1127, wcw_1128, wcw_1367, wcw_1709, wcw_1715, wcw_1716, wcw_1717, wcw_1725, wcw_1726, wcw_1772, wcw_1815, wcw_1816, wcw_1817, wcw_1826, wcw_1827, wcw_1964,…
.....GO:0006812	BP	e	cation transport	24/325	52/1999	2.81e-07	5	24	0.000325	0.000317	0.000323	4.64e-05	wcw_0212, wcw_0267, wcw_0268, wcw_0269, wcw_0270, wcw_0486, wcw_0487, wcw_0488, wcw_0489, wcw_0509, wcw_0713, wcw_0725, wcw_1122, wcw_1123, wcw_1124, wcw_1125, wcw_1126, wcw_1127, wcw_1128, wcw_1284, wcw_1709, wcw_1726, wcw_1964, wcw_1965
.....GO:0098662	BP	e	inorganic cation transmembrane transport	17/325	31/1999	7.8e-07	7	17	0.000901	0.000878	0.000896	0.000113	wcw_0212, wcw_0486, wcw_0487, wcw_0488, wcw_0489, wcw_0509, wcw_0713, wcw_0725, wcw_1122, wcw_1123, wcw_1124, wcw_1125, wcw_1126, wcw_1127, wcw_1128, wcw_1964, wcw_1965
....GO:0098655	BP	e	cation transmembrane transport	19/325	39/1999	1.88e-06	6	19	0.00217	0.00212	0.00215	0.000195	wcw_0212, wcw_0486, wcw_0487, wcw_0488, wcw_0489, wcw_0509, wcw_0713, wcw_0725, wcw_1122, wcw_1123, wcw_1124, wcw_1125, wcw_1126, wcw_1127, wcw_1128, wcw_1709, wcw_1726, wcw_1964, wcw_1965
....GO:0098660	BP	e	inorganic ion transmembrane transport	17/325	34/1999	4.27e-06	6	17	0.00493	0.00481	0.00487	0.000329	wcw_0212, wcw_0486, wcw_0487, wcw_0488, wcw_0489, wcw_0509, wcw_0713, wcw_0725, wcw_1122, wcw_1123, wcw_1124, wcw_1125, wcw_1126, wcw_1127, wcw_1128, wcw_1964, wcw_1965
.GO:0051179	BP	e	localization	47/325	160/1999	1.59e-05	1	47	0.0183	0.0179	0.0181	0.000965	wcw_0189, wcw_0190, wcw_0212, wcw_0267, wcw_0268, wcw_0269, wcw_0270, wcw_0284, wcw_0285, wcw_0287, wcw_0486, wcw_0487, wcw_0488, wcw_0489, wcw_0495, wcw_0509, wcw_0713, wcw_0725, wcw_0799, wcw_0850, wcw_0987, wcw_1073, wcw_1099, wcw_1122, wcw_1123, wcw_1124, wcw_1125, wcw_1126, wcw_1127, wcw_1128, wcw_1284, wcw_1339, wcw_1367, wcw_1709, wcw_1715, wcw_1716, wcw_1717, wcw_1725, wcw_1726, wcw_1772,…
..GO:0051234	BP	e	establishment of localization	47/325	160/1999	1.59e-05	2	47	0.0183	0.0179	0.0181	0.000965	wcw_0189, wcw_0190, wcw_0212, wcw_0267, wcw_0268, wcw_0269, wcw_0270, wcw_0284, wcw_0285, wcw_0287, wcw_0486, wcw_0487, wcw_0488, wcw_0489, wcw_0495, wcw_0509, wcw_0713, wcw_0725, wcw_0799, wcw_0850, wcw_0987, wcw_1073, wcw_1099, wcw_1122, wcw_1123, wcw_1124, wcw_1125, wcw_1126, wcw_1127, wcw_1128, wcw_1284, wcw_1339, wcw_1367, wcw_1709, wcw_1715, wcw_1716, wcw_1717, wcw_1725, wcw_1726, wcw_1772,…
...GO:0006810	BP	e	transport	47/325	160/1999	1.59e-05	3	47	0.0183	0.0179	0.0181	0.000965	wcw_0189, wcw_0190, wcw_0212, wcw_0267, wcw_0268, wcw_0269, wcw_0270, wcw_0284, wcw_0285, wcw_0287, wcw_0486, wcw_0487, wcw_0488, wcw_0489, wcw_0495, wcw_0509, wcw_0713, wcw_0725, wcw_0799, wcw_0850, wcw_0987, wcw_1073, wcw_1099, wcw_1122, wcw_1123, wcw_1124, wcw_1125, wcw_1126, wcw_1127, wcw_1128, wcw_1284, wcw_1339, wcw_1367, wcw_1709, wcw_1715, wcw_1716, wcw_1717, wcw_1725, wcw_1726, wcw_1772,…
....GO:0022904	BP	e	respiratory electron transport chain	6/325	6/1999	1.78e-05	5	6	0.0205	0.02	0.0202	0.00103	wcw_0267, wcw_0270, wcw_0487, wcw_0785, wcw_1321, wcw_1967
....GO:0006811	BP	e	ion transport	27/325	75/1999	1.93e-05	4	27	0.0223	0.0217	0.0219	0.00106	wcw_0189, wcw_0190, wcw_0212, wcw_0267, wcw_0268, wcw_0269, wcw_0270, wcw_0486, wcw_0487, wcw_0488, wcw_0489, wcw_0495, wcw_0509, wcw_0713, wcw_0725, wcw_1122, wcw_1123, wcw_1124, wcw_1125, wcw_1126, wcw_1127, wcw_1128, wcw_1284, wcw_1709, wcw_1726, wcw_1964, wcw_1965
...GO:0034220	BP	e	ion transmembrane transport	21/325	52/1999	2.17e-05	5	21	0.0251	0.0244	0.0246	0.00109	wcw_0189, wcw_0190, wcw_0212, wcw_0486, wcw_0487, wcw_0488, wcw_0489, wcw_0509, wcw_0713, wcw_0725, wcw_1122, wcw_1123, wcw_1124, wcw_1125, wcw_1126, wcw_1127, wcw_1128, wcw_1709, wcw_1726, wcw_1964, wcw_1965
...GO:0006091	BP	e	generation of precursor metabolites and energy	16/325	36/1999	5.36e-05	3	16	0.0619	0.0604	0.0606	0.00238	wcw_0267, wcw_0270, wcw_0487, wcw_0488, wcw_0489, wcw_0785, wcw_0986, wcw_1134, wcw_1321, wcw_1782, wcw_1881, wcw_1954, wcw_1964, wcw_1965, wcw_1966, wcw_1967
.......GO:0015985	BP	e	energy coupled proton transport, down electrochemical gradient	7/325	11/1999	0.000515	9	7	0.595	0.58	0.579	0.0186	wcw_1122, wcw_1123, wcw_1124, wcw_1125, wcw_1126, wcw_1127, wcw_1128
....GO:0015986	BP	e	ATP synthesis coupled proton transport	7/325	11/1999	0.000515	12	7	0.595	0.58	0.579	0.0186	wcw_1122, wcw_1123, wcw_1124, wcw_1125, wcw_1126, wcw_1127, wcw_1128
...GO:0006754	BP	e	ATP biosynthetic process	7/325	12/1999	0.00107	11	7	1	1	1	0.0373	wcw_1122, wcw_1123, wcw_1124, wcw_1125, wcw_1126, wcw_1127, wcw_1128
......GO:0030001	BP	e	metal ion transport	10/325	23/1999	0.00177	6	10	1	1	1	0.0546	wcw_0212, wcw_0267, wcw_0268, wcw_0269, wcw_0270, wcw_0509, wcw_0725, wcw_1284, wcw_1709, wcw_1726
...GO:0015980	BP	e	energy derivation by oxidation of organic compounds	6/325	10/1999	0.00207	4	6	1	1	1	0.0599	wcw_0487, wcw_0488, wcw_0785, wcw_1881, wcw_1954, wcw_1965
....GO:0045333	BP	e	cellular respiration	4/325	5/1999	0.003	5	4	1	1	1	0.0792	wcw_0487, wcw_0488, wcw_0785, wcw_1965
.....GO:0009060	BP	e	aerobic respiration	4/325	5/1999	0.003	6	4	1	1	1	0.0792	wcw_0487, wcw_0488, wcw_0785, wcw_1965
.......GO:0009205	BP	e	purine ribonucleoside triphosphate metabolic process	7/325	14/1999	0.00343	9	7	1	1	1	0.0843	wcw_1122, wcw_1123, wcw_1124, wcw_1125, wcw_1126, wcw_1127, wcw_1128
.......GO:0009145	BP	e	purine nucleoside triphosphate biosynthetic process	7/325	14/1999	0.00343	9	7	1	1	1	0.0843	wcw_1122, wcw_1123, wcw_1124, wcw_1125, wcw_1126, wcw_1127, wcw_1128
........GO:0009206	BP	e	purine ribonucleoside triphosphate biosynthetic process	7/325	14/1999	0.00343	10	7	1	1	1	0.0843	wcw_1122, wcw_1123, wcw_1124, wcw_1125, wcw_1126, wcw_1127, wcw_1128
.......GO:0018106	BP	e	peptidyl-histidine phosphorylation	3/325	3/1999	0.00426	9	3	1	1	1	0.0966	wcw_1136, wcw_1571, wcw_1870
.......GO:0018202	BP	e	peptidyl-histidine modification	3/325	3/1999	0.00426	8	3	1	1	1	0.0966	wcw_1136, wcw_1571, wcw_1870
......GO:0009144	BP	e	purine nucleoside triphosphate metabolic process	7/325	15/1999	0.00555	8	7	1	1	1	0.119	wcw_1122, wcw_1123, wcw_1124, wcw_1125, wcw_1126, wcw_1127, wcw_1128
..GO:0007165	BP	e	signal transduction	6/325	12/1999	0.00682	4	6	1	1	1	0.141	wcw_0985, wcw_1002, wcw_1136, wcw_1571, wcw_1572, wcw_1870
......GO:0009199	BP	e	ribonucleoside triphosphate metabolic process	7/325	17/1999	0.0125	8	7	1	1	1	0.237	wcw_1122, wcw_1123, wcw_1124, wcw_1125, wcw_1126, wcw_1127, wcw_1128
.......GO:0009201	BP	e	ribonucleoside triphosphate biosynthetic process	7/325	17/1999	0.0125	9	7	1	1	1	0.237	wcw_1122, wcw_1123, wcw_1124, wcw_1125, wcw_1126, wcw_1127, wcw_1128
...GO:0023014	BP	e	signal transduction by protein phosphorylation	3/325	4/1999	0.015	8	3	1	1	1	0.271	wcw_1136, wcw_1571, wcw_1870
.......GO:0006813	BP	e	potassium ion transport	3/325	4/1999	0.015	7	3	1	1	1	0.271	wcw_0212, wcw_0509, wcw_1726
....GO:0000160	BP	e	phosphorelay signal transduction system	4/325	7/1999	0.016	6	4	1	1	1	0.284	wcw_0985, wcw_1136, wcw_1571, wcw_1572
......GO:0009142	BP	e	nucleoside triphosphate biosynthetic process	7/325	18/1999	0.0177	8	7	1	1	1	0.3	wcw_1122, wcw_1123, wcw_1124, wcw_1125, wcw_1126, wcw_1127, wcw_1128
.......GO:0006814	BP	e	sodium ion transport	5/325	11/1999	0.0218	7	5	1	1	1	0.345	wcw_0267, wcw_0268, wcw_0269, wcw_0270, wcw_0725
....GO:0006022	BP	e	aminoglycan metabolic process	5/325	11/1999	0.0218	4	5	1	1	1	0.345	wcw_0354, wcw_1300, wcw_1385, wcw_1386, wcw_1389
.....GO:0030203	BP	e	glycosaminoglycan metabolic process	5/325	11/1999	0.0218	5	5	1	1	1	0.345	wcw_0354, wcw_1300, wcw_1385, wcw_1386, wcw_1389
......GO:0000270	BP	e	peptidoglycan metabolic process	5/325	11/1999	0.0218	6	5	1	1	1	0.345	wcw_0354, wcw_1300, wcw_1385, wcw_1386, wcw_1389
...GO:0035556	BP	e	intracellular signal transduction	5/325	11/1999	0.0218	5	5	1	1	1	0.345	wcw_0985, wcw_1002, wcw_1136, wcw_1571, wcw_1572
......GO:0005992	BP	e	trehalose biosynthetic process	2/325	2/1999	0.0264	7	2	1	1	1	0.358	wcw_0140, wcw_1146
.....GO:0019646	BP	e	aerobic electron transport chain	2/325	2/1999	0.0264	7	2	1	1	1	0.358	wcw_0487, wcw_0785
....GO:0017001	BP	e	antibiotic catabolic process	2/325	2/1999	0.0264	5	2	1	1	1	0.358	wcw_0655, wcw_1476
.....GO:0046351	BP	e	disaccharide biosynthetic process	2/325	2/1999	0.0264	6	2	1	1	1	0.358	wcw_0140, wcw_1146
....GO:0009308	BP	e	amine metabolic process	2/325	2/1999	0.0264	4	2	1	1	1	0.358	wcw_0559, wcw_0872
.....GO:0005991	BP	e	trehalose metabolic process	2/325	2/1999	0.0264	6	2	1	1	1	0.358	wcw_0140, wcw_1146
....GO:0030258	BP	e	lipid modification	2/325	2/1999	0.0264	5	2	1	1	1	0.358	wcw_1274, wcw_1386
....GO:0044242	BP	e	cellular lipid catabolic process	2/325	2/1999	0.0264	5	2	1	1	1	0.358	wcw_1274, wcw_1476
.....GO:0009062	BP	e	fatty acid catabolic process	2/325	2/1999	0.0264	8	2	1	1	1	0.358	wcw_1274, wcw_1476
....GO:0016042	BP	e	lipid catabolic process	2/325	2/1999	0.0264	4	2	1	1	1	0.358	wcw_1274, wcw_1476
....GO:0005984	BP	e	disaccharide metabolic process	2/325	2/1999	0.0264	5	2	1	1	1	0.358	wcw_0140, wcw_1146
......GO:0072329	BP	e	monocarboxylic acid catabolic process	2/325	2/1999	0.0264	7	2	1	1	1	0.358	wcw_1274, wcw_1476
..GO:0050789	BP	e	regulation of biological process	18/325	68/1999	0.0284	2	18	1	1	1	0.381	wcw_0039, wcw_0077, wcw_0233, wcw_0493, wcw_0713, wcw_0985, wcw_0986, wcw_0999, wcw_1002, wcw_1036, wcw_1136, wcw_1300, wcw_1385, wcw_1386, wcw_1389, wcw_1571, wcw_1572, wcw_1870
.....GO:0009141	BP	e	nucleoside triphosphate metabolic process	7/325	20/1999	0.0321	7	7	1	1	1	0.405	wcw_1122, wcw_1123, wcw_1124, wcw_1125, wcw_1126, wcw_1127, wcw_1128
..GO:0046034	BP	e	ATP metabolic process	7/325	20/1999	0.0321	2	7	1	1	1	0.405	wcw_1122, wcw_1123, wcw_1124, wcw_1125, wcw_1126, wcw_1127, wcw_1128
....GO:0022603	BP	e	regulation of anatomical structure morphogenesis	5/325	12/1999	0.0325	4	5	1	1	1	0.405	wcw_0077, wcw_1300, wcw_1385, wcw_1386, wcw_1389
...GO:0050793	BP	e	regulation of developmental process	5/325	12/1999	0.0325	3	5	1	1	1	0.405	wcw_0077, wcw_1300, wcw_1385, wcw_1386, wcw_1389
...GO:0008360	BP	e	regulation of cell shape	5/325	12/1999	0.0325	6	5	1	1	1	0.405	wcw_0077, wcw_1300, wcw_1385, wcw_1386, wcw_1389
.....GO:0022604	BP	e	regulation of cell morphogenesis	5/325	12/1999	0.0325	5	5	1	1	1	0.405	wcw_0077, wcw_1300, wcw_1385, wcw_1386, wcw_1389
....GO:0000096	BP	e	sulfur amino acid metabolic process	3/325	5/1999	0.033	7	3	1	1	1	0.405	wcw_1145, wcw_1737, wcw_1738
.........GO:0044205	BP	e	'de novo' UMP biosynthetic process	3/325	5/1999	0.033	12	3	1	1	1	0.405	wcw_0336, wcw_0337, wcw_0338
....GO:0034637	BP	e	cellular carbohydrate biosynthetic process	4/325	9/1999	0.0439	5	4	1	1	1	0.523	wcw_0140, wcw_1146, wcw_1879, wcw_1881
...GO:0043170	BP	p	macromolecule metabolic process	35/325	425/1999	1.14e-07	3	35	0.000131	0.000128	0.000131	2.63e-05	wcw_0033, wcw_0034, wcw_0133, wcw_0191, wcw_0192, wcw_0233, wcw_0354, wcw_0483, wcw_0493, wcw_0561, wcw_0745, wcw_0893, wcw_0910, wcw_0974, wcw_1036, wcw_1047, wcw_1136, wcw_1212, wcw_1213, wcw_1300, wcw_1385, wcw_1386, wcw_1389, wcw_1523, wcw_1571, wcw_1621, wcw_1643, wcw_1758, wcw_1869, wcw_1870, wcw_1879, wcw_1881, wcw_1954, wcw_1956, wcw_p0017
.....GO:0043043	BP	p	peptide biosynthetic process	1/325	92/1999	1.73e-06	6	1	0.002	0.00195	0.00198	0.000195	wcw_0191
....GO:0006518	BP	p	peptide metabolic process	1/325	92/1999	1.73e-06	5	1	0.002	0.00195	0.00198	0.000195	wcw_0191
.....GO:0043604	BP	p	amide biosynthetic process	2/325	105/1999	2.02e-06	5	2	0.00234	0.00228	0.00231	0.000195	wcw_0191, wcw_1389
.....GO:0006412	BP	p	translation	1/325	91/1999	2.9e-06	7	1	0.00335	0.00326	0.00331	0.000257	wcw_0191
...GO:0034641	BP	p	cellular nitrogen compound metabolic process	38/325	417/1999	3.39e-06	3	38	0.00391	0.00381	0.00387	0.000279	wcw_0033, wcw_0034, wcw_0133, wcw_0191, wcw_0192, wcw_0217, wcw_0233, wcw_0336, wcw_0337, wcw_0338, wcw_0462, wcw_0483, wcw_0485, wcw_0493, wcw_0559, wcw_0561, wcw_0744, wcw_0745, wcw_0893, wcw_0910, wcw_0957, wcw_1036, wcw_1047, wcw_1056, wcw_1063, wcw_1122, wcw_1123, wcw_1124, wcw_1125, wcw_1126, wcw_1127, wcw_1128, wcw_1389, wcw_1523, wcw_1564, wcw_1797, wcw_1956, wcw_p0017
...GO:0044260	BP	p	cellular macromolecule metabolic process	27/325	322/1999	1.1e-05	4	27	0.0127	0.0124	0.0125	0.000794	wcw_0033, wcw_0034, wcw_0133, wcw_0191, wcw_0192, wcw_0233, wcw_0483, wcw_0493, wcw_0745, wcw_0910, wcw_0974, wcw_1036, wcw_1136, wcw_1300, wcw_1385, wcw_1386, wcw_1389, wcw_1523, wcw_1571, wcw_1621, wcw_1643, wcw_1870, wcw_1879, wcw_1881, wcw_1954, wcw_1956, wcw_p0017
....GO:0043603	BP	p	cellular amide metabolic process	4/325	114/1999	2.06e-05	4	4	0.0238	0.0232	0.0233	0.00108	wcw_0191, wcw_0462, wcw_1056, wcw_1389
....GO:0090304	BP	p	nucleic acid metabolic process	17/325	231/1999	3.88e-05	5	17	0.0448	0.0436	0.0439	0.00187	wcw_0033, wcw_0034, wcw_0133, wcw_0191, wcw_0192, wcw_0233, wcw_0483, wcw_0493, wcw_0561, wcw_0745, wcw_0893, wcw_0910, wcw_1036, wcw_1047, wcw_1523, wcw_1956, wcw_p0017
....GO:0009059	BP	p	macromolecule biosynthetic process	9/325	158/1999	4.48e-05	4	9	0.0518	0.0505	0.0507	0.00207	wcw_0191, wcw_0493, wcw_1300, wcw_1385, wcw_1386, wcw_1389, wcw_1523, wcw_1879, wcw_1881
...GO:0019538	BP	p	protein metabolic process	12/325	184/1999	5.75e-05	4	12	0.0664	0.0648	0.0649	0.00246	wcw_0191, wcw_0493, wcw_0974, wcw_1136, wcw_1212, wcw_1213, wcw_1571, wcw_1621, wcw_1643, wcw_1758, wcw_1869, wcw_1870
..GO:0006807	BP	p	nitrogen compound metabolic process	62/325	556/1999	8.51e-05	2	62	0.0983	0.0958	0.096	0.00351	wcw_0033, wcw_0034, wcw_0133, wcw_0191, wcw_0192, wcw_0217, wcw_0233, wcw_0336, wcw_0337, wcw_0338, wcw_0354, wcw_0462, wcw_0483, wcw_0485, wcw_0493, wcw_0511, wcw_0559, wcw_0561, wcw_0679, wcw_0744, wcw_0745, wcw_0829, wcw_0832, wcw_0872, wcw_0893, wcw_0910, wcw_0957, wcw_0974, wcw_1036, wcw_1047, wcw_1056, wcw_1063, wcw_1122, wcw_1123, wcw_1124, wcw_1125, wcw_1126, wcw_1127, wcw_1128, wcw_1136,…
....GO:0044267	BP	p	cellular protein metabolic process	7/325	132/1999	0.000129	5	7	0.149	0.145	0.145	0.00512	wcw_0191, wcw_0974, wcw_1136, wcw_1571, wcw_1621, wcw_1643, wcw_1870
....GO:0034645	BP	p	cellular macromolecule biosynthetic process	9/325	148/1999	0.000183	5	9	0.211	0.206	0.206	0.00703	wcw_0191, wcw_0493, wcw_1300, wcw_1385, wcw_1386, wcw_1389, wcw_1523, wcw_1879, wcw_1881
...GO:0006139	BP	p	nucleobase-containing compound metabolic process	32/325	315/1999	0.00112	4	32	1	1	1	0.0382	wcw_0033, wcw_0034, wcw_0133, wcw_0191, wcw_0192, wcw_0217, wcw_0233, wcw_0336, wcw_0337, wcw_0338, wcw_0462, wcw_0483, wcw_0493, wcw_0561, wcw_0744, wcw_0745, wcw_0893, wcw_0910, wcw_0957, wcw_1036, wcw_1047, wcw_1122, wcw_1123, wcw_1124, wcw_1125, wcw_1126, wcw_1127, wcw_1128, wcw_1523, wcw_1797, wcw_1956, wcw_p0017
..GO:0044238	BP	p	primary metabolic process	75/325	610/1999	0.00126	2	75	1	1	1	0.0415	wcw_0016, wcw_0033, wcw_0034, wcw_0076, wcw_0133, wcw_0139, wcw_0140, wcw_0161, wcw_0191, wcw_0192, wcw_0217, wcw_0233, wcw_0336, wcw_0337, wcw_0338, wcw_0462, wcw_0483, wcw_0493, wcw_0559, wcw_0561, wcw_0679, wcw_0718, wcw_0744, wcw_0745, wcw_0829, wcw_0832, wcw_0893, wcw_0908, wcw_0910, wcw_0957, wcw_0974, wcw_0998, wcw_1036, wcw_1047, wcw_1056, wcw_1122, wcw_1123, wcw_1124, wcw_1125, wcw_1126,…
..GO:0071704	BP	p	organic substance metabolic process	83/325	661/1999	0.00157	2	83	1	1	1	0.0504	wcw_0016, wcw_0033, wcw_0034, wcw_0076, wcw_0133, wcw_0139, wcw_0140, wcw_0161, wcw_0191, wcw_0192, wcw_0217, wcw_0233, wcw_0336, wcw_0337, wcw_0338, wcw_0354, wcw_0462, wcw_0483, wcw_0485, wcw_0493, wcw_0559, wcw_0561, wcw_0679, wcw_0718, wcw_0719, wcw_0744, wcw_0745, wcw_0829, wcw_0832, wcw_0872, wcw_0893, wcw_0908, wcw_0910, wcw_0957, wcw_0974, wcw_1025, wcw_1036, wcw_1047, wcw_1056, wcw_1063,…
....GO:0044271	BP	p	cellular nitrogen compound biosynthetic process	18/325	204/1999	0.0018	4	18	1	1	1	0.0546	wcw_0191, wcw_0217, wcw_0336, wcw_0337, wcw_0338, wcw_0485, wcw_0957, wcw_1063, wcw_1122, wcw_1123, wcw_1124, wcw_1125, wcw_1126, wcw_1127, wcw_1128, wcw_1389, wcw_1523, wcw_1564
...GO:1901360	BP	p	organic cyclic compound metabolic process	39/325	357/1999	0.00201	3	39	1	1	1	0.0596	wcw_0033, wcw_0034, wcw_0133, wcw_0191, wcw_0192, wcw_0217, wcw_0233, wcw_0336, wcw_0337, wcw_0338, wcw_0462, wcw_0483, wcw_0485, wcw_0493, wcw_0559, wcw_0561, wcw_0744, wcw_0745, wcw_0893, wcw_0910, wcw_0957, wcw_1036, wcw_1047, wcw_1056, wcw_1063, wcw_1122, wcw_1123, wcw_1124, wcw_1125, wcw_1126, wcw_1127, wcw_1128, wcw_1303, wcw_1389, wcw_1523, wcw_1564, wcw_1797, wcw_1956, wcw_p0017
.....GO:0016070	BP	p	RNA metabolic process	6/325	102/1999	0.00218	6	6	1	1	1	0.0613	wcw_0133, wcw_0191, wcw_0561, wcw_0893, wcw_1036, wcw_1047
..GO:0009058	BP	p	biosynthetic process	35/325	325/1999	0.00302	2	35	1	1	1	0.0792	wcw_0016, wcw_0140, wcw_0191, wcw_0217, wcw_0336, wcw_0337, wcw_0338, wcw_0485, wcw_0493, wcw_0679, wcw_0872, wcw_0908, wcw_0957, wcw_1025, wcw_1063, wcw_1122, wcw_1123, wcw_1124, wcw_1125, wcw_1126, wcw_1127, wcw_1128, wcw_1146, wcw_1300, wcw_1303, wcw_1385, wcw_1386, wcw_1389, wcw_1523, wcw_1564, wcw_1737, wcw_1738, wcw_1879, wcw_1881, wcw_1940
...GO:0006725	BP	p	cellular aromatic compound metabolic process	39/325	349/1999	0.004	3	39	1	1	1	0.0947	wcw_0033, wcw_0034, wcw_0133, wcw_0191, wcw_0192, wcw_0217, wcw_0233, wcw_0336, wcw_0337, wcw_0338, wcw_0462, wcw_0483, wcw_0485, wcw_0493, wcw_0559, wcw_0561, wcw_0744, wcw_0745, wcw_0872, wcw_0893, wcw_0910, wcw_0957, wcw_1036, wcw_1047, wcw_1056, wcw_1122, wcw_1123, wcw_1124, wcw_1125, wcw_1126, wcw_1127, wcw_1128, wcw_1303, wcw_1389, wcw_1523, wcw_1564, wcw_1797, wcw_1956, wcw_p0017
...GO:0046483	BP	p	heterocycle metabolic process	39/325	351/1999	0.00402	3	39	1	1	1	0.0947	wcw_0033, wcw_0034, wcw_0133, wcw_0191, wcw_0192, wcw_0217, wcw_0233, wcw_0336, wcw_0337, wcw_0338, wcw_0462, wcw_0483, wcw_0485, wcw_0493, wcw_0559, wcw_0561, wcw_0744, wcw_0745, wcw_0872, wcw_0893, wcw_0910, wcw_0957, wcw_1036, wcw_1047, wcw_1056, wcw_1063, wcw_1122, wcw_1123, wcw_1124, wcw_1125, wcw_1126, wcw_1127, wcw_1128, wcw_1389, wcw_1523, wcw_1564, wcw_1797, wcw_1956, wcw_p0017
...GO:1901576	BP	p	organic substance biosynthetic process	34/325	313/1999	0.00446	3	34	1	1	1	0.099	wcw_0016, wcw_0140, wcw_0191, wcw_0217, wcw_0336, wcw_0337, wcw_0338, wcw_0485, wcw_0493, wcw_0679, wcw_0908, wcw_0957, wcw_1025, wcw_1063, wcw_1122, wcw_1123, wcw_1124, wcw_1125, wcw_1126, wcw_1127, wcw_1128, wcw_1146, wcw_1300, wcw_1303, wcw_1385, wcw_1386, wcw_1389, wcw_1523, wcw_1564, wcw_1737, wcw_1738, wcw_1879, wcw_1881, wcw_1940
...GO:0044249	BP	p	cellular biosynthetic process	33/325	303/1999	0.00521	3	33	1	1	1	0.114	wcw_0140, wcw_0191, wcw_0217, wcw_0336, wcw_0337, wcw_0338, wcw_0485, wcw_0493, wcw_0679, wcw_0872, wcw_0908, wcw_0957, wcw_1025, wcw_1063, wcw_1122, wcw_1123, wcw_1124, wcw_1125, wcw_1126, wcw_1127, wcw_1128, wcw_1146, wcw_1300, wcw_1303, wcw_1385, wcw_1386, wcw_1389, wcw_1523, wcw_1564, wcw_1737, wcw_1738, wcw_1879, wcw_1881
......GO:0034660	BP	p	ncRNA metabolic process	3/325	67/1999	0.00612	7	3	1	1	1	0.128	wcw_0133, wcw_0191, wcw_0893
.......GO:0006399	BP	p	tRNA metabolic process	2/325	55/1999	0.00812	8	2	1	1	1	0.165	wcw_0191, wcw_0893
..GO:0032196	BP	p	transposition	2/325	52/1999	0.0117	2	2	1	1	1	0.229	wcw_0483, wcw_1956
...GO:0006313	BP	p	transposition, DNA-mediated	2/325	52/1999	0.0117	8	2	1	1	1	0.229	wcw_0483, wcw_1956
....GO:0008610	BP	p	lipid biosynthetic process	1/325	38/1999	0.0143	4	1	1	1	1	0.266	wcw_0908
....GO:0006259	BP	p	DNA metabolic process	11/325	127/1999	0.0175	6	11	1	1	1	0.3	wcw_0033, wcw_0034, wcw_0192, wcw_0233, wcw_0483, wcw_0493, wcw_0745, wcw_0910, wcw_1523, wcw_1956, wcw_p0017
.....GO:0006310	BP	p	DNA recombination	4/325	67/1999	0.0175	7	4	1	1	1	0.3	wcw_0034, wcw_0483, wcw_1956, wcw_p0017
.......GO:0034470	BP	p	ncRNA processing	2/325	43/1999	0.0354	8	2	1	1	1	0.43	wcw_0133, wcw_0893
......GO:0006396	BP	p	RNA processing	3/325	53/1999	0.036	7	3	1	1	1	0.433	wcw_0133, wcw_0561, wcw_0893
........GO:0008033	BP	p	tRNA processing	1/325	31/1999	0.0481	9	1	1	1	1	0.567	wcw_0893
..GO:0016020	CC	e	membrane	99/325	390/1999	2.32e-07	2	99	1.97e-05	1.92e-05	1.97e-05	1.97e-05	wcw_0161, wcw_0189, wcw_0190, wcw_0212, wcw_0267, wcw_0268, wcw_0269, wcw_0270, wcw_0273, wcw_0279, wcw_0284, wcw_0285, wcw_0287, wcw_0325, wcw_0387, wcw_0388, wcw_0430, wcw_0485, wcw_0486, wcw_0487, wcw_0488, wcw_0489, wcw_0494, wcw_0495, wcw_0509, wcw_0560, wcw_0643, wcw_0681, wcw_0720, wcw_0725, wcw_0785, wcw_0786, wcw_0799, wcw_0850, wcw_0890, wcw_0949, wcw_0955, wcw_0956, wcw_0987, wcw_1026,…
..GO:0098796	CC	e	membrane protein complex	14/325	23/1999	1.4e-06	2	14	0.000119	0.000116	0.000118	5.18e-05	wcw_0284, wcw_1099, wcw_1122, wcw_1123, wcw_1124, wcw_1125, wcw_1126, wcw_1127, wcw_1128, wcw_1220, wcw_1716, wcw_1717, wcw_1772, wcw_1965
...GO:0016021	CC	e	integral component of membrane	92/325	370/1999	2.35e-06	3	92	0.0002	0.000195	0.000195	5.18e-05	wcw_0161, wcw_0189, wcw_0190, wcw_0212, wcw_0267, wcw_0268, wcw_0269, wcw_0270, wcw_0273, wcw_0279, wcw_0284, wcw_0285, wcw_0287, wcw_0325, wcw_0387, wcw_0388, wcw_0430, wcw_0485, wcw_0486, wcw_0487, wcw_0488, wcw_0489, wcw_0494, wcw_0495, wcw_0509, wcw_0560, wcw_0643, wcw_0681, wcw_0720, wcw_0725, wcw_0785, wcw_0786, wcw_0799, wcw_0850, wcw_0890, wcw_0949, wcw_0955, wcw_0956, wcw_0987, wcw_1026,…
..GO:0031224	CC	e	intrinsic component of membrane	92/325	371/1999	2.44e-06	2	92	0.000207	0.000202	0.0002	5.18e-05	wcw_0161, wcw_0189, wcw_0190, wcw_0212, wcw_0267, wcw_0268, wcw_0269, wcw_0270, wcw_0273, wcw_0279, wcw_0284, wcw_0285, wcw_0287, wcw_0325, wcw_0387, wcw_0388, wcw_0430, wcw_0485, wcw_0486, wcw_0487, wcw_0488, wcw_0489, wcw_0494, wcw_0495, wcw_0509, wcw_0560, wcw_0643, wcw_0681, wcw_0720, wcw_0725, wcw_0785, wcw_0786, wcw_0799, wcw_0850, wcw_0890, wcw_0949, wcw_0955, wcw_0956, wcw_0987, wcw_1026,…
...GO:0005886	CC	e	plasma membrane	27/325	82/1999	0.000164	3	27	0.014	0.0136	0.0125	0.0014	wcw_0267, wcw_0268, wcw_0269, wcw_0270, wcw_0285, wcw_0287, wcw_0485, wcw_0487, wcw_0489, wcw_0725, wcw_0785, wcw_1036, wcw_1099, wcw_1122, wcw_1123, wcw_1124, wcw_1125, wcw_1126, wcw_1127, wcw_1128, wcw_1386, wcw_1709, wcw_1715, wcw_1716, wcw_1717, wcw_1772, wcw_1826
...GO:0098797	CC	e	plasma membrane protein complex	7/325	13/1999	0.00199	3	7	0.169	0.165	0.147	0.011	wcw_0284, wcw_1099, wcw_1220, wcw_1716, wcw_1717, wcw_1772, wcw_1965
....GO:0043190	CC	e	ATP-binding cassette (ABC) transporter complex	6/325	10/1999	0.00207	5	6	0.176	0.172	0.151	0.011	wcw_0284, wcw_1099, wcw_1220, wcw_1716, wcw_1717, wcw_1772
..GO:1990351	CC	e	transporter complex	6/325	10/1999	0.00207	2	6	0.176	0.172	0.151	0.011	wcw_0284, wcw_1099, wcw_1220, wcw_1716, wcw_1717, wcw_1772
...GO:1902495	CC	e	transmembrane transporter complex	6/325	10/1999	0.00207	3	6	0.176	0.172	0.151	0.011	wcw_0284, wcw_1099, wcw_1220, wcw_1716, wcw_1717, wcw_1772
....GO:0098533	CC	e	ATPase dependent transmembrane transport complex	6/325	10/1999	0.00207	4	6	0.176	0.172	0.151	0.011	wcw_0284, wcw_1099, wcw_1220, wcw_1716, wcw_1717, wcw_1772
...GO:0033178	CC	e	proton-transporting two-sector ATPase complex, catalytic domain	4/325	5/1999	0.003	3	4	0.255	0.248	0.207	0.0142	wcw_1125, wcw_1126, wcw_1127, wcw_1128
....GO:0045261	CC	e	proton-transporting ATP synthase complex, catalytic core F(1)	4/325	5/1999	0.003	4	4	0.255	0.248	0.207	0.0142	wcw_1125, wcw_1126, wcw_1127, wcw_1128
....GO:0045263	CC	e	proton-transporting ATP synthase complex, coupling factor F(o)	3/325	3/1999	0.00426	4	3	0.362	0.353	0.286	0.0181	wcw_1122, wcw_1123, wcw_1124
..GO:0070469	CC	e	respirasome	3/325	3/1999	0.00426	2	3	0.362	0.353	0.286	0.0181	wcw_0488, wcw_0489, wcw_1965
.GO:0032991	CC	e	protein-containing complex	19/325	68/1999	0.0117	1	19	0.995	0.971	0.761	0.0474	wcw_0034, wcw_0192, wcw_0284, wcw_0785, wcw_0910, wcw_0998, wcw_1099, wcw_1122, wcw_1123, wcw_1124, wcw_1125, wcw_1126, wcw_1127, wcw_1128, wcw_1220, wcw_1716, wcw_1717, wcw_1772, wcw_1965
..GO:0070069	CC	e	cytochrome complex	2/325	2/1999	0.0264	2	2	1	1	1	0.102	wcw_0785, wcw_1965
...GO:0033177	CC	e	proton-transporting two-sector ATPase complex, proton-transporting domain	3/325	5/1999	0.033	3	3	1	1	1	0.122	wcw_1122, wcw_1123, wcw_1124
..GO:0043226	CC	p	organelle	0/325	61/1999	2.6e-05	2	0	0.00221	0.00215	0.00211	0.000368
...GO:0043229	CC	p	intracellular organelle	0/325	61/1999	2.6e-05	3	0	0.00221	0.00215	0.00211	0.000368
....GO:0043232	CC	p	intracellular non-membrane-bounded organelle	0/325	60/1999	4.4e-05	4	0	0.00374	0.00365	0.00348	0.000468
...GO:0043228	CC	p	non-membrane-bounded organelle	0/325	60/1999	4.4e-05	3	0	0.00374	0.00365	0.00348	0.000468
.....GO:0005840	CC	p	ribosome	0/325	55/1999	0.000109	5	0	0.00927	0.00904	0.00839	0.00103
..GO:0005737	CC	p	cytoplasm	14/325	189/1999	0.000258	2	14	0.0219	0.0214	0.0193	0.00199	wcw_0191, wcw_0192, wcw_0217, wcw_0233, wcw_0338, wcw_0910, wcw_1047, wcw_1300, wcw_1303, wcw_1339, wcw_1385, wcw_1389, wcw_1475, wcw_1523
..GO:0016491	MF	e	oxidoreductase activity	45/325	130/1999	1.02e-07	2	45	0.000102	9.97e-05	0.000102	5.12e-05	wcw_0039, wcw_0161, wcw_0232, wcw_0267, wcw_0268, wcw_0269, wcw_0270, wcw_0338, wcw_0430, wcw_0446, wcw_0464, wcw_0486, wcw_0487, wcw_0488, wcw_0489, wcw_0513, wcw_0514, wcw_0644, wcw_0655, wcw_0713, wcw_0785, wcw_0786, wcw_0828, wcw_0889, wcw_0986, wcw_0999, wcw_1063, wcw_1102, wcw_1265, wcw_1271, wcw_1274, wcw_1321, wcw_1472, wcw_1564, wcw_1782, wcw_1783, wcw_1784, wcw_1841, wcw_1923, wcw_1964,…
......GO:0015078	MF	e	proton transmembrane transporter activity	16/325	26/1999	1.89e-07	7	16	0.000191	0.000186	0.00019	6.36e-05	wcw_0212, wcw_0487, wcw_0488, wcw_0489, wcw_0509, wcw_0713, wcw_0725, wcw_1122, wcw_1123, wcw_1124, wcw_1125, wcw_1126, wcw_1127, wcw_1128, wcw_1964, wcw_1965
.....GO:0015077	MF	e	monovalent inorganic cation transmembrane transporter activity	16/325	31/1999	4.86e-06	6	16	0.00489	0.00477	0.00488	0.00101	wcw_0212, wcw_0487, wcw_0488, wcw_0489, wcw_0509, wcw_0713, wcw_0725, wcw_1122, wcw_1123, wcw_1124, wcw_1125, wcw_1126, wcw_1127, wcw_1128, wcw_1964, wcw_1965
...GO:0009055	MF	e	electron transfer activity	10/325	14/1999	6.17e-06	3	10	0.00622	0.00606	0.00619	0.00104	wcw_0487, wcw_0488, wcw_0489, wcw_0785, wcw_0986, wcw_1782, wcw_1964, wcw_1965, wcw_1966, wcw_1967
....GO:0022890	MF	e	inorganic cation transmembrane transporter activity	17/325	37/1999	1.81e-05	5	17	0.0182	0.0178	0.0181	0.0026	wcw_0212, wcw_0487, wcw_0488, wcw_0489, wcw_0509, wcw_0713, wcw_0725, wcw_1122, wcw_1123, wcw_1124, wcw_1125, wcw_1126, wcw_1127, wcw_1128, wcw_1709, wcw_1964, wcw_1965
....GO:0008324	MF	e	cation transmembrane transporter activity	18/325	42/1999	3.31e-05	4	18	0.0333	0.0325	0.0331	0.00416	wcw_0212, wcw_0487, wcw_0488, wcw_0489, wcw_0509, wcw_0713, wcw_0725, wcw_1122, wcw_1123, wcw_1124, wcw_1125, wcw_1126, wcw_1127, wcw_1128, wcw_1709, wcw_1726, wcw_1964, wcw_1965
...GO:0015002	MF	e	heme-copper terminal oxidase activity	6/325	7/1999	0.000107	3	6	0.108	0.105	0.107	0.012	wcw_0486, wcw_0487, wcw_0488, wcw_0489, wcw_1964, wcw_1965
...GO:0015318	MF	e	inorganic molecular entity transmembrane transporter activity	19/325	51/1999	0.000301	3	19	0.303	0.295	0.3	0.0275	wcw_0189, wcw_0190, wcw_0212, wcw_0487, wcw_0488, wcw_0489, wcw_0509, wcw_0713, wcw_0725, wcw_1122, wcw_1123, wcw_1124, wcw_1125, wcw_1126, wcw_1127, wcw_1128, wcw_1709, wcw_1964, wcw_1965
......GO:0015252	MF	e	proton channel activity	7/325	11/1999	0.000515	8	7	0.519	0.506	0.513	0.0341	wcw_1122, wcw_1123, wcw_1124, wcw_1125, wcw_1126, wcw_1127, wcw_1128
.....GO:0046933	MF	e	proton-transporting ATP synthase activity, rotational mechanism	7/325	11/1999	0.000515	9	7	0.519	0.506	0.513	0.0341	wcw_1122, wcw_1123, wcw_1124, wcw_1125, wcw_1126, wcw_1127, wcw_1128
.....GO:0005261	MF	e	cation channel activity	7/325	11/1999	0.000515	6	7	0.519	0.506	0.513	0.0341	wcw_1122, wcw_1123, wcw_1124, wcw_1125, wcw_1126, wcw_1127, wcw_1128
....GO:0004129	MF	e	cytochrome-c oxidase activity	5/325	6/1999	0.000575	8	5	0.579	0.565	0.571	0.0341	wcw_0487, wcw_0488, wcw_0489, wcw_1964, wcw_1965
...GO:0016675	MF	e	oxidoreductase activity, acting on a heme group of donors	5/325	6/1999	0.000575	3	5	0.579	0.565	0.571	0.0341	wcw_0487, wcw_0488, wcw_0489, wcw_1964, wcw_1965
....GO:0016676	MF	e	oxidoreductase activity, acting on a heme group of donors, oxygen as acceptor	5/325	6/1999	0.000575	4	5	0.579	0.565	0.571	0.0341	wcw_0487, wcw_0488, wcw_0489, wcw_1964, wcw_1965
...GO:0016679	MF	e	oxidoreductase activity, acting on diphenols and related substances as donors	4/325	4/1999	0.000688	3	4	0.693	0.675	0.681	0.0365	wcw_0486, wcw_0487, wcw_0489, wcw_1968
...GO:0015562	MF	e	efflux transmembrane transporter activity	4/325	4/1999	0.000688	3	4	0.693	0.675	0.681	0.0365	wcw_1715, wcw_1817, wcw_1826, wcw_1827
...GO:0022803	MF	e	passive transmembrane transporter activity	7/325	12/1999	0.00107	3	7	1	1	1	0.0488	wcw_1122, wcw_1123, wcw_1124, wcw_1125, wcw_1126, wcw_1127, wcw_1128
....GO:0005216	MF	e	ion channel activity	7/325	12/1999	0.00107	5	7	1	1	1	0.0488	wcw_1122, wcw_1123, wcw_1124, wcw_1125, wcw_1126, wcw_1127, wcw_1128
....GO:0015267	MF	e	channel activity	7/325	12/1999	0.00107	4	7	1	1	1	0.0488	wcw_1122, wcw_1123, wcw_1124, wcw_1125, wcw_1126, wcw_1127, wcw_1128
...GO:0015075	MF	e	ion transmembrane transporter activity	20/325	61/1999	0.00116	3	20	1	1	1	0.0492	wcw_0189, wcw_0190, wcw_0212, wcw_0487, wcw_0488, wcw_0489, wcw_0509, wcw_0713, wcw_0725, wcw_1122, wcw_1123, wcw_1124, wcw_1125, wcw_1126, wcw_1127, wcw_1128, wcw_1709, wcw_1726, wcw_1964, wcw_1965
..GO:0022857	MF	e	transmembrane transporter activity	30/325	107/1999	0.00169	2	30	1	1	1	0.0651	wcw_0189, wcw_0190, wcw_0212, wcw_0487, wcw_0488, wcw_0489, wcw_0495, wcw_0509, wcw_0713, wcw_0725, wcw_0799, wcw_1099, wcw_1122, wcw_1123, wcw_1124, wcw_1125, wcw_1126, wcw_1127, wcw_1128, wcw_1709, wcw_1715, wcw_1726, wcw_1772, wcw_1815, wcw_1816, wcw_1817, wcw_1826, wcw_1827, wcw_1964, wcw_1965
....GO:0016655	MF	e	oxidoreductase activity, acting on NAD(P)H, quinone or similar compound as acceptor	5/325	7/1999	0.00175	4	5	1	1	1	0.0651	wcw_0267, wcw_0268, wcw_0269, wcw_0270, wcw_1321
.GO:0005215	MF	e	transporter activity	30/325	108/1999	0.00182	1	30	1	1	1	0.0653	wcw_0189, wcw_0190, wcw_0212, wcw_0487, wcw_0488, wcw_0489, wcw_0495, wcw_0509, wcw_0713, wcw_0725, wcw_0799, wcw_1099, wcw_1122, wcw_1123, wcw_1124, wcw_1125, wcw_1126, wcw_1127, wcw_1128, wcw_1709, wcw_1715, wcw_1726, wcw_1772, wcw_1815, wcw_1816, wcw_1817, wcw_1826, wcw_1827, wcw_1964, wcw_1965
..GO:0048037	MF	e	cofactor binding	26/325	90/1999	0.0019	2	26	1	1	1	0.066	wcw_0269, wcw_0270, wcw_0446, wcw_0462, wcw_0488, wcw_0655, wcw_0679, wcw_0713, wcw_0828, wcw_0833, wcw_0949, wcw_0999, wcw_1025, wcw_1037, wcw_1145, wcw_1271, wcw_1407, wcw_1476, wcw_1564, wcw_1782, wcw_1878, wcw_1964, wcw_1965, wcw_1966, wcw_1968, wcw_1970
....GO:0016758	MF	e	transferase activity, transferring hexosyl groups	6/325	10/1999	0.00207	4	6	1	1	1	0.0696	wcw_1146, wcw_1386, wcw_1878, wcw_1879, wcw_1881, wcw_1954
...GO:0016651	MF	e	oxidoreductase activity, acting on NAD(P)H	9/325	20/1999	0.00225	3	9	1	1	1	0.0732	wcw_0267, wcw_0268, wcw_0269, wcw_0270, wcw_0430, wcw_0713, wcw_0889, wcw_0999, wcw_1321
....GO:0050660	MF	e	flavin adenine dinucleotide binding	7/325	14/1999	0.00343	5	7	1	1	1	0.105	wcw_0446, wcw_0713, wcw_0828, wcw_0949, wcw_0999, wcw_1037, wcw_1271
...GO:0046906	MF	e	tetrapyrrole binding	6/325	11/1999	0.00394	3	6	1	1	1	0.117	wcw_0462, wcw_0488, wcw_0655, wcw_1964, wcw_1965, wcw_1966
....GO:0016682	MF	e	oxidoreductase activity, acting on diphenols and related substances as donors, oxygen as acceptor	3/325	3/1999	0.00426	4	3	1	1	1	0.119	wcw_0486, wcw_0487, wcw_0489
....GO:0008827	MF	e	cytochrome o ubiquinol oxidase activity	3/325	3/1999	0.00426	5	3	1	1	1	0.119	wcw_0486, wcw_0487, wcw_0489
.GO:0003824	MF	e	catalytic activity	158/325	829/1999	0.00465	1	158	1	1	1	0.124	wcw_0016, wcw_0033, wcw_0034, wcw_0039, wcw_0054, wcw_0066, wcw_0076, wcw_0090, wcw_0133, wcw_0139, wcw_0140, wcw_0161, wcw_0167, wcw_0191, wcw_0192, wcw_0211, wcw_0217, wcw_0232, wcw_0233, wcw_0267, wcw_0268, wcw_0269, wcw_0270, wcw_0293, wcw_0335, wcw_0336, wcw_0337, wcw_0338, wcw_0339, wcw_0354, wcw_0378, wcw_0430, wcw_0443, wcw_0446, wcw_0447, wcw_0450, wcw_0462, wcw_0464, wcw_0466, wcw_0483,…
....GO:0016775	MF	e	phosphotransferase activity, nitrogenous group as acceptor	4/325	6/1999	0.00784	4	4	1	1	1	0.194	wcw_1136, wcw_1571, wcw_1870, wcw_1940
...GO:0020037	MF	e	heme binding	5/325	9/1999	0.00788	4	5	1	1	1	0.194	wcw_0488, wcw_0655, wcw_1964, wcw_1965, wcw_1966
....GO:0016776	MF	e	phosphotransferase activity, phosphate group as acceptor	8/325	20/1999	0.00934	4	8	1	1	1	0.224	wcw_0957, wcw_1122, wcw_1123, wcw_1124, wcw_1125, wcw_1126, wcw_1127, wcw_1128
...GO:0016757	MF	e	transferase activity, transferring glycosyl groups	9/325	25/1999	0.0129	3	9	1	1	1	0.295	wcw_0066, wcw_0337, wcw_0744, wcw_1146, wcw_1386, wcw_1878, wcw_1879, wcw_1881, wcw_1954
.GO:0140299	MF	e	small molecule sensor activity	3/325	4/1999	0.015	1	3	1	1	1	0.321	wcw_1136, wcw_1571, wcw_1870
....GO:0004673	MF	e	protein histidine kinase activity	3/325	4/1999	0.015	6	3	1	1	1	0.321	wcw_1136, wcw_1571, wcw_1870
..GO:0000155	MF	e	phosphorelay sensor kinase activity	3/325	4/1999	0.015	7	3	1	1	1	0.321	wcw_1136, wcw_1571, wcw_1870
.....GO:0016748	MF	e	succinyltransferase activity	2/325	2/1999	0.0264	5	2	1	1	1	0.483	wcw_0832, wcw_0998
......GO:0003988	MF	e	acetyl-CoA C-acyltransferase activity	2/325	2/1999	0.0264	6	2	1	1	1	0.483	wcw_1275, wcw_1471
.....GO:0003857	MF	e	3-hydroxyacyl-CoA dehydrogenase activity	2/325	2/1999	0.0264	5	2	1	1	1	0.483	wcw_1274, wcw_1472
.....GO:0009381	MF	e	excinuclease ABC activity	2/325	2/1999	0.0264	7	2	1	1	1	0.483	wcw_0192, wcw_0910
....GO:0003954	MF	e	NADH dehydrogenase activity	2/325	2/1999	0.0264	4	2	1	1	1	0.483	wcw_0430, wcw_1321
.....GO:0042085	MF	e	5-methyltetrahydropteroyltri-L-glutamate-dependent methyltransferase activity	2/325	2/1999	0.0264	5	2	1	1	1	0.483	wcw_1737, wcw_1738
......GO:0003871	MF	e	5-methyltetrahydropteroyltriglutamate-homocysteine S-methyltransferase activity	2/325	2/1999	0.0264	6	2	1	1	1	0.483	wcw_1737, wcw_1738
.....GO:0015645	MF	e	fatty acid ligase activity	3/325	5/1999	0.033	5	3	1	1	1	0.583	wcw_0076, wcw_1276, wcw_1370
...GO:0050662	MF	e	coenzyme binding	15/325	56/1999	0.0413	3	15	1	1	1	0.718	wcw_0269, wcw_0270, wcw_0446, wcw_0679, wcw_0713, wcw_0828, wcw_0833, wcw_0949, wcw_0999, wcw_1025, wcw_1037, wcw_1145, wcw_1271, wcw_1564, wcw_1878
...GO:0003676	MF	p	nucleic acid binding	15/325	271/1999	1.63e-08	3	15	1.64e-05	1.6e-05	1.64e-05	1.64e-05	wcw_0033, wcw_0133, wcw_0192, wcw_0203, wcw_0233, wcw_0483, wcw_0493, wcw_0797, wcw_0910, wcw_1036, wcw_1047, wcw_1433, wcw_1572, wcw_1956, wcw_p0017
....GO:0003723	MF	p	RNA binding	2/325	101/1999	4.99e-06	4	2	0.00503	0.0049	0.00501	0.00101	wcw_1036, wcw_1047
..GO:0003735	MF	p	structural constituent of ribosome	0/325	52/1999	0.000165	2	0	0.166	0.162	0.165	0.0166
.GO:0005198	MF	p	structural molecule activity	1/325	54/1999	0.00117	1	1	1	1	1	0.0492	wcw_1162
.....GO:0019843	MF	p	rRNA binding	0/325	38/1999	0.00156	5	0	1	1	1	0.0627
....GO:0003677	MF	p	DNA binding	11/325	143/1999	0.00304	4	11	1	1	1	0.0955	wcw_0033, wcw_0192, wcw_0203, wcw_0233, wcw_0483, wcw_0493, wcw_0910, wcw_1433, wcw_1572, wcw_1956, wcw_p0017
..GO:1901363	MF	p	heterocyclic compound binding	60/325	492/1999	0.00482	2	60	1	1	1	0.124	wcw_0033, wcw_0090, wcw_0133, wcw_0191, wcw_0192, wcw_0203, wcw_0217, wcw_0233, wcw_0269, wcw_0270, wcw_0293, wcw_0446, wcw_0462, wcw_0483, wcw_0488, wcw_0493, wcw_0613, wcw_0655, wcw_0679, wcw_0713, wcw_0780, wcw_0797, wcw_0828, wcw_0833, wcw_0910, wcw_0949, wcw_0999, wcw_1025, wcw_1036, wcw_1037, wcw_1047, wcw_1126, wcw_1127, wcw_1128, wcw_1145, wcw_1221, wcw_1271, wcw_1300, wcw_1303, wcw_1385,…
..GO:0097159	MF	p	organic cyclic compound binding	60/325	492/1999	0.00482	2	60	1	1	1	0.124	wcw_0033, wcw_0090, wcw_0133, wcw_0191, wcw_0192, wcw_0203, wcw_0217, wcw_0233, wcw_0269, wcw_0270, wcw_0293, wcw_0446, wcw_0462, wcw_0483, wcw_0488, wcw_0493, wcw_0613, wcw_0655, wcw_0679, wcw_0713, wcw_0780, wcw_0797, wcw_0828, wcw_0833, wcw_0910, wcw_0949, wcw_0999, wcw_1025, wcw_1036, wcw_1037, wcw_1047, wcw_1126, wcw_1127, wcw_1128, wcw_1145, wcw_1221, wcw_1271, wcw_1300, wcw_1303, wcw_1385,…
...GO:0004803	MF	p	transposase activity	2/325	50/1999	0.0114	3	2	1	1	1	0.268	wcw_0483, wcw_1956
..GO:0140097	MF	p	catalytic activity, acting on DNA	7/325	93/1999	0.0202	2	7	1	1	1	0.424	wcw_0033, wcw_0034, wcw_0192, wcw_0483, wcw_0910, wcw_1523, wcw_1956
..GO:0140098	MF	p	catalytic activity, acting on RNA	5/325	70/1999	0.0321	2	5	1	1	1	0.577	wcw_0191, wcw_0561, wcw_1036, wcw_1047, wcw_1564
