# Supplementary material for: Transcriptional Landscape of Waddlia chondrophila Aberrant Bodies Induced by Iron Starvation
Source: Microorganisms. 2020 Nov 24;8(12):1848. doi: 10.3390/microorganisms8121848 (PMC7760296; doi:10.3390/microorganisms8121848)
Supplement: Supplementary file 1 [file microorganisms-08-01848-s001.zip › Table_S3_Upregulated.xlsx]

## Sheet: Table_S3_BPDL_vs_24h_upregulate
GO	NS	enrichment	name	ratio_in_study	ratio_in_pop	p_uncorrected	depth	study_count	p_bonferroni	p_sidak	p_holm	p_fdr_bh	study_items
.....GO:0043043	BP	e	peptide biosynthetic process	30/332	92/1999	0.000134	6	30	0.155	0.151	0.154	0.0258	wcw_0228, wcw_0308, wcw_0394, wcw_0404, wcw_0582, wcw_0584, wcw_0688, wcw_0694, wcw_0710, wcw_0803, wcw_0804, wcw_0815, wcw_0818, wcw_0867, wcw_0914, wcw_0915, wcw_0916, wcw_1048, wcw_1153, wcw_1224, wcw_1225, wcw_1282, wcw_1314, wcw_1502, wcw_1542, wcw_1630, wcw_1650, wcw_1651, wcw_1768, wcw_1943
....GO:0006518	BP	e	peptide metabolic process	30/332	92/1999	0.000134	5	30	0.155	0.151	0.154	0.0258	wcw_0228, wcw_0308, wcw_0394, wcw_0404, wcw_0582, wcw_0584, wcw_0688, wcw_0694, wcw_0710, wcw_0803, wcw_0804, wcw_0815, wcw_0818, wcw_0867, wcw_0914, wcw_0915, wcw_0916, wcw_1048, wcw_1153, wcw_1224, wcw_1225, wcw_1282, wcw_1314, wcw_1502, wcw_1542, wcw_1630, wcw_1650, wcw_1651, wcw_1768, wcw_1943
.....GO:0006412	BP	e	translation	29/332	91/1999	0.000235	7	29	0.272	0.265	0.27	0.0388	wcw_0228, wcw_0308, wcw_0394, wcw_0404, wcw_0582, wcw_0584, wcw_0688, wcw_0694, wcw_0710, wcw_0803, wcw_0804, wcw_0815, wcw_0818, wcw_0914, wcw_0915, wcw_0916, wcw_1048, wcw_1153, wcw_1224, wcw_1225, wcw_1282, wcw_1314, wcw_1502, wcw_1542, wcw_1630, wcw_1650, wcw_1651, wcw_1768, wcw_1943
.....GO:0043604	BP	e	amide biosynthetic process	32/332	105/1999	0.000364	5	32	0.42	0.41	0.418	0.0526	wcw_0228, wcw_0308, wcw_0394, wcw_0404, wcw_0582, wcw_0584, wcw_0688, wcw_0694, wcw_0710, wcw_0803, wcw_0804, wcw_0815, wcw_0818, wcw_0867, wcw_0869, wcw_0914, wcw_0915, wcw_0916, wcw_1048, wcw_1153, wcw_1224, wcw_1225, wcw_1282, wcw_1314, wcw_1502, wcw_1542, wcw_1551, wcw_1630, wcw_1650, wcw_1651, wcw_1768, wcw_1943
....GO:0034645	BP	e	cellular macromolecule biosynthetic process	41/332	148/1999	0.000495	5	41	0.572	0.557	0.568	0.0635	wcw_0082, wcw_0159, wcw_0228, wcw_0308, wcw_0332, wcw_0394, wcw_0404, wcw_0582, wcw_0584, wcw_0669, wcw_0688, wcw_0694, wcw_0710, wcw_0803, wcw_0804, wcw_0815, wcw_0818, wcw_0867, wcw_0898, wcw_0914, wcw_0915, wcw_0916, wcw_0971, wcw_1048, wcw_1153, wcw_1180, wcw_1181, wcw_1224, wcw_1225, wcw_1282, wcw_1314, wcw_1435, wcw_1502, wcw_1511, wcw_1542, wcw_1550, wcw_1630, wcw_1650, wcw_1651, wcw_1768,…
....GO:0043603	BP	e	cellular amide metabolic process	32/332	114/1999	0.00164	4	32	1	1	1	0.153	wcw_0228, wcw_0308, wcw_0394, wcw_0404, wcw_0582, wcw_0584, wcw_0688, wcw_0694, wcw_0710, wcw_0803, wcw_0804, wcw_0815, wcw_0818, wcw_0867, wcw_0869, wcw_0914, wcw_0915, wcw_0916, wcw_1048, wcw_1153, wcw_1224, wcw_1225, wcw_1282, wcw_1314, wcw_1502, wcw_1542, wcw_1551, wcw_1630, wcw_1650, wcw_1651, wcw_1768, wcw_1943
....GO:0009059	BP	e	macromolecule biosynthetic process	41/332	158/1999	0.00172	4	41	1	1	1	0.153	wcw_0082, wcw_0159, wcw_0228, wcw_0308, wcw_0332, wcw_0394, wcw_0404, wcw_0582, wcw_0584, wcw_0669, wcw_0688, wcw_0694, wcw_0710, wcw_0803, wcw_0804, wcw_0815, wcw_0818, wcw_0867, wcw_0898, wcw_0914, wcw_0915, wcw_0916, wcw_0971, wcw_1048, wcw_1153, wcw_1180, wcw_1181, wcw_1224, wcw_1225, wcw_1282, wcw_1314, wcw_1435, wcw_1502, wcw_1511, wcw_1542, wcw_1550, wcw_1630, wcw_1650, wcw_1651, wcw_1768,…
..GO:0006457	BP	e	protein folding	7/332	14/1999	0.00389	2	7	1	1	1	0.225	wcw_1342, wcw_1343, wcw_1435, wcw_1637, wcw_1638, wcw_1848, wcw_1849
.....GO:0006414	BP	e	translational elongation	5/332	8/1999	0.00445	6	5	1	1	1	0.245	wcw_0082, wcw_0228, wcw_0584, wcw_0867, wcw_1181
....GO:0044267	BP	e	cellular protein metabolic process	33/332	132/1999	0.0106	5	33	1	1	1	0.472	wcw_0162, wcw_0228, wcw_0308, wcw_0394, wcw_0404, wcw_0582, wcw_0584, wcw_0688, wcw_0694, wcw_0696, wcw_0710, wcw_0803, wcw_0804, wcw_0815, wcw_0818, wcw_0914, wcw_0915, wcw_0916, wcw_0947, wcw_1048, wcw_1112, wcw_1153, wcw_1224, wcw_1225, wcw_1282, wcw_1314, wcw_1502, wcw_1542, wcw_1630, wcw_1650, wcw_1651, wcw_1768, wcw_1943
.......GO:0006399	BP	e	tRNA metabolic process	16/332	55/1999	0.0165	8	16	1	1	1	0.585	wcw_0162, wcw_0227, wcw_0252, wcw_0394, wcw_0439, wcw_0690, wcw_0722, wcw_1048, wcw_1226, wcw_1230, wcw_1282, wcw_1314, wcw_1445, wcw_1542, wcw_1630, wcw_1768
.......GO:0006567	BP	e	threonine catabolic process	2/332	2/1999	0.0275	10	2	1	1	1	0.809	wcw_1147, wcw_1148
......GO:0009068	BP	e	aspartate family amino acid catabolic process	2/332	2/1999	0.0275	9	2	1	1	1	0.809	wcw_1147, wcw_1148
.....GO:0019518	BP	e	L-threonine catabolic process to glycine	2/332	2/1999	0.0275	11	2	1	1	1	0.809	wcw_1147, wcw_1148
....GO:0006836	BP	e	neurotransmitter transport	2/332	2/1999	0.0275	4	2	1	1	1	0.809	wcw_0965, wcw_1405
......GO:0034660	BP	e	ncRNA metabolic process	18/332	67/1999	0.029	7	18	1	1	1	0.809	wcw_0162, wcw_0227, wcw_0252, wcw_0394, wcw_0439, wcw_0473, wcw_0690, wcw_0722, wcw_1048, wcw_1182, wcw_1226, wcw_1230, wcw_1282, wcw_1314, wcw_1445, wcw_1542, wcw_1630, wcw_1768
......GO:0031327	BP	e	negative regulation of cellular biosynthetic process	3/332	5/1999	0.035	6	3	1	1	1	0.809	wcw_1375, wcw_1636, wcw_1751
.....GO:0051172	BP	e	negative regulation of nitrogen compound metabolic process	3/332	5/1999	0.035	5	3	1	1	1	0.809	wcw_1375, wcw_1636, wcw_1751
....GO:0106074	BP	e	aminoacyl-tRNA metabolism involved in translational fidelity	3/332	5/1999	0.035	9	3	1	1	1	0.809	wcw_1048, wcw_1314, wcw_1768
....GO:0048523	BP	e	negative regulation of cellular process	3/332	5/1999	0.035	4	3	1	1	1	0.809	wcw_1375, wcw_1636, wcw_1751
.....GO:0009890	BP	e	negative regulation of biosynthetic process	3/332	5/1999	0.035	5	3	1	1	1	0.809	wcw_1375, wcw_1636, wcw_1751
......GO:0010558	BP	e	negative regulation of macromolecule biosynthetic process	3/332	5/1999	0.035	6	3	1	1	1	0.809	wcw_1375, wcw_1636, wcw_1751
.......GO:2000113	BP	e	negative regulation of cellular macromolecule biosynthetic process	3/332	5/1999	0.035	7	3	1	1	1	0.809	wcw_1375, wcw_1636, wcw_1751
.....GO:0031324	BP	e	negative regulation of cellular metabolic process	3/332	5/1999	0.035	5	3	1	1	1	0.809	wcw_1375, wcw_1636, wcw_1751
....GO:0006259	BP	p	DNA metabolic process	6/332	127/1999	5.96e-05	6	6	0.0689	0.0672	0.0689	0.0258	wcw_0654, wcw_0898, wcw_1180, wcw_1190, wcw_1567, wcw_1857
.....GO:0006310	BP	p	DNA recombination	1/332	67/1999	8.86e-05	7	1	0.102	0.0997	0.102	0.0258	wcw_1190
..GO:0032196	BP	p	transposition	0/332	52/1999	9.97e-05	2	0	0.115	0.112	0.115	0.0258
...GO:0006313	BP	p	transposition, DNA-mediated	0/332	52/1999	9.97e-05	8	0	0.115	0.112	0.115	0.0258
...GO:1901360	BP	p	organic cyclic compound metabolic process	39/332	357/1999	0.00125	3	39	1	1	1	0.144	wcw_0038, wcw_0081, wcw_0149, wcw_0162, wcw_0227, wcw_0252, wcw_0296, wcw_0394, wcw_0439, wcw_0473, wcw_0654, wcw_0667, wcw_0690, wcw_0722, wcw_0814, wcw_0845, wcw_0869, wcw_0898, wcw_1048, wcw_1155, wcw_1180, wcw_1182, wcw_1190, wcw_1214, wcw_1226, wcw_1230, wcw_1242, wcw_1250, wcw_1282, wcw_1314, wcw_1445, wcw_1542, wcw_1543, wcw_1551, wcw_1567, wcw_1630, wcw_1768, wcw_1857, wcw_p0022
.GO:0008152	BP	p	metabolic process	104/332	779/1999	0.00167	1	104	1	1	1	0.153	wcw_0038, wcw_0081, wcw_0082, wcw_0127, wcw_0146, wcw_0149, wcw_0159, wcw_0162, wcw_0227, wcw_0228, wcw_0252, wcw_0296, wcw_0308, wcw_0319, wcw_0332, wcw_0394, wcw_0404, wcw_0439, wcw_0473, wcw_0480, wcw_0541, wcw_0542, wcw_0582, wcw_0584, wcw_0654, wcw_0657, wcw_0667, wcw_0668, wcw_0669, wcw_0688, wcw_0690, wcw_0694, wcw_0696, wcw_0710, wcw_0722, wcw_0798, wcw_0803, wcw_0804, wcw_0814, wcw_0815,…
...GO:0046483	BP	p	heterocycle metabolic process	39/332	351/1999	0.00201	3	39	1	1	1	0.166	wcw_0038, wcw_0081, wcw_0149, wcw_0162, wcw_0227, wcw_0252, wcw_0296, wcw_0394, wcw_0439, wcw_0473, wcw_0654, wcw_0667, wcw_0690, wcw_0722, wcw_0814, wcw_0845, wcw_0869, wcw_0898, wcw_1048, wcw_1155, wcw_1180, wcw_1182, wcw_1190, wcw_1214, wcw_1226, wcw_1230, wcw_1242, wcw_1250, wcw_1282, wcw_1314, wcw_1445, wcw_1542, wcw_1543, wcw_1551, wcw_1567, wcw_1630, wcw_1768, wcw_1857, wcw_p0022
...GO:0006725	BP	p	cellular aromatic compound metabolic process	39/332	349/1999	0.00254	3	39	1	1	1	0.188	wcw_0038, wcw_0081, wcw_0149, wcw_0162, wcw_0227, wcw_0252, wcw_0296, wcw_0394, wcw_0439, wcw_0473, wcw_0654, wcw_0667, wcw_0690, wcw_0722, wcw_0814, wcw_0845, wcw_0869, wcw_0898, wcw_1048, wcw_1155, wcw_1180, wcw_1182, wcw_1190, wcw_1214, wcw_1226, wcw_1230, wcw_1242, wcw_1250, wcw_1282, wcw_1314, wcw_1445, wcw_1542, wcw_1543, wcw_1551, wcw_1567, wcw_1630, wcw_1768, wcw_1857, wcw_p0022
GO:0008150	BP	p	biological_process	134/332	960/1999	0.0026	0	134	1	1	1	0.188	wcw_0003, wcw_0038, wcw_0061, wcw_0081, wcw_0082, wcw_0122, wcw_0127, wcw_0135, wcw_0146, wcw_0149, wcw_0159, wcw_0162, wcw_0213, wcw_0227, wcw_0228, wcw_0252, wcw_0296, wcw_0308, wcw_0319, wcw_0332, wcw_0394, wcw_0404, wcw_0423, wcw_0435, wcw_0439, wcw_0473, wcw_0480, wcw_0541, wcw_0542, wcw_0580, wcw_0582, wcw_0584, wcw_0654, wcw_0657, wcw_0667, wcw_0668, wcw_0669, wcw_0688, wcw_0690, wcw_0694,…
...GO:0006810	BP	p	transport	14/332	160/1999	0.00388	3	14	1	1	1	0.225	wcw_0061, wcw_0135, wcw_0213, wcw_0423, wcw_0435, wcw_0480, wcw_0580, wcw_0809, wcw_0924, wcw_0965, wcw_1007, wcw_1263, wcw_1317, wcw_1405
..GO:0051234	BP	p	establishment of localization	14/332	160/1999	0.00388	2	14	1	1	1	0.225	wcw_0061, wcw_0135, wcw_0213, wcw_0423, wcw_0435, wcw_0480, wcw_0580, wcw_0809, wcw_0924, wcw_0965, wcw_1007, wcw_1263, wcw_1317, wcw_1405
.GO:0051179	BP	p	localization	14/332	160/1999	0.00388	1	14	1	1	1	0.225	wcw_0061, wcw_0135, wcw_0213, wcw_0423, wcw_0435, wcw_0480, wcw_0580, wcw_0809, wcw_0924, wcw_0965, wcw_1007, wcw_1263, wcw_1317, wcw_1405
..GO:0044238	BP	p	primary metabolic process	80/332	610/1999	0.00503	2	80	1	1	1	0.264	wcw_0081, wcw_0149, wcw_0162, wcw_0227, wcw_0228, wcw_0252, wcw_0296, wcw_0308, wcw_0394, wcw_0404, wcw_0439, wcw_0473, wcw_0582, wcw_0584, wcw_0654, wcw_0657, wcw_0667, wcw_0668, wcw_0688, wcw_0690, wcw_0694, wcw_0696, wcw_0710, wcw_0722, wcw_0803, wcw_0804, wcw_0814, wcw_0815, wcw_0818, wcw_0844, wcw_0845, wcw_0866, wcw_0868, wcw_0869, wcw_0898, wcw_0914, wcw_0915, wcw_0916, wcw_0947, wcw_1000,…
...GO:0006139	BP	p	nucleobase-containing compound metabolic process	36/332	315/1999	0.00641	4	36	1	1	1	0.317	wcw_0081, wcw_0149, wcw_0162, wcw_0227, wcw_0252, wcw_0296, wcw_0394, wcw_0439, wcw_0473, wcw_0654, wcw_0667, wcw_0690, wcw_0722, wcw_0814, wcw_0845, wcw_0869, wcw_0898, wcw_1048, wcw_1155, wcw_1180, wcw_1182, wcw_1190, wcw_1226, wcw_1230, wcw_1242, wcw_1250, wcw_1282, wcw_1314, wcw_1445, wcw_1542, wcw_1543, wcw_1567, wcw_1630, wcw_1768, wcw_1857, wcw_p0022
..GO:0055085	BP	p	transmembrane transport	9/332	116/1999	0.00659	4	9	1	1	1	0.317	wcw_0213, wcw_0435, wcw_0480, wcw_0580, wcw_0809, wcw_0924, wcw_1263, wcw_1317, wcw_1405
...GO:0006793	BP	p	phosphorus metabolic process	13/332	143/1999	0.0101	3	13	1	1	1	0.468	wcw_0081, wcw_0814, wcw_0845, wcw_0866, wcw_0869, wcw_0898, wcw_0947, wcw_1155, wcw_1250, wcw_1510, wcw_1543, wcw_1551, wcw_1688
..GO:0055114	BP	p	oxidation-reduction process	13/332	140/1999	0.0133	2	13	1	1	1	0.549	wcw_0319, wcw_0332, wcw_0480, wcw_0541, wcw_0542, wcw_0844, wcw_0845, wcw_0866, wcw_0878, wcw_0988, wcw_1001, wcw_1148, wcw_1187
....GO:0006796	BP	p	phosphate-containing compound metabolic process	13/332	140/1999	0.0133	4	13	1	1	1	0.549	wcw_0081, wcw_0814, wcw_0845, wcw_0866, wcw_0869, wcw_0898, wcw_0947, wcw_1155, wcw_1250, wcw_1510, wcw_1543, wcw_1551, wcw_1688
....GO:0098655	BP	p	cation transmembrane transport	1/332	39/1999	0.0145	6	1	1	1	1	0.579	wcw_0480
..GO:0006807	BP	p	nitrogen compound metabolic process	74/332	556/1999	0.0156	2	74	1	1	1	0.585	wcw_0038, wcw_0081, wcw_0149, wcw_0162, wcw_0227, wcw_0228, wcw_0252, wcw_0296, wcw_0308, wcw_0394, wcw_0404, wcw_0439, wcw_0473, wcw_0582, wcw_0584, wcw_0654, wcw_0657, wcw_0667, wcw_0668, wcw_0688, wcw_0690, wcw_0694, wcw_0696, wcw_0710, wcw_0722, wcw_0803, wcw_0804, wcw_0814, wcw_0815, wcw_0818, wcw_0845, wcw_0867, wcw_0869, wcw_0898, wcw_0914, wcw_0915, wcw_0916, wcw_0947, wcw_1000, wcw_1048,…
.GO:0009987	BP	p	cellular process	111/332	788/1999	0.0164	1	111	1	1	1	0.585	wcw_0038, wcw_0081, wcw_0082, wcw_0122, wcw_0127, wcw_0149, wcw_0159, wcw_0162, wcw_0213, wcw_0227, wcw_0228, wcw_0252, wcw_0296, wcw_0308, wcw_0332, wcw_0394, wcw_0404, wcw_0423, wcw_0435, wcw_0439, wcw_0473, wcw_0480, wcw_0580, wcw_0582, wcw_0584, wcw_0654, wcw_0667, wcw_0669, wcw_0688, wcw_0690, wcw_0694, wcw_0696, wcw_0710, wcw_0722, wcw_0803, wcw_0804, wcw_0809, wcw_0814, wcw_0815, wcw_0818,…
....GO:0006811	BP	p	ion transport	5/332	75/1999	0.0167	4	5	1	1	1	0.585	wcw_0435, wcw_0480, wcw_0580, wcw_0809, wcw_1317
..GO:0071704	BP	p	organic substance metabolic process	91/332	661/1999	0.018	2	91	1	1	1	0.612	wcw_0038, wcw_0081, wcw_0082, wcw_0127, wcw_0149, wcw_0159, wcw_0162, wcw_0227, wcw_0228, wcw_0252, wcw_0296, wcw_0308, wcw_0332, wcw_0394, wcw_0404, wcw_0439, wcw_0473, wcw_0582, wcw_0584, wcw_0654, wcw_0657, wcw_0667, wcw_0668, wcw_0669, wcw_0688, wcw_0690, wcw_0694, wcw_0696, wcw_0710, wcw_0722, wcw_0803, wcw_0804, wcw_0814, wcw_0815, wcw_0818, wcw_0844, wcw_0845, wcw_0866, wcw_0867, wcw_0868,…
....GO:0090304	BP	p	nucleic acid metabolic process	27/332	231/1999	0.0309	5	27	1	1	1	0.809	wcw_0162, wcw_0227, wcw_0252, wcw_0296, wcw_0394, wcw_0439, wcw_0473, wcw_0654, wcw_0667, wcw_0690, wcw_0722, wcw_0898, wcw_1048, wcw_1180, wcw_1182, wcw_1190, wcw_1226, wcw_1230, wcw_1282, wcw_1314, wcw_1445, wcw_1542, wcw_1567, wcw_1630, wcw_1768, wcw_1857, wcw_p0022
....GO:0098660	BP	p	inorganic ion transmembrane transport	1/332	34/1999	0.0329	6	1	1	1	1	0.809	wcw_0480
...GO:0034220	BP	p	ion transmembrane transport	3/332	52/1999	0.0357	5	3	1	1	1	0.809	wcw_0435, wcw_0480, wcw_0580
.....GO:0006812	BP	p	cation transport	3/332	52/1999	0.0357	5	3	1	1	1	0.809	wcw_0480, wcw_0809, wcw_1317
.....GO:0015074	BP	p	DNA integration	0/332	22/1999	0.0379	7	0	1	1	1	0.842
....GO:1901362	BP	p	organic cyclic compound biosynthetic process	12/332	122/1999	0.0436	4	12	1	1	1	0.949	wcw_0038, wcw_0081, wcw_0814, wcw_0869, wcw_0898, wcw_1180, wcw_1214, wcw_1242, wcw_1250, wcw_1543, wcw_1551, wcw_1630
..GO:0044237	BP	p	cellular metabolic process	88/332	625/1999	0.0444	2	88	1	1	1	0.949	wcw_0038, wcw_0081, wcw_0082, wcw_0127, wcw_0149, wcw_0159, wcw_0162, wcw_0227, wcw_0228, wcw_0252, wcw_0296, wcw_0308, wcw_0332, wcw_0394, wcw_0404, wcw_0439, wcw_0473, wcw_0480, wcw_0582, wcw_0584, wcw_0654, wcw_0667, wcw_0669, wcw_0688, wcw_0690, wcw_0694, wcw_0696, wcw_0710, wcw_0722, wcw_0803, wcw_0804, wcw_0814, wcw_0815, wcw_0818, wcw_0844, wcw_0845, wcw_0866, wcw_0867, wcw_0868, wcw_0869,…
.....GO:0098662	BP	p	inorganic cation transmembrane transport	1/332	31/1999	0.0483	7	1	1	1	1	1	wcw_0480
.....GO:0005840	CC	e	ribosome	17/332	55/1999	0.00867	5	17	0.737	0.718	0.737	0.302	wcw_0308, wcw_0404, wcw_0688, wcw_0694, wcw_0710, wcw_0803, wcw_0804, wcw_0815, wcw_0818, wcw_0915, wcw_0916, wcw_1224, wcw_1225, wcw_1502, wcw_1650, wcw_1651, wcw_1943
....GO:0043232	CC	e	intracellular non-membrane-bounded organelle	17/332	60/1999	0.0205	4	17	1	1	1	0.302	wcw_0308, wcw_0404, wcw_0688, wcw_0694, wcw_0710, wcw_0803, wcw_0804, wcw_0815, wcw_0818, wcw_0915, wcw_0916, wcw_1224, wcw_1225, wcw_1502, wcw_1650, wcw_1651, wcw_1943
...GO:0043228	CC	e	non-membrane-bounded organelle	17/332	60/1999	0.0205	3	17	1	1	1	0.302	wcw_0308, wcw_0404, wcw_0688, wcw_0694, wcw_0710, wcw_0803, wcw_0804, wcw_0815, wcw_0818, wcw_0915, wcw_0916, wcw_1224, wcw_1225, wcw_1502, wcw_1650, wcw_1651, wcw_1943
...GO:0043229	CC	e	intracellular organelle	17/332	61/1999	0.0224	3	17	1	1	1	0.302	wcw_0308, wcw_0404, wcw_0688, wcw_0694, wcw_0710, wcw_0803, wcw_0804, wcw_0815, wcw_0818, wcw_0915, wcw_0916, wcw_1224, wcw_1225, wcw_1502, wcw_1650, wcw_1651, wcw_1943
..GO:0043226	CC	e	organelle	17/332	61/1999	0.0224	2	17	1	1	1	0.302	wcw_0308, wcw_0404, wcw_0688, wcw_0694, wcw_0710, wcw_0803, wcw_0804, wcw_0815, wcw_0818, wcw_0915, wcw_0916, wcw_1224, wcw_1225, wcw_1502, wcw_1650, wcw_1651, wcw_1943
...GO:0016021	CC	p	integral component of membrane	46/332	370/1999	0.0164	3	46	1	1	1	0.302	wcw_0006, wcw_0104, wcw_0107, wcw_0122, wcw_0130, wcw_0135, wcw_0187, wcw_0194, wcw_0213, wcw_0280, wcw_0283, wcw_0334, wcw_0435, wcw_0477, wcw_0480, wcw_0481, wcw_0496, wcw_0505, wcw_0520, wcw_0580, wcw_0668, wcw_0683, wcw_0756, wcw_0760, wcw_0809, wcw_0965, wcw_1007, wcw_1031, wcw_1183, wcw_1263, wcw_1307, wcw_1317, wcw_1405, wcw_1503, wcw_1504, wcw_1505, wcw_1511, wcw_1568, wcw_1611, wcw_1640,…
..GO:0031224	CC	p	intrinsic component of membrane	47/332	371/1999	0.0248	2	47	1	1	1	0.302	wcw_0006, wcw_0104, wcw_0107, wcw_0122, wcw_0130, wcw_0135, wcw_0187, wcw_0194, wcw_0213, wcw_0280, wcw_0283, wcw_0334, wcw_0423, wcw_0435, wcw_0477, wcw_0480, wcw_0481, wcw_0496, wcw_0505, wcw_0520, wcw_0580, wcw_0668, wcw_0683, wcw_0756, wcw_0760, wcw_0809, wcw_0965, wcw_1007, wcw_1031, wcw_1183, wcw_1263, wcw_1307, wcw_1317, wcw_1405, wcw_1503, wcw_1504, wcw_1505, wcw_1511, wcw_1568, wcw_1611,…
..GO:0016020	CC	p	membrane	51/332	390/1999	0.0404	2	51	1	1	1	0.429	wcw_0006, wcw_0061, wcw_0104, wcw_0107, wcw_0122, wcw_0130, wcw_0135, wcw_0187, wcw_0194, wcw_0213, wcw_0280, wcw_0283, wcw_0334, wcw_0423, wcw_0435, wcw_0477, wcw_0480, wcw_0481, wcw_0496, wcw_0505, wcw_0520, wcw_0580, wcw_0668, wcw_0683, wcw_0756, wcw_0760, wcw_0809, wcw_0924, wcw_0965, wcw_1007, wcw_1031, wcw_1183, wcw_1215, wcw_1263, wcw_1307, wcw_1317, wcw_1405, wcw_1503, wcw_1504, wcw_1505,…
...GO:0005886	CC	p	plasma membrane	7/332	82/1999	0.0479	3	7	1	1	1	0.436	wcw_0423, wcw_0505, wcw_0809, wcw_0924, wcw_1007, wcw_1317, wcw_1511
.GO:0005198	MF	e	structural molecule activity	18/332	54/1999	0.00233	1	18	1	1	1	0.512	wcw_0308, wcw_0404, wcw_0688, wcw_0694, wcw_0710, wcw_0803, wcw_0804, wcw_0815, wcw_0818, wcw_0915, wcw_0916, wcw_1000, wcw_1224, wcw_1225, wcw_1502, wcw_1650, wcw_1651, wcw_1943
..GO:0003735	MF	e	structural constituent of ribosome	17/332	52/1999	0.00378	2	17	1	1	1	0.572	wcw_0308, wcw_0404, wcw_0688, wcw_0694, wcw_0710, wcw_0803, wcw_0804, wcw_0815, wcw_0818, wcw_0915, wcw_0916, wcw_1224, wcw_1225, wcw_1502, wcw_1650, wcw_1651, wcw_1943
.....GO:0035596	MF	e	methylthiotransferase activity	3/332	3/1999	0.00455	5	3	1	1	1	0.572	wcw_0162, wcw_1226, wcw_1230
....GO:0050497	MF	e	transferase activity, transferring alkylthio groups	3/332	3/1999	0.00455	4	3	1	1	1	0.572	wcw_0162, wcw_1226, wcw_1230
.GO:0045182	MF	e	translation regulator activity	6/332	13/1999	0.0122	1	6	1	1	1	0.943	wcw_0082, wcw_0228, wcw_0582, wcw_0584, wcw_0867, wcw_0914
..GO:0090079	MF	e	translation regulator activity, nucleic acid binding	6/332	13/1999	0.0122	4	6	1	1	1	0.943	wcw_0082, wcw_0228, wcw_0582, wcw_0584, wcw_0867, wcw_0914
...GO:0008135	MF	e	translation factor activity, RNA binding	6/332	13/1999	0.0122	5	6	1	1	1	0.943	wcw_0082, wcw_0228, wcw_0582, wcw_0584, wcw_0867, wcw_0914
....GO:0003746	MF	e	translation elongation factor activity	4/332	7/1999	0.0172	6	4	1	1	1	1	wcw_0082, wcw_0228, wcw_0584, wcw_0867
.....GO:0004807	MF	e	triose-phosphate isomerase activity	2/332	2/1999	0.0275	5	2	1	1	1	1	wcw_1155, wcw_1657
...GO:0051082	MF	e	unfolded protein binding	4/332	8/1999	0.03	3	4	1	1	1	1	wcw_1343, wcw_1435, wcw_1638, wcw_1849
...GO:0016782	MF	e	transferase activity, transferring sulfur-containing groups	4/332	8/1999	0.03	3	4	1	1	1	1	wcw_0162, wcw_0439, wcw_1226, wcw_1230
.....GO:0015293	MF	e	symporter activity	4/332	8/1999	0.03	5	4	1	1	1	1	wcw_0435, wcw_0809, wcw_1317, wcw_1405
......GO:0008270	MF	e	zinc ion binding	10/332	32/1999	0.032	6	10	1	1	1	1	wcw_0502, wcw_0690, wcw_0898, wcw_1148, wcw_1250, wcw_1435, wcw_1445, wcw_1567, wcw_1750, wcw_1751
....GO:0002161	MF	e	aminoacyl-tRNA editing activity	3/332	5/1999	0.035	5	3	1	1	1	1	wcw_1048, wcw_1314, wcw_1768
....GO:0016861	MF	e	intramolecular oxidoreductase activity, interconverting aldoses and ketoses	3/332	5/1999	0.035	4	3	1	1	1	1	wcw_1155, wcw_1657, wcw_1729
..GO:0005515	MF	e	protein binding	7/332	20/1999	0.0357	2	7	1	1	1	1	wcw_0082, wcw_1131, wcw_1343, wcw_1435, wcw_1637, wcw_1638, wcw_1849
.....GO:0019843	MF	e	rRNA binding	11/332	38/1999	0.0473	5	11	1	1	1	1	wcw_0252, wcw_0308, wcw_0582, wcw_0688, wcw_0803, wcw_0815, wcw_0818, wcw_0916, wcw_1502, wcw_1651, wcw_1943
.GO:0003824	MF	p	catalytic activity	95/332	829/1999	1.39e-07	1	95	0.00014	0.000136	0.00014	0.00014	wcw_0038, wcw_0042, wcw_0081, wcw_0127, wcw_0137, wcw_0146, wcw_0149, wcw_0162, wcw_0227, wcw_0252, wcw_0296, wcw_0309, wcw_0319, wcw_0332, wcw_0346, wcw_0373, wcw_0394, wcw_0423, wcw_0439, wcw_0473, wcw_0480, wcw_0541, wcw_0542, wcw_0584, wcw_0654, wcw_0657, wcw_0667, wcw_0668, wcw_0669, wcw_0690, wcw_0696, wcw_0722, wcw_0723, wcw_0731, wcw_0792, wcw_0798, wcw_0814, wcw_0844, wcw_0845, wcw_0851,…
..GO:0140097	MF	p	catalytic activity, acting on DNA	3/332	93/1999	8.15e-05	2	3	0.0821	0.08	0.082	0.041	wcw_0669, wcw_1180, wcw_1567
...GO:0004803	MF	p	transposase activity	0/332	50/1999	0.000156	3	0	0.158	0.154	0.157	0.0525
GO:0003674	MF	p	molecular_function	154/332	1080/1999	0.00254	0	154	1	1	1	0.512	wcw_0038, wcw_0042, wcw_0061, wcw_0081, wcw_0082, wcw_0127, wcw_0135, wcw_0137, wcw_0146, wcw_0149, wcw_0159, wcw_0162, wcw_0227, wcw_0228, wcw_0252, wcw_0296, wcw_0308, wcw_0309, wcw_0319, wcw_0332, wcw_0346, wcw_0373, wcw_0394, wcw_0404, wcw_0423, wcw_0435, wcw_0439, wcw_0473, wcw_0478, wcw_0479, wcw_0480, wcw_0502, wcw_0541, wcw_0542, wcw_0544, wcw_0580, wcw_0582, wcw_0584, wcw_0654, wcw_0657,…
..GO:0016491	MF	p	oxidoreductase activity	11/332	130/1999	0.00729	2	11	1	1	1	0.779	wcw_0319, wcw_0332, wcw_0480, wcw_0541, wcw_0542, wcw_0845, wcw_0878, wcw_0988, wcw_1001, wcw_1148, wcw_1187
...GO:0016772	MF	p	transferase activity, transferring phosphorus-containing groups	7/332	97/1999	0.00774	3	7	1	1	1	0.779	wcw_0814, wcw_0898, wcw_1180, wcw_1250, wcw_1543, wcw_1551, wcw_1688
..GO:0140096	MF	p	catalytic activity, acting on a protein	7/332	89/1999	0.0197	2	7	1	1	1	1	wcw_0162, wcw_0657, wcw_0668, wcw_0696, wcw_0947, wcw_1659, wcw_1684
.....GO:0004175	MF	p	endopeptidase activity	0/332	24/1999	0.0235	5	0	1	1	1	1
....GO:0016773	MF	p	phosphotransferase activity, alcohol group as acceptor	0/332	24/1999	0.0235	4	0	1	1	1	1
....GO:0016779	MF	p	nucleotidyltransferase activity	1/332	33/1999	0.0319	4	1	1	1	1	1	wcw_1180
.GO:0005215	MF	p	transporter activity	10/332	108/1999	0.0333	1	10	1	1	1	1	wcw_0061, wcw_0135, wcw_0435, wcw_0480, wcw_0580, wcw_0809, wcw_0924, wcw_1263, wcw_1317, wcw_1405
..GO:0016787	MF	p	hydrolase activity	32/332	266/1999	0.0334	2	32	1	1	1	1	wcw_0081, wcw_0137, wcw_0252, wcw_0373, wcw_0423, wcw_0584, wcw_0657, wcw_0667, wcw_0668, wcw_0669, wcw_0690, wcw_0792, wcw_0851, wcw_0881, wcw_0899, wcw_0924, wcw_0947, wcw_1048, wcw_1153, wcw_1180, wcw_1314, wcw_1445, wcw_1449, wcw_1510, wcw_1567, wcw_1649, wcw_1659, wcw_1675, wcw_1684, wcw_1768, wcw_1857, wcw_p0022
...GO:0015075	MF	p	ion transmembrane transporter activity	4/332	61/1999	0.0343	3	4	1	1	1	1	wcw_0480, wcw_0580, wcw_0809, wcw_1317
....GO:0070011	MF	p	peptidase activity, acting on L-amino acid peptides	2/332	43/1999	0.0357	4	2	1	1	1	1	wcw_1659, wcw_1684
..GO:0022857	MF	p	transmembrane transporter activity	10/332	107/1999	0.044	2	10	1	1	1	1	wcw_0061, wcw_0135, wcw_0435, wcw_0480, wcw_0580, wcw_0809, wcw_0924, wcw_1263, wcw_1317, wcw_1405
....GO:0003677	MF	p	DNA binding	15/332	143/1999	0.0466	4	15	1	1	1	1	wcw_0082, wcw_0159, wcw_0478, wcw_0544, wcw_0971, wcw_1180, wcw_1190, wcw_1347, wcw_1567, wcw_1636, wcw_1683, wcw_1697, wcw_1751, wcw_1792, wcw_p0022
..GO:0016829	MF	p	lyase activity	4/332	58/1999	0.0474	2	4	1	1	1	1	wcw_0038, wcw_0296, wcw_0861, wcw_1242
